# Supplementary material for: Crystal structures of the [IrIII{C(C4H6O2)(dppm)-κ3 P,C,O}(dppm)H](CF3O3S)2 and [IrIII{C(C4H6O2)(dppm)-κ2 P,C}(CO)(dppm)H](CF3O3S)2 phosphorus ylide complexes, generated by a Wittig-type carbon–carbon coupling reaction of a carbodiphospho­rane PCP ligand system
Source: Acta Crystallogr E Crystallogr Commun. 2018 Oct 23;74(Pt 11):1643–7. doi: 10.1107/S205698901801455X (PMC6218904; doi:10.1107/S205698901801455X)
Supplement: Supplementary file 1 [file e-74-01643-sup1.cif]

##############################################################################
#                                                                            #
# This CIF contains the data in a paper accepted for publication in          #
# Acta Crystallographica Section E. It conforms to the requirements of       #
# Notes for Authors for Acta Crystallographica Section E, and has been       #
# peer reviewed under the auspices of the IUCr Commission on Journals.       #
#                                                                            #
# Full details of the Crystallographic Information File format               #
# are given in the paper "The Crystallographic Information File (CIF):       #
# a New Standard Archive File for Crystallography" by S. R. Hall, F. H.      #
# Allen and I. D. Brown [Acta Cryst. (1991), A47, 655-685].                  #
#                                                                            #
# The current version of the core CIF dictionary is obtainable from          #
# ftp://ftp.iucr.org/pub/cif_core.dic.                                       #
#                                                                            #
# Software is freely available for graphical display of the structure(s)     #
# in this CIF. For information consult the CIF software page                 #
# http://www.iucr.org/resources/cif/software.                                #
#                                                                            #
# This file may be used for bona fide research purposes within the           #
# scientific community so long as proper attribution is given to the journal # 
# article from which it was obtained.                                        #
#                                                                            #
##############################################################################
data_global
_audit_creation_method     'form.cif (version 2.0)'
_journal_data_validation_number     ?
_journal_date_recd_electronic     2018-06-21
_journal_date_accepted     2018-10-15
_journal_name_full     'Acta Crystallographica, Section E'
_journal_year     2018
_journal_volume     74
_journal_issue     11
_journal_page_first     1643
_journal_page_last     1647
_journal_paper_category     GM
_journal_paper_doi     10.1107/S205698901801455X
_journal_coeditor_code     HB7757
_publ_contact_author_name     'Schlapp-Hackl, Inge'
_publ_contact_author_address
;
University of Innsbruck
Faculty of Chemistry and Pharmacy
Innrain 80-82
6020 Innsbruck
Austria
;
_publ_contact_author_email     'inge.hackl@uibk.ac.at'
_publ_contact_author_fax     ?
_publ_contact_author_phone     '0043 512 507 57052'
_publ_section_title
;\
Crystal structures of the
[Ir^III^{C(C~4~H~6~O~2~)(dppm)-\k^3^<i>P</i>,<i>C</i>,<i>O</i>}(dppm)H]\
(CF~3~O~3~S)~2~ and
[Ir^III^{C(C~4~H~6~O~2~)(dppm)-\k^2^<i>P</i>,<i>C</i>}(CO)(dppm)H]\
(CF~3~O~3~S)~2~ phosphorus ylide complexes, generated by a Wittig-type
carbon--carbon coupling reaction of a carbodiphosphorane PCP ligand system.
;
_publ_section_title_footnote     .
loop_
    _publ_author_name
    _publ_author_address
    'Schlapp-Hackl, Inge'
;
University of Innsbruck
Faculty of Chemistry and Pharmacy
Innrain 80-82
6020 Innsbruck
Austria
;
    'Pauer, Bettina'
;
University of Innsbruck
Faculty of Chemistry and Pharmacy
Innrain 80-82
6020 Innsbruck
Austria
;
    'Falschlunger, Christoph'
;
University of Innsbruck
Faculty of Chemistry and Pharmacy
Innrain 80-82
6020 Innsbruck
Austria
;
    'Schuh, Walter'
;
University of Innsbruck
Faculty of Chemistry and Pharmacy
Innrain 80-82
6020 Innsbruck
Austria
;
    'Kopacka, Holger'
;
University of Innsbruck
Faculty of Chemistry and Pharmacy
Innrain 80-82
6020 Innsbruck
Austria
;
    'Wurst, Klaus'
;
University of Innsbruck
Faculty of Chemistry and Pharmacy
Innrain 80-82
6020 Innsbruck
Austria
;
    'Peringer, Paul'
;
University of Innsbruck
Faculty of Chemistry and Pharmacy
Innrain 80-82
6020 Innsbruck
Austria
;
_publ_section_synopsis
;
The reaction of
[Ir^III^{C(dppm)~2~-\k^3^<i>P</i>,<i>C</i>,<i>P</i>'}ClH(NH~3~C~2~)]Cl with
ethyl diazoacetate, a well known C\\db C coupling reagent, leads to the
formation of a C\\db C unit, accompanied by N~2~ abstraction, and
reorganization of a dppm subunit and, considered as a whole, to the
transformation of the PCP pincer carbodiphosphorane system to a phosphorus
ylide ligand. After removal of the halogenides, the iridium center is
stabilized by the carbonyl O atom through the formation of a five-membered
chelate ring. A PCO pincer ligand system is thereby generated, which
coordinates the iridium(III) atom threefold in a <i>facial</i> manner. The
addition of carbon monoxide causes a replacement of the carbonyl O atom of the
acetate subunit by a carbonyl ligand.
;
data_3
_audit_creation_method     'SHELXL-2014/7'
_chemical_name_systematic
;\
[Bis(diphenylphosphanyl)methane]({[(diphenylphosphanyl)methyl]\
diphenylphosphanylidene}(ethoxyoxoethanylidene)methanylidene-\
\k^3^<i>P</i>,<i>C</i>,<i>O</i>)hydridoiridium(III)
bis(trifluoromethanesulfonate)
;
_chemical_name_common     ?
_chemical_formula_moiety     'C55 H51 Ir O2 P4 2+, 2(C F3 O3 S -)'
_chemical_formula_sum     'C57 H51 F6 Ir O8 P4 S2'
_chemical_formula_iupac     '[Ir H (C30 H28 O2 P2) (C25 H22 P2)] (C F3 O3 S)2'
_chemical_formula_weight     1358.17
_chemical_melting_point     ?
_chemical_absolute_configuration     ?
_space_group_crystal_system     orthorhombic
_space_group_name_H-M_alt     'P 21 21 21'
_space_group_name_Hall     'P 2ac 2ab'
loop_
    _space_group_symop_operation_xyz
    'x, y, z'
    '-x+1/2, -y, z+1/2'
    '-x, y+1/2, -z+1/2'
    'x+1/2, -y+1/2, -z'
_cell_length_a     11.32490(10)
_cell_length_b     21.3629(3)
_cell_length_c     23.4125(3)
_cell_angle_alpha     90
_cell_angle_beta     90
_cell_angle_gamma     90
_cell_volume     5664.25(12)
_cell_formula_units_Z     4
_cell_measurement_reflns_used     83772
_cell_measurement_theta_min     1.0
_cell_measurement_theta_max     25.3
_cell_measurement_temperature     233(2)
_exptl_crystal_description     prism
_exptl_crystal_colour     colorless
_exptl_crystal_size_max     0.410
_exptl_crystal_size_mid     0.050
_exptl_crystal_size_min     0.040
_exptl_crystal_density_diffrn     1.593
_exptl_crystal_density_meas     ?
_exptl_crystal_density_method     ?
_exptl_crystal_F_000     2720
_exptl_absorpt_coefficient_mu     2.617
_exptl_absorpt_correction_type     none
_exptl_absorpt_process_details     ?
_exptl_absorpt_correction_T_min     ?
_exptl_absorpt_correction_T_max     ?
_diffrn_ambient_temperature     233(2)
_diffrn_source     ?
_diffrn_radiation_type     MoK\a
_diffrn_radiation_wavelength     0.71073
_diffrn_measurement_device_type     'Nonius KappaCCD'
_diffrn_measurement_method     'phi- and omega-scans'
_diffrn_detector_area_resol_mean     9.4
_diffrn_reflns_number     36212
_diffrn_reflns_av_R_equivalents     0.0464
_diffrn_reflns_av_unetI/netI     0.0378
_diffrn_reflns_theta_min     1.907
_diffrn_reflns_theta_max     25.000
_diffrn_reflns_theta_full     25.000
_diffrn_measured_fraction_theta_max     1.000
_diffrn_measured_fraction_theta_full     1.000
_diffrn_reflns_limit_h_min     -13
_diffrn_reflns_limit_h_max     13
_diffrn_reflns_limit_k_min     -25
_diffrn_reflns_limit_k_max     25
_diffrn_reflns_limit_l_min     -27
_diffrn_reflns_limit_l_max     27
_refine_special_details
;
 Hydrogen atoms at C4 and Ir1 were found and isotropically refined.
 One trifat-anion is positional disordered in ratio 2:1 with overlying
 position for C9, O16 and F16. C, F and O atoms of this triflate were
 isotropically refined.
;
_reflns_number_total     9983
_reflns_number_gt     9331
_reflns_threshold_expression     'I > 2\s(I)'
_refine_ls_structure_factor_coef     Fsqd
_refine_ls_matrix_type     full
_refine_ls_R_factor_all     0.0331
_refine_ls_R_factor_gt     0.0288
_refine_ls_wR_factor_gt     0.0601
_refine_ls_wR_factor_ref     0.0615
_refine_ls_goodness_of_fit_ref     1.033
_refine_ls_restrained_S_all     1.033
_refine_ls_number_reflns     9983
_refine_ls_number_parameters     701
_refine_ls_number_restraints     0
_refine_ls_hydrogen_treatment     mixed
_refine_ls_weighting_scheme     calc
_refine_ls_weighting_details
              'w=1/[\s^2^(Fo^2^)+(0.0255P)^2^+6.1921P] where P=(Fo^2^+2Fc^2^)/3'
_atom_sites_solution_hydrogens     mixed
_atom_sites_solution_primary     direct
_atom_sites_solution_secondary     ?
_refine_ls_shift/su_max     0.001
_refine_ls_shift/su_mean     0.000
_refine_diff_density_max     0.621
_refine_diff_density_min     -0.619
_refine_ls_extinction_method     none
_refine_ls_extinction_coef     .
_refine_ls_abs_structure_details
;
Flack <i>x</i> determined using 3851 quotients
[(<i>I</i>^+^)-(<i>I</i>^-^)]/[(<i>I</i>^+^)+(<i>I</i>^-^)]
(Parsons et al. (2013)
;
_refine_ls_abs_structure_Flack     -0.006(2)
loop_
    _atom_type_symbol
    _atom_type_description
    _atom_type_scat_dispersion_real
    _atom_type_scat_dispersion_imag
    _atom_type_scat_source
    'C' 'C' 0.0033 0.0016
                         'International Tables Vol C Tables 4.2.6.8 and 6.1.1.4'
    'H' 'H' 0.0000 0.0000
                         'International Tables Vol C Tables 4.2.6.8 and 6.1.1.4'
    'S' 'S' 0.1246 0.1234
                         'International Tables Vol C Tables 4.2.6.8 and 6.1.1.4'
    'O' 'O' 0.0106 0.0060
                         'International Tables Vol C Tables 4.2.6.8 and 6.1.1.4'
    'P' 'P' 0.1023 0.0942
                         'International Tables Vol C Tables 4.2.6.8 and 6.1.1.4'
    'F' 'F' 0.0171 0.0103
                         'International Tables Vol C Tables 4.2.6.8 and 6.1.1.4'
    'Ir' 'Ir' -1.4442 7.9887
                         'International Tables Vol C Tables 4.2.6.8 and 6.1.1.4'
_computing_data_collection
;
COLLECT (Nonius, 1999)
;
_computing_cell_refinement
;
DENZO and SCALEPACK (Otwinowski & Minor, 1997)
;
_computing_data_reduction
;
DENZO and SCALEPACK (Otwinowski & Minor, 1997)
;
_computing_structure_solution
;
SHELXS97 (Sheldrick, 2008)
;
_computing_structure_refinement
;
<i>SHELXL2014/7</i> (Sheldrick, 2015)
;
_computing_molecular_graphics     'XP (Sheldrick, 2008)'
_computing_publication_material     'ChemDraw (Cambridge Soft, 2001)'
loop_
    _atom_site_type_symbol
    _atom_site_label
    _atom_site_fract_x
    _atom_site_fract_y
    _atom_site_fract_z
    _atom_site_U_iso_or_equiv
    _atom_site_adp_type
    _atom_site_calc_flag
    _atom_site_occupancy
    _atom_site_disorder_assembly
    _atom_site_disorder_group
    Ir Ir1 0.63504(2) 0.81953(2) 0.23353(2) 0.02510(7) Uani d 1 . .
    H H1 0.611(4) 0.860(2) 0.178(2) 0.012(13) Uiso d 1 . .
    P P1 0.79351(13) 0.78749(8) 0.17992(7) 0.0268(3) Uani d 1 . .
    P P2 0.58479(14) 0.72005(8) 0.13082(7) 0.0285(4) Uani d 1 . .
    P P3 0.69827(14) 0.90758(8) 0.28392(7) 0.0291(4) Uani d 1 . .
    P P4 0.47274(13) 0.86937(8) 0.27555(7) 0.0289(4) Uani d 1 . .
    O O1 0.6254(4) 0.76165(18) 0.31314(16) 0.0290(9) Uani d 1 . .
    O O2 0.5550(4) 0.6701(2) 0.34468(19) 0.0448(12) Uani d 1 . .
    C C1 0.5760(5) 0.7333(3) 0.2061(3) 0.0300(14) Uani d 1 . .
    C C2 0.7215(5) 0.7609(3) 0.1132(3) 0.0292(14) Uani d 1 . .
    H H2A 0.7043 0.7970 0.0887 0.035 Uiso calc 1 . .
    H H2B 0.7745 0.7327 0.0923 0.035 Uiso calc 1 . .
    C C3 0.5662(5) 0.9072(3) 0.3296(3) 0.0333(15) Uani d 1 . .
    H H3A 0.5761 0.8817 0.3641 0.040 Uiso calc 1 . .
    H H3B 0.5392 0.9493 0.3397 0.040 Uiso calc 1 . .
    C C4 0.5603(5) 0.6886(3) 0.2453(3) 0.0313(14) Uani d 1 . .
    H H4 0.541(5) 0.646(3) 0.239(3) 0.038(18) Uiso d 1 . .
    C C5 0.5814(6) 0.7091(3) 0.3039(3) 0.0342(15) Uani d 1 . .
    C C6 0.5818(8) 0.6890(4) 0.4033(3) 0.059(2) Uani d 1 . .
    H H6A 0.5427 0.7288 0.4122 0.071 Uiso calc 1 . .
    H H6B 0.6671 0.6945 0.4082 0.071 Uiso calc 1 . .
    C C7 0.5376(12) 0.6386(5) 0.4419(4) 0.103(4) Uani d 1 . .
    H H7A 0.5540 0.6497 0.4813 0.155 Uiso calc 1 . .
    H H7B 0.4531 0.6337 0.4367 0.155 Uiso calc 1 . .
    H H7C 0.5770 0.5995 0.4327 0.155 Uiso calc 1 . .
    C C101 0.8999(5) 0.8454(3) 0.1569(3) 0.0315(15) Uani d 1 . .
    C C102 0.9816(6) 0.8656(4) 0.1963(3) 0.0429(18) Uani d 1 . .
    H H102 0.9852 0.8465 0.2325 0.051 Uiso calc 1 . .
    C C103 1.0591(7) 0.9143(4) 0.1831(4) 0.056(2) Uani d 1 . .
    H H103 1.1157 0.9276 0.2099 0.067 Uiso calc 1 . .
    C C104 1.0518(7) 0.9426(4) 0.1308(4) 0.065(3) Uani d 1 . .
    H H104 1.1006 0.9770 0.1224 0.078 Uiso calc 1 . .
    C C105 0.9754(8) 0.9215(5) 0.0914(4) 0.074(3) Uani d 1 . .
    H H105 0.9738 0.9402 0.0550 0.089 Uiso calc 1 . .
    C C106 0.8986(6) 0.8726(4) 0.1034(3) 0.056(2) Uani d 1 . .
    H H106 0.8462 0.8580 0.0753 0.067 Uiso calc 1 . .
    C C107 0.8796(5) 0.7219(3) 0.2060(3) 0.0287(13) Uani d 1 . .
    C C108 0.8719(6) 0.7053(3) 0.2634(3) 0.0335(13) Uani d 1 . .
    H H108 0.8243 0.7290 0.2882 0.040 Uiso calc 1 . .
    C C109 0.9339(6) 0.6541(3) 0.2842(3) 0.0381(17) Uani d 1 . .
    H H109 0.9290 0.6434 0.3231 0.046 Uiso calc 1 . .
    C C110 1.0024(6) 0.6191(3) 0.2479(3) 0.0420(18) Uani d 1 . .
    H H110 1.0418 0.5835 0.2618 0.050 Uiso calc 1 . .
    C C111 1.0140(6) 0.6356(3) 0.1916(3) 0.0421(18) Uani d 1 . .
    H H111 1.0629 0.6120 0.1673 0.050 Uiso calc 1 . .
    C C112 0.9538(5) 0.6871(3) 0.1705(3) 0.0352(15) Uani d 1 . .
    H H112 0.9628 0.6986 0.1320 0.042 Uiso calc 1 . .
    C C201 0.4563(6) 0.7559(3) 0.1002(3) 0.0327(16) Uani d 1 . .
    C C202 0.3499(6) 0.7497(4) 0.1292(3) 0.0487(18) Uani d 1 . .
    H H202 0.3469 0.7276 0.1638 0.058 Uiso calc 1 . .
    C C203 0.2479(7) 0.7763(4) 0.1067(4) 0.057(2) Uani d 1 . .
    H H203 0.1753 0.7715 0.1257 0.068 Uiso calc 1 . .
    C C204 0.2540(7) 0.8093(4) 0.0573(4) 0.057(2) Uani d 1 . .
    H H204 0.1853 0.8281 0.0427 0.069 Uiso calc 1 . .
    C C205 0.3576(7) 0.8156(4) 0.0284(3) 0.060(2) Uani d 1 . .
    H H205 0.3594 0.8387 -0.0057 0.072 Uiso calc 1 . .
    C C206 0.4612(7) 0.7883(3) 0.0488(3) 0.0427(18) Uani d 1 . .
    H H206 0.5323 0.7917 0.0283 0.051 Uiso calc 1 . .
    C C207 0.5968(6) 0.6404(3) 0.1068(3) 0.0336(15) Uani d 1 . .
    C C208 0.7066(7) 0.6107(3) 0.1049(3) 0.0445(19) Uani d 1 . .
    H H208 0.7745 0.6315 0.1181 0.053 Uiso calc 1 . .
    C C209 0.7149(7) 0.5504(4) 0.0836(3) 0.053(2) Uani d 1 . .
    H H209 0.7893 0.5311 0.0815 0.063 Uiso calc 1 . .
    C C210 0.6176(8) 0.5183(3) 0.0656(3) 0.052(2) Uani d 1 . .
    H H210 0.6246 0.4773 0.0514 0.062 Uiso calc 1 . .
    C C211 0.5083(7) 0.5471(4) 0.0686(3) 0.049(2) Uani d 1 . .
    H H211 0.4406 0.5252 0.0568 0.058 Uiso calc 1 . .
    C C212 0.4972(7) 0.6083(3) 0.0889(3) 0.0442(19) Uani d 1 . .
    H H212 0.4226 0.6275 0.0905 0.053 Uiso calc 1 . .
    C C301 0.8282(5) 0.9035(3) 0.3285(3) 0.0337(15) Uani d 1 . .
    C C302 0.9207(6) 0.9468(4) 0.3219(3) 0.0456(18) Uani d 1 . .
    H H302 0.9134 0.9804 0.2962 0.055 Uiso calc 1 . .
    C C303 1.0229(7) 0.9394(4) 0.3539(4) 0.062(2) Uani d 1 . .
    H H303 1.0854 0.9678 0.3491 0.075 Uiso calc 1 . .
    C C304 1.0344(7) 0.8914(4) 0.3922(4) 0.061(2) Uani d 1 . .
    H H304 1.1037 0.8875 0.4140 0.073 Uiso calc 1 . .
    C C305 0.9445(8) 0.8489(4) 0.3987(4) 0.059(2) Uani d 1 . .
    H H305 0.9527 0.8158 0.4249 0.071 Uiso calc 1 . .
    C C306 0.8417(6) 0.8545(4) 0.3672(3) 0.0468(19) Uani d 1 . .
    H H306 0.7807 0.8251 0.3718 0.056 Uiso calc 1 . .
    C C307 0.7004(5) 0.9834(3) 0.2503(3) 0.0327(16) Uani d 1 . .
    C C308 0.7103(7) 0.9889(4) 0.1914(3) 0.0488(19) Uani d 1 . .
    H H308 0.7171 0.9528 0.1687 0.059 Uiso calc 1 . .
    C C309 0.7102(8) 1.0472(4) 0.1662(4) 0.064(2) Uani d 1 . .
    H H309 0.7165 1.0507 0.1263 0.077 Uiso calc 1 . .
    C C310 0.7008(8) 1.1003(4) 0.1991(5) 0.063(2) Uani d 1 . .
    H H310 0.6989 1.1400 0.1817 0.076 Uiso calc 1 . .
    C C311 0.6945(6) 1.0954(3) 0.2570(5) 0.057(2) Uani d 1 . .
    H H311 0.6906 1.1319 0.2793 0.068 Uiso calc 1 . .
    C C312 0.6937(6) 1.0374(3) 0.2835(3) 0.0430(18) Uani d 1 . .
    H H312 0.6886 1.0345 0.3235 0.052 Uiso calc 1 . .
    C C401 0.3526(5) 0.8256(3) 0.3068(3) 0.0329(13) Uani d 1 . .
    C C402 0.2647(6) 0.8044(3) 0.2700(3) 0.0443(17) Uani d 1 . .
    H H402 0.2664 0.8155 0.2312 0.053 Uiso calc 1 . .
    C C403 0.1744(6) 0.7669(4) 0.2910(3) 0.0487(19) Uani d 1 . .
    H H403 0.1155 0.7523 0.2660 0.058 Uiso calc 1 . .
    C C404 0.1704(6) 0.7508(3) 0.3474(3) 0.0480(19) Uani d 1 . .
    H H404 0.1089 0.7254 0.3612 0.058 Uiso calc 1 . .
    C C405 0.2564(7) 0.7720(4) 0.3839(3) 0.052(2) Uani d 1 . .
    H H405 0.2534 0.7611 0.4227 0.063 Uiso calc 1 . .
    C C406 0.3477(6) 0.8092(3) 0.3640(3) 0.0431(17) Uani d 1 . .
    H H406 0.4063 0.8234 0.3893 0.052 Uiso calc 1 . .
    C C407 0.4038(5) 0.9329(3) 0.2365(3) 0.0333(14) Uani d 1 . .
    C C408 0.4072(6) 0.9360(4) 0.1777(3) 0.0450(18) Uani d 1 . .
    H H408 0.4447 0.9042 0.1567 0.054 Uiso calc 1 . .
    C C409 0.3554(7) 0.9862(4) 0.1495(4) 0.059(2) Uani d 1 . .
    H H409 0.3587 0.9887 0.1094 0.070 Uiso calc 1 . .
    C C410 0.2991(7) 1.0324(4) 0.1804(4) 0.059(2) Uani d 1 . .
    H H410 0.2646 1.0665 0.1613 0.071 Uiso calc 1 . .
    C C411 0.2931(6) 1.0289(3) 0.2386(4) 0.054(2) Uani d 1 . .
    H H411 0.2534 1.0602 0.2593 0.064 Uiso calc 1 . .
    C C412 0.3453(5) 0.9795(3) 0.2671(4) 0.0438(16) Uani d 1 . .
    H H412 0.3414 0.9773 0.3071 0.053 Uiso calc 1 . .
    S S1 0.65359(18) 0.89662(10) -0.04084(8) 0.0511(5) Uani d 1 . .
    O O11 0.7181(6) 0.8541(3) -0.0056(3) 0.0777(18) Uani d 1 . .
    O O12 0.5375(6) 0.8767(4) -0.0554(2) 0.083(2) Uani d 1 . .
    O O13 0.7191(5) 0.9229(4) -0.0871(2) 0.075(2) Uani d 1 . .
    C C8 0.6286(11) 0.9612(5) 0.0071(4) 0.078(3) Uani d 1 . .
    F F11 0.5598(10) 1.0042(4) -0.0147(4) 0.173(4) Uani d 1 . .
    F F12 0.7279(8) 0.9880(3) 0.0216(4) 0.128(3) Uani d 1 . .
    F F13 0.5761(7) 0.9421(4) 0.0550(3) 0.129(3) Uani d 1 . .
    O O16 0.8412(7) 0.6317(4) 0.5110(4) 0.105(3) Uiso d 1 . .
    C C9 1.0478(12) 0.6303(7) 0.4772(6) 0.102(4) Uiso d 1 . .
    F F16 1.1332(8) 0.6358(4) 0.4399(3) 0.132(2) Uiso d 1 . .
    S S2 0.9061(7) 0.6398(3) 0.4604(2) 0.0676(15) Uani d 0.6667 A 1
    O O14 0.8900(14) 0.5840(7) 0.4274(6) 0.131(5) Uiso d 0.6667 A 1
    O O15 0.9063(13) 0.6945(7) 0.4257(6) 0.108(5) Uiso d 0.6667 A 1
    F F14 1.0955(14) 0.6839(8) 0.5076(6) 0.177(5) Uiso d 0.6667 A 1
    F F15 1.0841(11) 0.5830(6) 0.5099(6) 0.118(4) Uiso d 0.6667 A 1
    S S2A 0.9146(14) 0.6654(6) 0.4747(5) 0.078(4) Uani d 0.3333 A 2
    O O14A 0.944(2) 0.7199(12) 0.5017(10) 0.097(7) Uiso d 0.3333 A 2
    O O15A 0.872(2) 0.6692(11) 0.4132(10) 0.084(6) Uiso d 0.3333 A 2
    F F14A 1.034(2) 0.5621(12) 0.4516(11) 0.135(8) Uiso d 0.3333 A 2
    F F15A 1.0798(15) 0.6106(9) 0.5301(8) 0.074(5) Uiso d 0.3333 A 2
loop_
    _atom_site_aniso_label
    _atom_site_aniso_U_11
    _atom_site_aniso_U_22
    _atom_site_aniso_U_33
    _atom_site_aniso_U_12
    _atom_site_aniso_U_13
    _atom_site_aniso_U_23
    Ir1 0.02452(10) 0.02423(12) 0.02655(11) -0.00201(10) 0.00015(10)
                                                                    -0.00194(11)
    P1 0.0248(8) 0.0284(9) 0.0273(9) -0.0015(6) -0.0004(6) -0.0012(7)
    P2 0.0296(8) 0.0282(9) 0.0278(9) -0.0045(7) -0.0017(7) -0.0029(7)
    P3 0.0300(8) 0.0269(9) 0.0304(9) -0.0027(7) -0.0017(6) -0.0045(7)
    P4 0.0261(7) 0.0303(9) 0.0303(9) 0.0002(6) 0.0011(7) -0.0032(7)
    O1 0.032(2) 0.026(2) 0.029(2) -0.002(2) 0.003(2) -0.0014(17)
    O2 0.067(3) 0.036(3) 0.031(2) -0.006(2) 0.004(2) 0.006(2)
    C1 0.023(3) 0.034(4) 0.033(3) 0.003(3) -0.001(3) -0.003(3)
    C2 0.025(3) 0.031(4) 0.032(4) -0.003(3) 0.000(3) -0.001(3)
    C3 0.032(4) 0.037(4) 0.031(4) 0.006(3) 0.004(3) -0.005(3)
    C4 0.032(3) 0.024(4) 0.038(4) -0.003(3) 0.001(2) -0.004(3)
    C5 0.033(3) 0.037(4) 0.033(4) 0.000(3) 0.004(3) 0.001(3)
    C6 0.095(6) 0.055(5) 0.028(4) -0.002(5) 0.004(4) 0.006(4)
    C7 0.186(13) 0.085(8) 0.038(5) -0.010(8) 0.027(7) 0.018(5)
    C101 0.025(3) 0.034(4) 0.036(4) -0.003(2) 0.004(3) 0.002(3)
    C102 0.033(4) 0.050(5) 0.045(4) -0.012(3) -0.006(3) 0.002(4)
    C103 0.049(5) 0.055(5) 0.065(6) -0.021(4) -0.015(4) 0.012(5)
    C104 0.050(5) 0.061(6) 0.082(7) -0.026(4) -0.013(5) 0.025(5)
    C105 0.066(6) 0.091(8) 0.065(6) -0.039(5) -0.009(5) 0.042(6)
    C106 0.044(4) 0.075(6) 0.048(5) -0.027(4) -0.012(3) 0.019(4)
    C107 0.022(3) 0.032(3) 0.032(3) -0.003(3) -0.001(3) -0.002(3)
    C108 0.029(3) 0.040(3) 0.031(3) -0.002(3) 0.005(4) -0.004(3)
    C109 0.030(3) 0.047(4) 0.037(4) -0.004(3) -0.004(3) 0.012(3)
    C110 0.040(4) 0.038(4) 0.048(5) 0.005(3) -0.007(3) 0.006(3)
    C111 0.035(4) 0.050(5) 0.041(4) 0.012(3) 0.000(3) -0.010(4)
    C112 0.032(3) 0.042(4) 0.032(3) 0.004(3) 0.003(3) -0.005(3)
    C201 0.030(3) 0.031(4) 0.037(4) -0.004(3) -0.004(3) -0.005(3)
    C202 0.036(4) 0.060(5) 0.050(4) 0.001(4) 0.003(4) 0.007(4)
    C203 0.034(4) 0.072(6) 0.065(6) 0.007(4) -0.003(4) 0.000(5)
    C204 0.041(4) 0.067(6) 0.065(5) 0.006(4) -0.011(4) -0.003(5)
    C205 0.054(4) 0.078(6) 0.048(4) 0.004(6) -0.017(4) 0.020(4)
    C206 0.044(4) 0.045(4) 0.039(4) -0.002(3) -0.006(3) 0.009(4)
    C207 0.045(4) 0.026(4) 0.029(3) -0.005(3) -0.007(3) 0.005(3)
    C208 0.044(4) 0.036(5) 0.053(5) 0.001(3) -0.012(4) -0.003(4)
    C209 0.060(5) 0.040(5) 0.058(5) 0.009(4) -0.010(4) -0.002(4)
    C210 0.076(6) 0.029(4) 0.051(4) 0.000(4) -0.009(4) -0.006(3)
    C211 0.058(5) 0.035(5) 0.052(5) -0.014(4) -0.009(4) 0.001(4)
    C212 0.044(4) 0.036(5) 0.053(5) -0.007(3) 0.000(3) -0.005(4)
    C301 0.035(4) 0.031(4) 0.034(4) -0.002(3) -0.006(3) -0.006(3)
    C302 0.045(4) 0.040(4) 0.052(5) -0.005(3) -0.011(4) -0.002(4)
    C303 0.042(5) 0.069(6) 0.076(6) -0.013(4) -0.020(4) 0.000(5)
    C304 0.051(5) 0.068(6) 0.064(6) 0.008(4) -0.028(4) -0.005(5)
    C305 0.069(6) 0.049(5) 0.059(5) 0.008(4) -0.026(4) 0.002(4)
    C306 0.047(5) 0.050(5) 0.044(4) -0.006(4) -0.012(3) 0.000(4)
    C307 0.027(3) 0.031(4) 0.040(4) -0.004(3) -0.002(3) -0.002(3)
    C308 0.065(5) 0.034(4) 0.047(5) -0.013(4) -0.002(4) 0.000(4)
    C309 0.086(6) 0.048(5) 0.059(5) -0.020(5) -0.017(5) 0.018(5)
    C310 0.060(5) 0.043(5) 0.088(7) -0.009(4) -0.022(5) 0.021(5)
    C311 0.041(4) 0.028(4) 0.102(8) 0.002(3) -0.015(5) -0.013(5)
    C312 0.040(4) 0.037(4) 0.053(5) -0.004(3) -0.005(3) -0.010(4)
    C401 0.032(3) 0.030(3) 0.037(3) 0.001(3) 0.004(3) -0.002(3)
    C402 0.043(4) 0.049(5) 0.040(4) -0.010(3) -0.004(3) 0.010(4)
    C403 0.039(4) 0.046(4) 0.061(5) -0.013(3) -0.006(3) 0.002(4)
    C404 0.043(4) 0.041(4) 0.060(5) -0.006(3) 0.008(4) 0.009(4)
    C405 0.059(5) 0.058(5) 0.041(5) -0.017(4) 0.010(4) 0.011(4)
    C406 0.044(4) 0.049(5) 0.037(4) -0.006(4) 0.003(3) -0.003(3)
    C407 0.027(3) 0.030(3) 0.042(4) -0.004(2) -0.003(3) -0.001(3)
    C408 0.040(4) 0.050(5) 0.045(4) 0.004(3) 0.002(3) 0.001(4)
    C409 0.047(4) 0.067(6) 0.063(5) 0.006(4) 0.004(4) 0.027(4)
    C410 0.045(4) 0.040(5) 0.091(7) -0.004(4) -0.012(5) 0.016(5)
    C411 0.039(4) 0.042(4) 0.080(6) 0.008(3) -0.014(4) -0.016(5)
    C412 0.042(4) 0.033(4) 0.056(4) 0.005(3) 0.001(4) -0.004(4)
    S1 0.0523(12) 0.0681(13) 0.0328(9) -0.0041(10) -0.0028(9) 0.0017(9)
    O11 0.102(5) 0.072(4) 0.058(4) 0.014(4) -0.020(4) 0.005(3)
    O12 0.069(4) 0.141(7) 0.040(3) -0.040(4) -0.002(3) -0.005(4)
    O13 0.059(4) 0.123(6) 0.043(3) -0.008(4) 0.011(3) 0.015(4)
    C8 0.087(7) 0.081(7) 0.066(6) 0.010(7) -0.016(6) -0.006(5)
    F11 0.229(10) 0.135(7) 0.156(8) 0.112(7) -0.017(7) -0.016(6)
    F12 0.152(7) 0.099(6) 0.132(6) -0.041(5) -0.004(5) -0.044(5)
    F13 0.144(6) 0.174(8) 0.068(4) -0.017(5) 0.042(4) -0.034(5)
    S2 0.112(4) 0.056(3) 0.034(3) 0.005(3) 0.003(3) 0.004(2)
    S2A 0.114(7) 0.086(10) 0.034(5) -0.020(8) 0.009(5) -0.008(5)
_geom_special_details
;
 All esds (except the esd in the dihedral angle between two l.s. planes)
 are estimated using the full covariance matrix.  The cell esds are taken
 into account individually in the estimation of esds in distances, angles
 and torsion angles; correlations between esds in cell parameters are only
 used when they are defined by crystal symmetry.  An approximate (isotropic)
 treatment of cell esds is used for estimating esds involving l.s. planes.
;
loop_
    _geom_bond_atom_site_label_1
    _geom_bond_atom_site_label_2
    _geom_bond_site_symmetry_2
    _geom_bond_distance
    _geom_bond_publ_flag
    Ir1 C1 . 2.062(6) ?
    Ir1 O1 . 2.239(4) ?
    Ir1 P1 . 2.2945(16) ?
    Ir1 P3 . 2.3330(16) ?
    Ir1 P4 . 2.3410(15) ?
    Ir1 H1 . 1.58(5) ?
    P1 C101 . 1.809(6) ?
    P1 C107 . 1.812(6) ?
    P1 C2 . 1.852(6) ?
    P2 C1 . 1.789(7) ?
    P2 C201 . 1.794(7) ?
    P2 C207 . 1.797(7) ?
    P2 C2 . 1.824(6) ?
    P3 C307 . 1.801(7) ?
    P3 C301 . 1.807(6) ?
    P3 C3 . 1.838(6) ?
    P3 P4 . 2.688(2) ?
    P4 C401 . 1.806(6) ?
    P4 C407 . 1.813(7) ?
    P4 C3 . 1.837(7) ?
    O1 C5 . 1.248(8) ?
    O2 C5 . 1.302(8) ?
    O2 C6 . 1.464(8) ?
    C1 C4 . 1.335(9) ?
    C2 H2A . 0.9800 ?
    C2 H2B . 0.9800 ?
    C3 H3A . 0.9800 ?
    C3 H3B . 0.9800 ?
    C4 C5 . 1.460(9) ?
    C4 H4 . 0.95(7) ?
    C6 C7 . 1.492(12) ?
    C6 H6A . 0.9800 ?
    C6 H6B . 0.9800 ?
    C7 H7A . 0.9700 ?
    C7 H7B . 0.9700 ?
    C7 H7C . 0.9700 ?
    C101 C102 . 1.376(9) ?
    C101 C106 . 1.381(9) ?
    C102 C103 . 1.396(10) ?
    C102 H102 . 0.9400 ?
    C103 C104 . 1.368(12) ?
    C103 H103 . 0.9400 ?
    C104 C105 . 1.343(12) ?
    C104 H104 . 0.9400 ?
    C105 C106 . 1.388(11) ?
    C105 H105 . 0.9400 ?
    C106 H106 . 0.9400 ?
    C107 C108 . 1.393(8) ?
    C107 C112 . 1.397(9) ?
    C108 C109 . 1.388(9) ?
    C108 H108 . 0.9400 ?
    C109 C110 . 1.373(10) ?
    C109 H109 . 0.9400 ?
    C110 C111 . 1.370(10) ?
    C110 H110 . 0.9400 ?
    C111 C112 . 1.386(10) ?
    C111 H111 . 0.9400 ?
    C112 H112 . 0.9400 ?
    C201 C202 . 1.388(9) ?
    C201 C206 . 1.390(10) ?
    C202 C203 . 1.391(11) ?
    C202 H202 . 0.9400 ?
    C203 C204 . 1.356(12) ?
    C203 H203 . 0.9400 ?
    C204 C205 . 1.361(11) ?
    C204 H204 . 0.9400 ?
    C205 C206 . 1.394(10) ?
    C205 H205 . 0.9400 ?
    C206 H206 . 0.9400 ?
    C207 C212 . 1.385(9) ?
    C207 C208 . 1.398(10) ?
    C208 C209 . 1.384(10) ?
    C208 H208 . 0.9400 ?
    C209 C210 . 1.365(11) ?
    C209 H209 . 0.9400 ?
    C210 C211 . 1.384(11) ?
    C210 H210 . 0.9400 ?
    C211 C212 . 1.396(11) ?
    C211 H211 . 0.9400 ?
    C212 H212 . 0.9400 ?
    C301 C306 . 1.393(10) ?
    C301 C302 . 1.406(9) ?
    C302 C303 . 1.387(11) ?
    C302 H302 . 0.9400 ?
    C303 C304 . 1.369(12) ?
    C303 H303 . 0.9400 ?
    C304 C305 . 1.372(12) ?
    C304 H304 . 0.9400 ?
    C305 C306 . 1.384(10) ?
    C305 H305 . 0.9400 ?
    C306 H306 . 0.9400 ?
    C307 C308 . 1.389(10) ?
    C307 C312 . 1.393(9) ?
    C308 C309 . 1.379(11) ?
    C308 H308 . 0.9400 ?
    C309 C310 . 1.376(13) ?
    C309 H309 . 0.9400 ?
    C310 C311 . 1.360(12) ?
    C310 H310 . 0.9400 ?
    C311 C312 . 1.386(11) ?
    C311 H311 . 0.9400 ?
    C312 H312 . 0.9400 ?
    C401 C406 . 1.385(9) ?
    C401 C402 . 1.391(9) ?
    C402 C403 . 1.389(9) ?
    C402 H402 . 0.9400 ?
    C403 C404 . 1.365(11) ?
    C403 H403 . 0.9400 ?
    C404 C405 . 1.373(11) ?
    C404 H404 . 0.9400 ?
    C405 C406 . 1.385(10) ?
    C405 H405 . 0.9400 ?
    C406 H406 . 0.9400 ?
    C407 C408 . 1.380(10) ?
    C407 C412 . 1.393(9) ?
    C408 C409 . 1.389(10) ?
    C408 H408 . 0.9400 ?
    C409 C410 . 1.380(12) ?
    C409 H409 . 0.9400 ?
    C410 C411 . 1.367(12) ?
    C410 H410 . 0.9400 ?
    C411 C412 . 1.382(10) ?
    C411 H411 . 0.9400 ?
    C412 H412 . 0.9400 ?
    S1 O12 . 1.423(6) ?
    S1 O13 . 1.427(6) ?
    S1 O11 . 1.429(6) ?
    S1 C8 . 1.802(10) ?
    C8 F12 . 1.306(13) ?
    C8 F11 . 1.308(12) ?
    C8 F13 . 1.332(12) ?
    O16 S2A . 1.389(16) ?
    O16 S2 . 1.406(10) ?
    C9 F16 . 1.308(14) ?
    C9 F15 . 1.333(16) ?
    C9 F15A . 1.36(2) ?
    C9 F14 . 1.452(19) ?
    C9 F14A . 1.58(3) ?
    C9 S2 . 1.665(16) ?
    C9 S2A . 1.69(2) ?
    S2 O15 . 1.424(15) ?
    S2 O14 . 1.433(15) ?
    S2A O14A . 1.37(3) ?
    S2A O15A . 1.52(3) ?
loop_
    _geom_angle_atom_site_label_1
    _geom_angle_atom_site_label_2
    _geom_angle_atom_site_label_3
    _geom_angle_site_symmetry_1
    _geom_angle_site_symmetry_3
    _geom_angle
    _geom_angle_publ_flag
    C1 Ir1 O1 . . 75.5(2) ?
    C1 Ir1 P1 . . 79.45(17) ?
    O1 Ir1 P1 . . 109.19(11) ?
    C1 Ir1 P3 . . 167.72(19) ?
    O1 Ir1 P3 . . 92.25(11) ?
    P1 Ir1 P3 . . 106.08(6) ?
    C1 Ir1 P4 . . 106.41(17) ?
    O1 Ir1 P4 . . 82.13(11) ?
    P1 Ir1 P4 . . 168.44(6) ?
    P3 Ir1 P4 . . 70.23(6) ?
    C1 Ir1 H1 . . 100.0(18) ?
    O1 Ir1 H1 . . 167.5(17) ?
    P1 Ir1 H1 . . 81.1(17) ?
    P3 Ir1 H1 . . 91.7(17) ?
    P4 Ir1 H1 . . 88.0(17) ?
    C101 P1 C107 . . 105.7(3) ?
    C101 P1 C2 . . 104.6(3) ?
    C107 P1 C2 . . 106.5(3) ?
    C101 P1 Ir1 . . 118.7(2) ?
    C107 P1 Ir1 . . 117.8(2) ?
    C2 P1 Ir1 . . 102.0(2) ?
    C1 P2 C201 . . 106.3(3) ?
    C1 P2 C207 . . 117.6(3) ?
    C201 P2 C207 . . 109.9(3) ?
    C1 P2 C2 . . 101.2(3) ?
    C201 P2 C2 . . 113.2(3) ?
    C207 P2 C2 . . 108.5(3) ?
    C307 P3 C301 . . 106.5(3) ?
    C307 P3 C3 . . 105.6(3) ?
    C301 P3 C3 . . 109.0(3) ?
    C307 P3 Ir1 . . 120.6(2) ?
    C301 P3 Ir1 . . 120.2(2) ?
    C3 P3 Ir1 . . 92.3(2) ?
    C307 P3 P4 . . 104.7(2) ?
    C301 P3 P4 . . 143.3(2) ?
    C3 P3 P4 . . 43.0(2) ?
    Ir1 P3 P4 . . 55.03(5) ?
    C401 P4 C407 . . 105.5(3) ?
    C401 P4 C3 . . 112.5(3) ?
    C407 P4 C3 . . 105.4(3) ?
    C401 P4 Ir1 . . 121.8(2) ?
    C407 P4 Ir1 . . 117.8(2) ?
    C3 P4 Ir1 . . 92.1(2) ?
    C401 P4 P3 . . 147.5(2) ?
    C407 P4 P3 . . 102.61(19) ?
    C3 P4 P3 . . 43.0(2) ?
    Ir1 P4 P3 . . 54.75(5) ?
    C5 O1 Ir1 . . 111.9(4) ?
    C5 O2 C6 . . 117.6(6) ?
    C4 C1 P2 . . 124.8(5) ?
    C4 C1 Ir1 . . 118.0(5) ?
    P2 C1 Ir1 . . 115.5(3) ?
    P2 C2 P1 . . 109.2(3) ?
    P2 C2 H2A . . 109.8 ?
    P1 C2 H2A . . 109.8 ?
    P2 C2 H2B . . 109.8 ?
    P1 C2 H2B . . 109.8 ?
    H2A C2 H2B . . 108.3 ?
    P4 C3 P3 . . 94.0(3) ?
    P4 C3 H3A . . 112.9 ?
    P3 C3 H3A . . 112.9 ?
    P4 C3 H3B . . 112.9 ?
    P3 C3 H3B . . 112.9 ?
    H3A C3 H3B . . 110.3 ?
    C1 C4 C5 . . 114.1(6) ?
    C1 C4 H4 . . 127(4) ?
    C5 C4 H4 . . 118(4) ?
    O1 C5 O2 . . 122.7(6) ?
    O1 C5 C4 . . 119.9(6) ?
    O2 C5 C4 . . 117.4(6) ?
    O2 C6 C7 . . 107.4(7) ?
    O2 C6 H6A . . 110.2 ?
    C7 C6 H6A . . 110.2 ?
    O2 C6 H6B . . 110.2 ?
    C7 C6 H6B . . 110.2 ?
    H6A C6 H6B . . 108.5 ?
    C6 C7 H7A . . 109.5 ?
    C6 C7 H7B . . 109.5 ?
    H7A C7 H7B . . 109.5 ?
    C6 C7 H7C . . 109.5 ?
    H7A C7 H7C . . 109.5 ?
    H7B C7 H7C . . 109.5 ?
    C102 C101 C106 . . 118.9(6) ?
    C102 C101 P1 . . 117.5(5) ?
    C106 C101 P1 . . 123.4(5) ?
    C101 C102 C103 . . 120.5(7) ?
    C101 C102 H102 . . 119.8 ?
    C103 C102 H102 . . 119.8 ?
    C104 C103 C102 . . 119.4(7) ?
    C104 C103 H103 . . 120.3 ?
    C102 C103 H103 . . 120.3 ?
    C105 C104 C103 . . 120.4(8) ?
    C105 C104 H104 . . 119.8 ?
    C103 C104 H104 . . 119.8 ?
    C104 C105 C106 . . 121.1(8) ?
    C104 C105 H105 . . 119.4 ?
    C106 C105 H105 . . 119.4 ?
    C101 C106 C105 . . 119.6(7) ?
    C101 C106 H106 . . 120.2 ?
    C105 C106 H106 . . 120.2 ?
    C108 C107 C112 . . 118.4(6) ?
    C108 C107 P1 . . 119.2(5) ?
    C112 C107 P1 . . 122.3(5) ?
    C109 C108 C107 . . 120.5(6) ?
    C109 C108 H108 . . 119.8 ?
    C107 C108 H108 . . 119.8 ?
    C110 C109 C108 . . 119.9(6) ?
    C110 C109 H109 . . 120.1 ?
    C108 C109 H109 . . 120.1 ?
    C111 C110 C109 . . 120.7(7) ?
    C111 C110 H110 . . 119.7 ?
    C109 C110 H110 . . 119.7 ?
    C110 C111 C112 . . 120.0(6) ?
    C110 C111 H111 . . 120.0 ?
    C112 C111 H111 . . 120.0 ?
    C111 C112 C107 . . 120.5(6) ?
    C111 C112 H112 . . 119.8 ?
    C107 C112 H112 . . 119.8 ?
    C202 C201 C206 . . 120.3(6) ?
    C202 C201 P2 . . 117.9(5) ?
    C206 C201 P2 . . 121.7(5) ?
    C201 C202 C203 . . 119.9(7) ?
    C201 C202 H202 . . 120.1 ?
    C203 C202 H202 . . 120.1 ?
    C204 C203 C202 . . 119.5(8) ?
    C204 C203 H203 . . 120.3 ?
    C202 C203 H203 . . 120.3 ?
    C203 C204 C205 . . 121.3(7) ?
    C203 C204 H204 . . 119.4 ?
    C205 C204 H204 . . 119.4 ?
    C204 C205 C206 . . 120.9(7) ?
    C204 C205 H205 . . 119.5 ?
    C206 C205 H205 . . 119.5 ?
    C201 C206 C205 . . 118.1(7) ?
    C201 C206 H206 . . 120.9 ?
    C205 C206 H206 . . 120.9 ?
    C212 C207 C208 . . 119.3(6) ?
    C212 C207 P2 . . 120.2(5) ?
    C208 C207 P2 . . 120.5(5) ?
    C209 C208 C207 . . 119.7(7) ?
    C209 C208 H208 . . 120.2 ?
    C207 C208 H208 . . 120.2 ?
    C210 C209 C208 . . 121.6(8) ?
    C210 C209 H209 . . 119.2 ?
    C208 C209 H209 . . 119.2 ?
    C209 C210 C211 . . 118.8(7) ?
    C209 C210 H210 . . 120.6 ?
    C211 C210 H210 . . 120.6 ?
    C210 C211 C212 . . 120.9(7) ?
    C210 C211 H211 . . 119.5 ?
    C212 C211 H211 . . 119.5 ?
    C207 C212 C211 . . 119.6(7) ?
    C207 C212 H212 . . 120.2 ?
    C211 C212 H212 . . 120.2 ?
    C306 C301 C302 . . 119.0(6) ?
    C306 C301 P3 . . 120.0(5) ?
    C302 C301 P3 . . 120.8(5) ?
    C303 C302 C301 . . 119.1(7) ?
    C303 C302 H302 . . 120.4 ?
    C301 C302 H302 . . 120.4 ?
    C304 C303 C302 . . 121.2(8) ?
    C304 C303 H303 . . 119.4 ?
    C302 C303 H303 . . 119.4 ?
    C303 C304 C305 . . 119.9(7) ?
    C303 C304 H304 . . 120.1 ?
    C305 C304 H304 . . 120.1 ?
    C304 C305 C306 . . 120.5(8) ?
    C304 C305 H305 . . 119.7 ?
    C306 C305 H305 . . 119.7 ?
    C305 C306 C301 . . 120.2(7) ?
    C305 C306 H306 . . 119.9 ?
    C301 C306 H306 . . 119.9 ?
    C308 C307 C312 . . 119.2(7) ?
    C308 C307 P3 . . 120.7(5) ?
    C312 C307 P3 . . 120.1(5) ?
    C309 C308 C307 . . 120.1(8) ?
    C309 C308 H308 . . 119.9 ?
    C307 C308 H308 . . 119.9 ?
    C310 C309 C308 . . 120.3(8) ?
    C310 C309 H309 . . 119.8 ?
    C308 C309 H309 . . 119.8 ?
    C311 C310 C309 . . 119.9(8) ?
    C311 C310 H310 . . 120.0 ?
    C309 C310 H310 . . 120.0 ?
    C310 C311 C312 . . 121.0(8) ?
    C310 C311 H311 . . 119.5 ?
    C312 C311 H311 . . 119.5 ?
    C311 C312 C307 . . 119.4(7) ?
    C311 C312 H312 . . 120.3 ?
    C307 C312 H312 . . 120.3 ?
    C406 C401 C402 . . 119.2(6) ?
    C406 C401 P4 . . 123.5(5) ?
    C402 C401 P4 . . 117.2(5) ?
    C403 C402 C401 . . 119.7(7) ?
    C403 C402 H402 . . 120.1 ?
    C401 C402 H402 . . 120.1 ?
    C404 C403 C402 . . 120.7(7) ?
    C404 C403 H403 . . 119.6 ?
    C402 C403 H403 . . 119.6 ?
    C403 C404 C405 . . 119.7(7) ?
    C403 C404 H404 . . 120.2 ?
    C405 C404 H404 . . 120.2 ?
    C404 C405 C406 . . 120.7(7) ?
    C404 C405 H405 . . 119.7 ?
    C406 C405 H405 . . 119.7 ?
    C401 C406 C405 . . 119.9(7) ?
    C401 C406 H406 . . 120.0 ?
    C405 C406 H406 . . 120.0 ?
    C408 C407 C412 . . 119.5(6) ?
    C408 C407 P4 . . 121.8(5) ?
    C412 C407 P4 . . 118.8(6) ?
    C407 C408 C409 . . 120.0(7) ?
    C407 C408 H408 . . 120.0 ?
    C409 C408 H408 . . 120.0 ?
    C410 C409 C408 . . 119.8(8) ?
    C410 C409 H409 . . 120.1 ?
    C408 C409 H409 . . 120.1 ?
    C411 C410 C409 . . 120.5(8) ?
    C411 C410 H410 . . 119.7 ?
    C409 C410 H410 . . 119.7 ?
    C410 C411 C412 . . 120.1(8) ?
    C410 C411 H411 . . 120.0 ?
    C412 C411 H411 . . 120.0 ?
    C411 C412 C407 . . 120.1(8) ?
    C411 C412 H412 . . 119.9 ?
    C407 C412 H412 . . 119.9 ?
    O12 S1 O13 . . 114.5(4) ?
    O12 S1 O11 . . 114.9(5) ?
    O13 S1 O11 . . 115.0(4) ?
    O12 S1 C8 . . 103.5(5) ?
    O13 S1 C8 . . 104.7(5) ?
    O11 S1 C8 . . 102.0(4) ?
    F12 C8 F11 . . 107.9(10) ?
    F12 C8 F13 . . 107.4(9) ?
    F11 C8 F13 . . 106.1(10) ?
    F12 C8 S1 . . 111.2(8) ?
    F11 C8 S1 . . 112.8(8) ?
    F13 C8 S1 . . 111.1(8) ?
    F16 C9 F15 . . 102.9(12) ?
    F16 C9 F15A . . 116.0(13) ?
    F16 C9 F14 . . 89.0(11) ?
    F15 C9 F14 . . 101.6(12) ?
    F16 C9 F14A . . 84.3(13) ?
    F15A C9 F14A . . 94.9(15) ?
    F16 C9 S2 . . 123.0(11) ?
    F15 C9 S2 . . 121.7(11) ?
    F14 C9 S2 . . 112.2(11) ?
    F16 C9 S2A . . 126.9(11) ?
    F15A C9 S2A . . 114.1(13) ?
    F14A C9 S2A . . 108.1(13) ?
    O16 S2 O15 . . 125.6(8) ?
    O16 S2 O14 . . 106.6(8) ?
    O15 S2 O14 . . 112.1(9) ?
    O16 S2 C9 . . 106.9(7) ?
    O15 S2 C9 . . 103.5(9) ?
    O14 S2 C9 . . 98.6(9) ?
    O14A S2A O16 . . 107.7(13) ?
    O14A S2A O15A . . 118.0(16) ?
    O16 S2A O15A . . 114.5(14) ?
    O14A S2A C9 . . 98.4(14) ?
    O16 S2A C9 . . 106.6(11) ?
    O15A S2A C9 . . 110.0(12) ?
loop_
    _geom_torsion_atom_site_label_1
    _geom_torsion_atom_site_label_2
    _geom_torsion_atom_site_label_3
    _geom_torsion_atom_site_label_4
    _geom_torsion_site_symmetry_1
    _geom_torsion_site_symmetry_2
    _geom_torsion_site_symmetry_3
    _geom_torsion_site_symmetry_4
    _geom_torsion
    _geom_torsion_publ_flag
    C201 P2 C1 C4 . . . . 113.3(6) ?
    C207 P2 C1 C4 . . . . -10.3(7) ?
    C2 P2 C1 C4 . . . . -128.3(6) ?
    C201 P2 C1 Ir1 . . . . -82.3(4) ?
    C207 P2 C1 Ir1 . . . . 154.1(3) ?
    C2 P2 C1 Ir1 . . . . 36.1(4) ?
    C1 P2 C2 P1 . . . . 6.6(4) ?
    C201 P2 C2 P1 . . . . 119.9(4) ?
    C207 P2 C2 P1 . . . . -117.8(3) ?
    C101 P1 C2 P2 . . . . -163.6(3) ?
    C107 P1 C2 P2 . . . . 84.7(4) ?
    Ir1 P1 C2 P2 . . . . -39.4(3) ?
    C401 P4 C3 P3 . . . . 153.4(3) ?
    C407 P4 C3 P3 . . . . -92.1(3) ?
    Ir1 P4 C3 P3 . . . . 27.6(3) ?
    C307 P3 C3 P4 . . . . 95.0(3) ?
    C301 P3 C3 P4 . . . . -150.9(3) ?
    Ir1 P3 C3 P4 . . . . -27.7(3) ?
    P2 C1 C4 C5 . . . . 167.5(5) ?
    Ir1 C1 C4 C5 . . . . 3.5(7) ?
    Ir1 O1 C5 O2 . . . . -172.2(5) ?
    Ir1 O1 C5 C4 . . . . 9.3(7) ?
    C6 O2 C5 O1 . . . . -1.7(10) ?
    C6 O2 C5 C4 . . . . 176.9(6) ?
    C1 C4 C5 O1 . . . . -9.0(9) ?
    C1 C4 C5 O2 . . . . 172.5(6) ?
    C5 O2 C6 C7 . . . . 176.9(8) ?
    C107 P1 C101 C102 . . . . -56.6(6) ?
    C2 P1 C101 C102 . . . . -168.8(5) ?
    Ir1 P1 C101 C102 . . . . 78.4(6) ?
    C107 P1 C101 C106 . . . . 127.3(6) ?
    C2 P1 C101 C106 . . . . 15.1(7) ?
    Ir1 P1 C101 C106 . . . . -97.7(6) ?
    C106 C101 C102 C103 . . . . 2.3(11) ?
    P1 C101 C102 C103 . . . . -174.1(6) ?
    C101 C102 C103 C104 . . . . 1.1(13) ?
    C102 C103 C104 C105 . . . . -3.6(15) ?
    C103 C104 C105 C106 . . . . 2.8(17) ?
    C102 C101 C106 C105 . . . . -3.1(12) ?
    P1 C101 C106 C105 . . . . 173.0(7) ?
    C104 C105 C106 C101 . . . . 0.6(15) ?
    C101 P1 C107 C108 . . . . 116.2(5) ?
    C2 P1 C107 C108 . . . . -132.9(5) ?
    Ir1 P1 C107 C108 . . . . -19.2(6) ?
    C101 P1 C107 C112 . . . . -63.9(6) ?
    C2 P1 C107 C112 . . . . 47.0(6) ?
    Ir1 P1 C107 C112 . . . . 160.7(4) ?
    C112 C107 C108 C109 . . . . -1.9(9) ?
    P1 C107 C108 C109 . . . . 178.0(5) ?
    C107 C108 C109 C110 . . . . -0.7(10) ?
    C108 C109 C110 C111 . . . . 2.5(10) ?
    C109 C110 C111 C112 . . . . -1.7(11) ?
    C110 C111 C112 C107 . . . . -1.0(10) ?
    C108 C107 C112 C111 . . . . 2.7(9) ?
    P1 C107 C112 C111 . . . . -177.2(5) ?
    C1 P2 C201 C202 . . . . -40.4(6) ?
    C207 P2 C201 C202 . . . . 87.8(6) ?
    C2 P2 C201 C202 . . . . -150.7(5) ?
    C1 P2 C201 C206 . . . . 140.5(6) ?
    C207 P2 C201 C206 . . . . -91.2(6) ?
    C2 P2 C201 C206 . . . . 30.3(7) ?
    C206 C201 C202 C203 . . . . -0.4(11) ?
    P2 C201 C202 C203 . . . . -179.4(6) ?
    C201 C202 C203 C204 . . . . -1.4(13) ?
    C202 C203 C204 C205 . . . . 1.6(14) ?
    C203 C204 C205 C206 . . . . 0.0(14) ?
    C202 C201 C206 C205 . . . . 1.9(11) ?
    P2 C201 C206 C205 . . . . -179.1(6) ?
    C204 C205 C206 C201 . . . . -1.8(13) ?
    C1 P2 C207 C212 . . . . 97.3(6) ?
    C201 P2 C207 C212 . . . . -24.4(7) ?
    C2 P2 C207 C212 . . . . -148.7(6) ?
    C1 P2 C207 C208 . . . . -83.8(6) ?
    C201 P2 C207 C208 . . . . 154.5(6) ?
    C2 P2 C207 C208 . . . . 30.2(7) ?
    C212 C207 C208 C209 . . . . 2.1(11) ?
    P2 C207 C208 C209 . . . . -176.8(6) ?
    C207 C208 C209 C210 . . . . -1.7(12) ?
    C208 C209 C210 C211 . . . . 0.3(12) ?
    C209 C210 C211 C212 . . . . 0.9(12) ?
    C208 C207 C212 C211 . . . . -1.0(11) ?
    P2 C207 C212 C211 . . . . 177.9(6) ?
    C210 C211 C212 C207 . . . . -0.5(12) ?
    C307 P3 C301 C306 . . . . 169.7(6) ?
    C3 P3 C301 C306 . . . . 56.2(6) ?
    Ir1 P3 C301 C306 . . . . -48.4(6) ?
    P4 P3 C301 C306 . . . . 22.5(8) ?
    C307 P3 C301 C302 . . . . -15.0(7) ?
    C3 P3 C301 C302 . . . . -128.6(6) ?
    Ir1 P3 C301 C302 . . . . 126.9(5) ?
    P4 P3 C301 C302 . . . . -162.2(4) ?
    C306 C301 C302 C303 . . . . 0.3(11) ?
    P3 C301 C302 C303 . . . . -175.1(6) ?
    C301 C302 C303 C304 . . . . -1.1(13) ?
    C302 C303 C304 C305 . . . . 1.1(14) ?
    C303 C304 C305 C306 . . . . -0.4(14) ?
    C304 C305 C306 C301 . . . . -0.3(13) ?
    C302 C301 C306 C305 . . . . 0.4(11) ?
    P3 C301 C306 C305 . . . . 175.8(6) ?
    C301 P3 C307 C308 . . . . 116.4(6) ?
    C3 P3 C307 C308 . . . . -127.7(6) ?
    Ir1 P3 C307 C308 . . . . -25.3(7) ?
    P4 P3 C307 C308 . . . . -83.1(6) ?
    C301 P3 C307 C312 . . . . -62.7(6) ?
    C3 P3 C307 C312 . . . . 53.2(6) ?
    Ir1 P3 C307 C312 . . . . 155.5(4) ?
    P4 P3 C307 C312 . . . . 97.7(5) ?
    C312 C307 C308 C309 . . . . -1.8(12) ?
    P3 C307 C308 C309 . . . . 179.1(6) ?
    C307 C308 C309 C310 . . . . 0.3(13) ?
    C308 C309 C310 C311 . . . . 1.6(14) ?
    C309 C310 C311 C312 . . . . -2.0(13) ?
    C310 C311 C312 C307 . . . . 0.5(11) ?
    C308 C307 C312 C311 . . . . 1.4(10) ?
    P3 C307 C312 C311 . . . . -179.5(5) ?
    C407 P4 C401 C406 . . . . -129.5(6) ?
    C3 P4 C401 C406 . . . . -15.1(7) ?
    Ir1 P4 C401 C406 . . . . 92.6(6) ?
    P3 P4 C401 C406 . . . . 19.6(8) ?
    C407 P4 C401 C402 . . . . 54.4(6) ?
    C3 P4 C401 C402 . . . . 168.9(5) ?
    Ir1 P4 C401 C402 . . . . -83.4(5) ?
    P3 P4 C401 C402 . . . . -156.5(4) ?
    C406 C401 C402 C403 . . . . -0.7(10) ?
    P4 C401 C402 C403 . . . . 175.6(6) ?
    C401 C402 C403 C404 . . . . 0.5(11) ?
    C402 C403 C404 C405 . . . . -0.1(12) ?
    C403 C404 C405 C406 . . . . -0.3(12) ?
    C402 C401 C406 C405 . . . . 0.3(11) ?
    P4 C401 C406 C405 . . . . -175.6(6) ?
    C404 C405 C406 C401 . . . . 0.2(12) ?
    C401 P4 C407 C408 . . . . -112.2(6) ?
    C3 P4 C407 C408 . . . . 128.5(5) ?
    Ir1 P4 C407 C408 . . . . 27.6(6) ?
    P3 P4 C407 C408 . . . . 84.2(5) ?
    C401 P4 C407 C412 . . . . 67.4(5) ?
    C3 P4 C407 C412 . . . . -51.9(5) ?
    Ir1 P4 C407 C412 . . . . -152.8(4) ?
    P3 P4 C407 C412 . . . . -96.2(5) ?
    C412 C407 C408 C409 . . . . 1.7(10) ?
    P4 C407 C408 C409 . . . . -178.7(6) ?
    C407 C408 C409 C410 . . . . -0.9(12) ?
    C408 C409 C410 C411 . . . . -0.5(12) ?
    C409 C410 C411 C412 . . . . 1.1(12) ?
    C410 C411 C412 C407 . . . . -0.3(10) ?
    C408 C407 C412 C411 . . . . -1.2(9) ?
    P4 C407 C412 C411 . . . . 179.2(5) ?
    O12 S1 C8 F12 . . . . -175.5(8) ?
    O13 S1 C8 F12 . . . . -55.3(9) ?
    O11 S1 C8 F12 . . . . 64.9(9) ?
    O12 S1 C8 F11 . . . . -54.1(10) ?
    O13 S1 C8 F11 . . . . 66.1(10) ?
    O11 S1 C8 F11 . . . . -173.7(9) ?
    O12 S1 C8 F13 . . . . 64.9(8) ?
    O13 S1 C8 F13 . . . . -174.9(7) ?
    O11 S1 C8 F13 . . . . -54.7(9) ?
    F16 C9 S2 O16 . . . . -178.8(11) ?
    F15 C9 S2 O16 . . . . 45.8(15) ?
    F14 C9 S2 O16 . . . . -74.8(12) ?
    F16 C9 S2 O15 . . . . -44.5(15) ?
    F15 C9 S2 O15 . . . . -179.9(13) ?
    F14 C9 S2 O15 . . . . 59.5(13) ?
    F16 C9 S2 O14 . . . . 70.8(14) ?
    F15 C9 S2 O14 . . . . -64.6(15) ?
    F14 C9 S2 O14 . . . . 174.9(12) ?
    F16 C9 S2A O14A . . . . -87.5(17) ?
    F15A C9 S2A O14A . . . . 71.8(18) ?
    F14A C9 S2A O14A . . . . 175.9(16) ?
    F16 C9 S2A O16 . . . . 161.1(12) ?
    F15A C9 S2A O16 . . . . -39.5(16) ?
    F14A C9 S2A O16 . . . . 64.6(14) ?
    F16 C9 S2A O15A . . . . 36(2) ?
    F15A C9 S2A O15A . . . . -164.3(16) ?
    F14A C9 S2A O15A . . . . -60.1(18) ?
loop_
    _geom_hbond_atom_site_label_D
    _geom_hbond_atom_site_label_H
    _geom_hbond_atom_site_label_A
    _geom_hbond_site_symmetry_A
    _geom_hbond_distance_DH
    _geom_hbond_distance_HA
    _geom_hbond_distance_DA
    _geom_hbond_angle_DHA
    C2 H2A O11 . 0.98 2.53 3.420(9) 151.4
    C3 H3A F15A 4_466 0.98 2.48 3.310(19) 142.0
    C6 H6A O14A 4_466 0.98 2.55 3.34(3) 137.6
    C6 H6B O15A . 0.98 2.38 3.32(3) 159.7
    C106 H106 O11 . 0.94 2.39 3.293(10) 162.1
    C108 H108 O1 . 0.94 2.43 3.255(8) 146.5
    C112 H112 O12 4_565 0.94 2.55 3.164(9) 122.9
    C206 H206 O11 . 0.94 2.61 3.473(10) 152.1
    C212 H212 O13 4_465 0.94 2.55 3.220(9) 128.9
    C306 H306 O1 . 0.94 2.61 3.396(8) 141.3
    C312 H312 O13 2_675 0.94 2.51 3.298(9) 141.4
    C406 H406 O16 4_466 0.94 2.63 3.188(11) 118.6
_shelx_space_group_comment
;
The symmetry employed for this shelxl refinement is uniquely defined
by the following loop, which should always be used as a source of
symmetry information in preference to the above space-group names.
They are only intended as comments.
;
_shelx_estimated_absorpt_T_min     0.413
_shelx_estimated_absorpt_T_max     0.903
_shelx_hkl_file
;
 -13  -4   6    1.10    2.79
 -13  -4   7   20.98    4.67
 -13  -3   4   55.06   20.18
 -13  -3   5   -1.90    4.61
 -13  -3   6   63.36   12.42
 -13  -3   7    4.49    2.59
 -13  -2   2    4.49    3.99
 -13  -2   3    0.10    3.85
 -13  -2   4    8.41    3.60
 -13  -2   5   80.64   21.01
 -13  -2   6    8.01    5.32
 -13  -2   7    4.88    8.71
 -13  -2   8    8.82    3.21
 -13  -1   0   20.16    4.58
 -13  -1   1  131.33    9.17
 -13  -1   2   27.25    4.91
 -13  -1   3  104.65    8.80
 -13  -1   4   22.28    5.00
 -13  -1   5   57.15    6.05
 -13  -1   6   19.89   19.09
 -13  -1   7   33.64    6.38
 -13  -1   8    6.00    2.70
 -13   0  -1    5.38    2.18
 -13   0   0    2.99    2.39
 -13   0   1    2.40    3.41
 -13   0   2   11.29    3.83
 -13   0   3    8.58    3.81
 -13   0   4   13.32    4.53
 -13   0   5   15.37    4.31
 -13   0   6   27.98    8.15
 -13   0   7    0.90    2.81
 -13   0   8   19.71    4.71
 -13   1  -3   86.49    8.93
 -13   1  -2   17.72    4.04
 -13   1  -1  122.32   11.06
 -13   1   0   27.25    4.80
 -13   1   1  142.80   12.19
 -13   1   2   28.52    5.45
 -13   1   3   95.06    7.02
 -13   1   4   26.42    5.45
 -13   1   5   71.23    6.41
 -13   1   6   19.80    4.63
 -13   1   7   27.56    4.30
 -13   1   8   22.75    7.82
 -13   2  -4    0.79    4.18
 -13   2  -3    5.81    2.31
 -13   2  -2    1.21    2.51
 -13   2  -1   17.64    3.78
 -13   2   0    1.59    2.09
 -13   2   1   11.63    3.61
 -13   2   2    3.50    3.81
 -13   2   3   -2.99    3.29
 -13   2   4    3.20    3.19
 -13   2   5    6.92    4.52
 -13   2   6   12.67    4.13
 -13   2   7    3.88    3.51
 -13   2   8   13.62    4.50
 -13   3  -5   -5.62    3.32
 -13   3  -4   39.56    5.41
 -13   3  -3    3.31    3.49
 -13   3  -2   59.91    5.57
 -13   3  -1    3.88    3.59
 -13   3   0   86.68    8.75
 -13   3   1    1.69    2.70
 -13   3   2   72.42    6.13
 -13   3   3    4.20    2.91
 -13   3   4   48.58    4.74
 -13   3   5    2.50    2.69
 -13   3   6   49.56    4.65
 -13   3   7   -4.71    2.60
 -13   4  -6   -0.20    4.02
 -13   4  -5    1.80    2.79
 -13   4  -4    3.31    3.89
 -13   4  -3    9.67    4.66
 -13   4  -2    0.30    3.62
 -13   4  -1    1.90    2.29
 -13   4   0    0.00    1.00
 -13   4   1   13.99    3.96
 -13   4   2   -2.19    2.40
 -13   4   3   13.10    3.33
 -13   4   4    3.31    2.62
 -13   4   5   11.70    3.28
 -13   4   6   -0.90    2.70
 -13   5  -6   20.16    4.49
 -13   5  -5   20.16    4.40
 -13   5  -4   11.29    3.63
 -13   5  -3   19.01    3.40
 -13   5  -2   29.16    5.40
 -13   5  -1   10.69    2.88
 -13   5   0   47.06    5.35
 -13   5   1   16.48    6.33
 -13   5   2   45.56    5.40
 -13   5   3   20.98    5.95
 -13   5   4   30.69    5.54
 -13   5   5   22.18    4.33
 -13   5   6   16.48    3.98
 -13   6  -5    6.40    3.09
 -13   6  -4    1.00    2.00
 -13   6  -3   15.60    4.27
 -13   6  -2    4.08    2.99
 -13   6  -1    4.49    3.82
 -13   6   0   13.47    6.68
 -13   6   1    2.50    2.50
 -13   6   2    2.79    3.01
 -13   6   3   12.32    3.72
 -13   6   4    6.00    2.89
 -13   6   5    3.31    2.80
 -13   7  -3   53.73    7.33
 -13   7  -2    1.90    4.31
 -13   7  -1   58.37    5.96
 -13   7   0    7.08    3.30
 -13   7   1   58.06    5.94
 -13   7   2   -0.79    3.88
 -13   7   3   36.24    5.54
 -12 -12  -1    3.61    3.00
 -12 -11  -5   11.42    4.39
 -12 -11  -4    2.59    2.51
 -12 -11  -3   15.29    4.07
 -12 -11  -2   -1.99    3.30
 -12 -10  -7   24.21    4.82
 -12 -10  -6   12.82    4.51
 -12 -10  -5   32.72    4.35
 -12 -10  -4   16.81    4.26
 -12 -10  -3   29.70    4.47
 -12  -9  -9    6.20    2.69
 -12  -9  -8   28.09   11.77
 -12  -9  -7   17.47    4.01
 -12  -9  -6   17.14    7.12
 -12  -9  -5   25.40    4.94
 -12  -9  -4    7.62    7.29
 -12  -8 -10   20.07    4.30
 -12  -8  -9   41.86    5.43
 -12  -8  -8   20.34    4.24
 -12  -8  -7   24.40    3.36
 -12  -8  -6   14.59    2.98
 -12  -8  -5   35.05    7.46
 -12  -7 -10   34.46   10.33
 -12  -7  -9   43.69    5.02
 -12  -7  -8   16.73    7.53
 -12  -7  -7   31.92    5.42
 -12  -7  -6   21.81    5.23
 -12  -6 -11   10.37    3.67
 -12  -6 -10   29.48    4.45
 -12  -6  -9   11.22    3.62
 -12  -6  -8   24.80    9.36
 -12  -6  -7    2.19    1.98
 -12  -6  10   25.81    3.76
 -12  -6  11   16.73    3.76
 -12  -5 -12   28.94    4.09
 -12  -5 -11   17.89    3.21
 -12  -5 -10   43.30    5.40
 -12  -5  -9   32.26    5.45
 -12  -5   7   18.58    4.31
 -12  -5   8   32.04    7.13
 -12  -5   9   25.20    5.12
 -12  -5  10   50.69    5.98
 -12  -5  11   13.10    3.40
 -12  -5  12   27.35    5.02
 -12  -4 -12   20.52    3.53
 -12  -4 -11    6.71    3.78
 -12  -4   4    6.50    7.29
 -12  -4   5   20.61    2.63
 -12  -4   6   12.11    2.71
 -12  -4   7   12.60    4.33
 -12  -4   8   25.60    4.25
 -12  -4   9   16.56    4.07
 -12  -4  10   30.69    8.31
 -12  -4  11    8.53    3.91
 -12  -4  12   24.50    4.65
 -12  -3   2    7.67    2.71
 -12  -3   3   68.06    6.76
 -12  -3   4   -1.49    3.20
 -12  -3   5   46.38   11.85
 -12  -3   6    8.12    2.79
 -12  -3   7   51.55   16.08
 -12  -3   8   15.92    3.27
 -12  -3   9   20.07    4.48
 -12  -3  10   23.81    4.98
 -12  -3  11    6.60   12.49
 -12  -3  12   22.28    3.59
 -12  -2   0   16.56    3.91
 -12  -2   1   52.85    4.80
 -12  -2   2   38.69    3.98
 -12  -2   3   44.76    6.29
 -12  -2   4   44.49    5.07
 -12  -2   5   39.44    4.90
 -12  -2   6    6.60    8.33
 -12  -2   7   28.30    4.36
 -12  -2   8   29.48    9.56
 -12  -2   9   15.37    3.06
 -12  -2  10   14.67    5.29
 -12  -2  11    6.20    4.58
 -12  -2  12   13.91    3.28
 -12  -2  13   17.31    5.82
 -12  -1  -1   11.97    3.11
 -12  -1   0   58.83    4.76
 -12  -1   1   13.47    6.68
 -12  -1   2   38.44    5.33
 -12  -1   3   15.37    3.29
 -12  -1   4   48.16    4.86
 -12  -1   5   26.52    3.50
 -12  -1   6   36.12    8.05
 -12  -1   7   19.01    4.62
 -12  -1   8   10.89    3.17
 -12  -1   9    6.00    3.09
 -12  -1  10   13.40   12.59
 -12  -1  11    5.11    4.02
 -12  -1  12    8.18    4.58
 -12  -1  13   12.18    4.12
 -12   0  -3   10.11    2.10
 -12   0  -2  110.04    7.55
 -12   0  -1    4.58    2.31
 -12   0   0   77.44    5.81
 -12   0   1    5.02    3.40
 -12   0   2   99.20    5.98
 -12   0   3   14.82    2.77
 -12   0   4   91.78    8.05
 -12   0   5   16.40    2.59
 -12   0   6   36.84    3.76
 -12   0   7   53.00    8.15
 -12   0   8    8.18    4.40
 -12   0   9   51.84   28.37
 -12   0  10    3.69    3.99
 -12   0  11   22.18    4.99
 -12   0  12   11.70    2.87
 -12   0  13   18.66    4.75
 -12   1  -4   55.20    5.35
 -12   1  -3   11.22    3.01
 -12   1  -2   43.56    4.22
 -12   1  -1   11.09    2.40
 -12   1   0   58.06    4.57
 -12   1   1    8.88    2.80
 -12   1   2   40.07    3.92
 -12   1   3   13.99    3.52
 -12   1   4   45.56    4.99
 -12   1   5   12.60    3.12
 -12   1   6   23.81    4.00
 -12   1   7   16.48    3.82
 -12   1   8  103.43   65.90
 -12   1   9    7.62    4.03
 -12   1  10    8.41    4.00
 -12   1  11    4.88    6.98
 -12   1  12   11.49    2.98
 -12   1  13   28.94    7.32
 -12   2  -5   49.14    5.61
 -12   2  -4   75.34   36.98
 -12   2  -3   42.38    6.38
 -12   2  -2   34.34    3.87
 -12   2  -1   43.56    5.02
 -12   2   0   16.16    3.70
 -12   2   1   47.75    4.15
 -12   2   2   21.16    3.50
 -12   2   3   42.38    3.78
 -12   2   4   38.94    4.74
 -12   2   5   39.94    5.69
 -12   2   6    4.08    2.59
 -12   2   7   18.66    2.68
 -12   2   8   11.02    4.18
 -12   2   9   38.69   54.61
 -12   2  10    9.92    2.52
 -12   2  11   15.29   12.90
 -12   2  12   32.15    4.08
 -12   2  13    8.53    5.02
 -12   3  -6   15.37    3.29
 -12   3  -5   40.07    4.56
 -12   3  -4   12.67    2.92
 -12   3  -3  100.60   47.34
 -12   3  -2    5.11    3.80
 -12   3  -1   66.10    5.20
 -12   3   0    1.80    2.20
 -12   3   1   69.89    5.52
 -12   3   2    8.41    2.32
 -12   3   3   57.91    4.87
 -12   3   4    7.18    2.20
 -12   3   5   25.20    5.02
 -12   3   6    7.67    3.77
 -12   3   7   38.94    4.74
 -12   3   8    9.42    3.99
 -12   3   9   12.67    3.20
 -12   3  10   19.89    4.01
 -12   3  11    9.92    4.73
 -12   3  12   30.58    4.31
 -12   3  13    7.18    3.70
 -12   4  -7    7.62    3.31
 -12   4  -6   18.32    4.54
 -12   4  -5   11.09    2.60
 -12   4  -4    4.41    3.11
 -12   4  -3   38.81   12.34
 -12   4  -2    7.62    3.92
 -12   4  -1   61.15    5.47
 -12   4   0   -0.79    2.08
 -12   4   1   79.03    7.65
 -12   4   2   13.99    4.26
 -12   4   3   47.61    4.97
 -12   4   4    5.81    2.80
 -12   4   5   18.66    2.94
 -12   4   6    7.67    4.21
 -12   4   7   15.92    4.39
 -12   4   8   18.58    5.00
 -12   4   9   16.08    8.98
 -12   4  10   11.22    4.09
 -12   4  11    9.30    3.29
 -12   4  12   24.90    4.69
 -12   5  -8   30.36    4.74
 -12   5  -7   17.64    3.28
 -12   5  -6   14.36    2.50
 -12   5  -5   33.99    3.26
 -12   5  -4   28.41    4.37
 -12   5  -3   18.32    4.54
 -12   5  -2   23.52    9.60
 -12   5  -1   11.90    3.31
 -12   5   0   20.07    3.40
 -12   5   1   14.06    4.12
 -12   5   2   23.43    5.03
 -12   5   3   17.22    3.73
 -12   5   4   29.05    5.82
 -12   5   5   48.44    8.91
 -12   5   6   24.30    4.34
 -12   5   7   13.18    3.78
 -12   5   8   24.70    3.88
 -12   5   9   13.32    4.67
 -12   5  10   55.80   14.34
 -12   5  11   26.52    5.67
 -12   5  12   30.91    5.45
 -12   6  -8   24.21    4.53
 -12   6  -7    5.29    4.51
 -12   6  -6   26.42    4.32
 -12   6  -5    4.41    2.90
 -12   6  -4   33.06    4.03
 -12   6  -3    0.20    3.52
 -12   6  -2   37.58    4.05
 -12   6  -1    6.20    2.59
 -12   6   0   43.16    4.60
 -12   6   1    8.53    3.62
 -12   6   2   38.56    7.45
 -12   6   3   -4.71    2.91
 -12   6   4   20.61    3.81
 -12   6   5   16.16    6.99
 -12   6   6   19.18    6.22
 -12   6   7   10.30    5.78
 -12   6   8   16.48    3.33
 -12   6   9   13.76    4.01
 -12   6  10   36.00   11.16
 -12   6  11   12.82   13.68
 -12   7  -9   37.45    5.26
 -12   7  -8   15.37    4.70
 -12   7  -7   30.80    4.22
 -12   7  -6   15.21    3.28
 -12   7  -5   14.82    3.08
 -12   7  -4   21.07    2.94
 -12   7  -3    6.81    3.39
 -12   7  -2   43.82    5.16
 -12   7  -1    1.10    2.39
 -12   7   0   17.72    4.80
 -12   7   1    4.88    2.78
 -12   7   2   34.46    3.29
 -12   7   3    7.78    3.07
 -12   7   4   26.94    4.26
 -12   7   5   16.00    3.20
 -12   7   6   24.80    3.19
 -12   7   7   31.92    5.54
 -12   7   8   21.07    4.22
 -12   7   9   38.69    4.35
 -12   7  10   18.49    7.31
 -12   7  11   15.29    2.74
 -12   8 -10    9.99    4.99
 -12   8  -9   23.62    3.79
 -12   8  -8    7.40    3.81
 -12   8  -7   27.46    4.09
 -12   8  -6    6.92    2.89
 -12   8  -5   24.80    3.49
 -12   8  -4   18.66    3.72
 -12   8  -3   10.30    3.53
 -12   8  -2   27.46    3.25
 -12   8  -1    4.28    6.29
 -12   8   0   29.48    4.24
 -12   8   1   -0.10    2.23
 -12   8   2   35.88    7.07
 -12   8   3   19.36    2.38
 -12   8   4   20.52    4.26
 -12   8   5   27.88    4.65
 -12   8   6   10.37    4.12
 -12   8   7   22.56    3.42
 -12   8   8   20.43    3.98
 -12   8   9   31.14    4.91
 -12   8  10    7.02    2.12
 -12   9  -9    4.28    2.11
 -12   9  -8   35.64    8.24
 -12   9  -7   16.00    4.72
 -12   9  -6   16.08    3.21
 -12   9  -5   38.69    6.84
 -12   9  -4    2.19    1.98
 -12   9  -3   26.73    4.76
 -12   9  -2   14.82    3.39
 -12   9  -1   11.63    2.80
 -12   9   0   16.89    3.62
 -12   9   1   24.30    4.93
 -12   9   2    7.51    2.58
 -12   9   3   19.01    2.53
 -12   9   4    8.88    2.21
 -12   9   5   23.33    2.61
 -12   9   6   20.07    2.96
 -12   9   7   17.31    5.08
 -12   9   8   33.76    5.11
 -12  10  -7   19.10    4.37
 -12  10  -6   15.60    4.03
 -12  10  -5   48.44    6.26
 -12  10  -4   20.07    3.85
 -12  10  -3   34.34   12.07
 -12  10  -2   14.36    3.26
 -12  10  -1   17.39    4.92
 -12  10   0   14.36    3.87
 -12  10   1   12.53    3.19
 -12  10   2    8.29    2.82
 -12  10   3   24.70    4.67
 -12  10   4   23.43    3.29
 -12  10   5   37.45    3.43
 -12  10   6   10.50    3.89
 -12  10   7   25.40    3.33
 -12  11  -5   11.09    3.60
 -12  11  -4    5.38    4.50
 -12  11  -3   22.75    4.10
 -12  11  -2    2.59    2.61
 -12  11  -1   11.42    4.39
 -12  11   0   -0.50    2.31
 -12  11   1    9.49    4.31
 -12  11   2    0.50    2.81
 -12  11   3   20.52    4.80
 -12  11   4    2.69    2.59
 -12  11   5   17.89    3.98
 -12  12  -2    3.10    3.70
 -12  12  -1    2.50    3.19
 -12  12   0    5.38    3.48
 -12  12   1   18.84    4.51
 -12  12   2    5.29    2.39
 -11 -15  -2   12.18    4.40
 -11 -15  -1    3.80    2.18
 -11 -15   0    0.79    3.99
 -11 -15   1    4.28    2.98
 -11 -15   2   11.29    4.10
 -11 -14  -5   33.06    4.95
 -11 -14  -4   11.02    3.39
 -11 -14  -3   57.91    6.39
 -11 -14  -2    1.80    3.00
 -11 -14  -1  111.94   11.21
 -11 -14   0    0.90    2.60
 -11 -14   1  102.82   10.75
 -11 -14   2    7.40    3.59
 -11 -13  -8   22.75    3.72
 -11 -13  -7   15.37    3.29
 -11 -13  -6    9.00    2.58
 -11 -13  -5   15.76    3.33
 -11 -13  -4    1.90    3.20
 -11 -13  -3    4.41    3.19
 -11 -13  -2    8.88    3.28
 -11 -13  -1    1.69    3.20
 -11 -13   0    5.20    3.19
 -11 -13   1    4.58    3.21
 -11 -13   2    4.71    2.60
 -11 -12 -10   23.23   10.12
 -11 -12  -9   10.50    5.12
 -11 -12  -8   13.18    3.63
 -11 -12  -7    3.80    2.61
 -11 -12  -6   24.50    3.76
 -11 -12  -5    5.81    5.49
 -11 -12  -4   52.27    4.63
 -11 -12  -3   10.18    3.19
 -11 -12  -2   53.73    4.98
 -11 -12  -1   41.86    4.92
 -11 -12   0   54.32    5.90
 -11 -12   1   28.84    4.30
 -11 -11 -11   49.28    4.77
 -11 -11 -10    6.30    8.08
 -11 -11  -9   35.05    4.62
 -11 -11  -8    2.59    6.70
 -11 -11  -7   41.73    5.04
 -11 -11  -6    6.30    2.71
 -11 -11  -5   41.73    4.91
 -11 -11  -4    2.79    2.61
 -11 -11  -3   12.11    6.89
 -11 -11  -2    7.02    4.40
 -11 -11  -1    1.21    3.01
 -11 -11   0    2.31    2.40
 -11 -10 -12   31.25    4.81
 -11 -10 -11    6.81    3.03
 -11 -10 -10   24.30    3.35
 -11 -10  -9    2.10    2.29
 -11 -10  -8   30.25    4.07
 -11 -10  -7    4.88    2.70
 -11 -10  -6   44.76    4.01
 -11 -10  -5   13.32    3.21
 -11 -10  -4   91.01   10.49
 -11 -10  -3   10.37    3.28
 -11 -10  -2   58.83    5.22
 -11 -10  -1   -0.30    2.82
 -11 -10   0   41.47    4.25
 -11  -9 -13   44.76    6.96
 -11  -9 -12   45.02    5.37
 -11  -9 -11   13.76    8.90
 -11  -9 -10   42.12    5.84
 -11  -9  -9   28.52   23.82
 -11  -9  -8   37.95    4.93
 -11  -9  -7   32.26   10.22
 -11  -9  -6   30.03    3.84
 -11  -9  -5   33.52    4.75
 -11  -9  -4    9.42    4.18
 -11  -9  -3    4.58    2.40
 -11  -9  -2    0.71    2.20
 -11  -9  -1    3.80    3.00
 -11  -8 -14   17.47    5.02
 -11  -8 -13   -1.69    2.89
 -11  -8 -12    7.78    4.02
 -11  -8 -11   24.60    4.07
 -11  -8 -10   -1.00    3.90
 -11  -8  -9   32.95   14.24
 -11  -8  -8    4.08    2.59
 -11  -8  -7   44.49    4.00
 -11  -8  -6    0.71    4.72
 -11  -8  -5   88.55    6.78
 -11  -8  -4   22.66    2.57
 -11  -8  -3   71.57    5.58
 -11  -8  -2   23.43    4.65
 -11  -7 -14   50.27    4.54
 -11  -7 -13    3.69    3.88
 -11  -7 -12   76.74    6.31
 -11  -7 -11    7.51    2.52
 -11  -7 -10   41.99    4.54
 -11  -7  -9    6.00    3.72
 -11  -7  -8   43.43    4.74
 -11  -7  -7    2.99    3.18
 -11  -7  -6   50.55    4.69
 -11  -7  -5    0.50    2.00
 -11  -7  -4    8.18    2.92
 -11  -7  -3    4.08    2.91
 -11  -7  13    0.59    2.88
 -11  -7  14   72.59    7.33
 -11  -6 -15    5.62    4.22
 -11  -6 -14    1.21    3.32
 -11  -6 -13   -1.00    2.00
 -11  -6 -12    4.71    3.52
 -11  -6 -11   13.40    3.59
 -11  -6 -10    4.88    2.70
 -11  -6  -9   43.16    5.91
 -11  -6  -8   16.16    2.81
 -11  -6  -7   44.76    3.75
 -11  -6  -6   15.13    3.89
 -11  -6  -5   96.83    5.71
 -11  -6  -4   19.71    2.93
 -11  -6   8   15.52    2.68
 -11  -6   9   38.94    5.87
 -11  -6  10   11.29    4.30
 -11  -6  11   17.47    7.77
 -11  -6  12   10.50    4.92
 -11  -6  13    3.39    2.21
 -11  -6  14    0.71    2.70
 -11  -6  15   20.07    8.60
 -11  -5 -15   43.56    4.22
 -11  -5 -14   29.27    3.25
 -11  -5 -13   64.80   12.56
 -11  -5 -12   30.91    4.34
 -11  -5 -11   54.32    4.86
 -11  -5 -10   23.81    3.32
 -11  -5  -9   25.70    3.75
 -11  -5  -8   13.47    3.89
 -11  -5  -7   17.39    3.67
 -11  -5  -6    9.99    2.91
 -11  -5  -5   18.49    2.24
 -11  -5   5   11.90    2.07
 -11  -5   6   16.32    2.26
 -11  -5   7   31.58    8.54
 -11  -5   8   21.16    3.86
 -11  -5   9   35.28    4.16
 -11  -5  10   24.40    3.06
 -11  -5  11   59.44    6.17
 -11  -5  12   27.98   10.26
 -11  -5  13   53.58    7.47
 -11  -5  14   20.98    3.02
 -11  -5  15   32.95    5.85
 -11  -4 -16   10.37    5.41
 -11  -4 -15    1.59    1.79
 -11  -4 -14    0.90    4.20
 -11  -4 -13    4.88    4.51
 -11  -4 -12    9.00    7.02
 -11  -4 -11    5.38    2.60
 -11  -4 -10   34.34    3.75
 -11  -4  -9   12.39   70.89
 -11  -4  -8   60.53    5.45
 -11  -4  -7    3.50    3.52
 -11  -4   3    9.99    3.10
 -11  -4   4  110.88    6.95
 -11  -4   5    2.89    2.58
 -11  -4   6   80.46    9.69
 -11  -4   7    6.10    3.90
 -11  -4   8   58.37   20.17
 -11  -4   9    0.50    2.10
 -11  -4  10   27.14    4.90
 -11  -4  11    2.99    3.98
 -11  -4  12    7.40    3.92
 -11  -4  13    2.31    2.80
 -11  -4  14   11.22    8.38
 -11  -4  15    0.50    2.00
 -11  -4  16    5.11    3.48
 -11  -3 -16   18.58    3.71
 -11  -3 -15   90.44    6.66
 -11  -3 -14   18.40    4.80
 -11  -3 -13   61.31    5.64
 -11  -3 -12    4.20    2.91
 -11  -3 -11   85.93    7.42
 -11  -3 -10    9.00    5.58
 -11  -3  -9   51.27    4.15
 -11  -3   1   21.16    4.69
 -11  -3   2    0.79    2.79
 -11  -3   3   14.06    2.78
 -11  -3   4    2.69    1.90
 -11  -3   5   24.50    3.46
 -11  -3   6    5.90    1.99
 -11  -3   7   31.47    3.81
 -11  -3   8    6.10    3.21
 -11  -3   9   49.98    4.95
 -11  -3  10   -2.59    2.09
 -11  -3  11   78.68    6.21
 -11  -3  12    5.38    4.41
 -11  -3  13   56.85    6.03
 -11  -3  14   13.69    5.03
 -11  -3  15   73.44    6.86
 -11  -3  16   21.44    3.98
 -11  -2 -16   25.40   55.64
 -11  -2 -15    0.90    3.10
 -11  -2 -14    3.80    3.00
 -11  -2 -13    7.62    2.10
 -11  -2 -12    6.20    2.99
 -11  -2 -11    4.08    3.47
 -11  -2  -1   76.21    4.36
 -11  -2   0  160.53    7.60
 -11  -2   1   68.56    5.46
 -11  -2   2   67.57    5.75
 -11  -2   3   56.10    4.34
 -11  -2   4   54.61    4.29
 -11  -2   5   64.32    5.93
 -11  -2   6   54.17    4.27
 -11  -2   7   25.10    4.01
 -11  -2   8   35.64    4.06
 -11  -2   9   26.63   13.83
 -11  -2  10   17.98    4.83
 -11  -2  11   -0.20    2.82
 -11  -2  12    1.39    2.69
 -11  -2  13   15.60    4.27
 -11  -2  14    6.60   13.11
 -11  -2  15    4.49    3.10
 -11  -2  16    3.88    2.40
 -11  -1 -16   66.10    7.32
 -11  -1 -15   14.67    3.83
 -11  -1 -14   85.56    8.32
 -11  -1  -2    3.31    1.71
 -11  -1  -1   12.82    2.58
 -11  -1   0    5.81    2.02
 -11  -1   1   13.03    2.53
 -11  -1   2   16.48    3.57
 -11  -1   3    1.00    1.90
 -11  -1   4    2.99    2.11
 -11  -1   5    1.80    2.09
 -11  -1   6   31.58    3.03
 -11  -1   7   10.30    3.08
 -11  -1   8   64.00    4.96
 -11  -1   9   21.16    4.32
 -11  -1  10   61.78    6.13
 -11  -1  11   14.29    2.80
 -11  -1  12   50.84    5.42
 -11  -1  13    7.29    3.19
 -11  -1  14   64.96    5.16
 -11  -1  15    6.00    3.28
 -11  -1  16   63.84    7.03
 -11   0  -3  139.71    7.33
 -11   0  -2   14.90    3.94
 -11   0  -1  130.19    6.39
 -11   0   0    1.99    1.89
 -11   0   1  130.87    7.09
 -11   0   2   23.04    2.88
 -11   0   3  150.06    8.33
 -11   0   4   -0.30    2.92
 -11   0   5   92.74    6.74
 -11   0   6    4.41    3.02
 -11   0   7   49.14    2.38
 -11   0   8    0.20    1.01
 -11   0   9   35.76    2.51
 -11   0  10    0.71    1.11
 -11   0  11   28.41    2.45
 -11   0  12    3.20    1.40
 -11   0  13   12.60    2.41
 -11   0  14    3.61    3.31
 -11   0  15   -1.00    3.40
 -11   0  16   10.30    5.97
 -11   1  -5    3.31    1.82
 -11   1  -4    8.01    2.09
 -11   1  -3   -1.69   12.45
 -11   1  -2   10.89    2.71
 -11   1  -1   16.40    2.67
 -11   1   0    5.11    2.62
 -11   1   1    8.58    2.23
 -11   1   2    8.58    2.11
 -11   1   3   -2.69    2.59
 -11   1   4   15.13    4.12
 -11   1   5   10.18    3.76
 -11   1   6   35.28    2.26
 -11   1   7    7.67    1.22
 -11   1   8   66.59    3.75
 -11   1   9   16.81    1.72
 -11   1  10   64.16    3.36
 -11   1  11   19.98    2.32
 -11   1  12   56.25    4.05
 -11   1  13   13.18    1.82
 -11   1  14   77.09    4.74
 -11   1  15   14.36    3.41
 -11   1  16   47.06    5.90
 -11   2  -6   65.29    5.17
 -11   2  -5   66.42    5.70
 -11   2  -4   54.61    5.32
 -11   2  -3   48.16    4.44
 -11   2  -2   88.92   23.76
 -11   2  -1   74.30    4.83
 -11   2   0  149.08    7.08
 -11   2   1   75.17    4.16
 -11   2   2   67.24    4.92
 -11   2   3   63.04    4.92
 -11   2   4   53.00    4.22
 -11   2   5   60.68    3.43
 -11   2   6   45.29    2.96
 -11   2   7   26.52    2.27
 -11   2   8   26.01    2.24
 -11   2   9   15.21    1.79
 -11   2  10   14.59    1.83
 -11   2  11   11.29    2.82
 -11   2  12    6.60    2.72
 -11   2  13    7.90    2.08
 -11   2  14    2.19    1.81
 -11   2  15   -1.59    2.49
 -11   2  16    1.00    3.60
 -11   3  -7   28.94    4.95
 -11   3  -6    6.92    3.10
 -11   3  -5   26.52    4.22
 -11   3  -4    1.00    1.60
 -11   3  -3    8.70    1.42
 -11   3  -2    2.99    1.70
 -11   3  -1   11.29    1.88
 -11   3   0   13.62    3.99
 -11   3   1   17.72    2.53
 -11   3   2    6.20    2.99
 -11   3   3   10.63    3.13
 -11   3   4    2.89    2.31
 -11   3   5   15.76    1.59
 -11   3   6    7.29    1.40
 -11   3   7   28.20    2.34
 -11   3   8    7.78    1.79
 -11   3   9   50.55    4.27
 -11   3  10    3.80    2.11
 -11   3  11   79.92    4.47
 -11   3  12    5.52    1.93
 -11   3  13   75.17    4.51
 -11   3  14   11.83    2.20
 -11   3  15   75.17    7.28
 -11   3  16   23.62    6.03
 -11   4  -8   55.95    4.79
 -11   4  -7    4.58    1.50
 -11   4  -6   67.08    3.60
 -11   4  -5    6.50    1.78
 -11   4  -4   94.09    5.63
 -11   4  -3   10.50    1.81
 -11   4  -2  171.61    8.38
 -11   4  -1    2.99    1.59
 -11   4   0  228.01   14.50
 -11   4   1    2.10    2.61
 -11   4   2  188.79    9.07
 -11   4   3   11.22    2.68
 -11   4   4   95.45    7.03
 -11   4   5    1.90    0.99
 -11   4   6   80.64    4.31
 -11   4   7    2.50    1.99
 -11   4   8   60.68    3.27
 -11   4   9    6.50    1.38
 -11   4  10   28.30    2.66
 -11   4  11    3.88    1.81
 -11   4  12   11.70    3.69
 -11   4  13   -3.10    2.99
 -11   4  14    1.99    2.20
 -11   4  15    4.41    2.81
 -11   4  16    1.00    2.10
 -11   5  -9   27.25    4.49
 -11   5  -8   14.67    2.07
 -11   5  -7    8.58    1.70
 -11   5  -6   16.32    2.10
 -11   5  -5   14.90    2.32
 -11   5  -4   15.29    1.80
 -11   5  -3   10.50    2.01
 -11   5  -2    9.12    1.63
 -11   5  -1    4.88    1.90
 -11   5   0   22.56    3.14
 -11   5   1   11.83    3.03
 -11   5   2   10.50    3.30
 -11   5   3   15.37    1.57
 -11   5   4   19.54    2.30
 -11   5   5   17.64    1.76
 -11   5   6   12.53    1.49
 -11   5   7   12.60    1.77
 -11   5   8   11.22    2.08
 -11   5   9   26.63    2.48
 -11   5  10   18.40    2.40
 -11   5  11   58.83    4.76
 -11   5  12   34.81    4.60
 -11   5  13   50.41    4.12
 -11   5  14   29.59    2.83
 -11   5  15   38.07    4.32
 -11   6  -9   28.62    4.07
 -11   6  -8   17.89    1.86
 -11   6  -7   33.41    2.66
 -11   6  -6   10.82    1.51
 -11   6  -5   87.80    4.68
 -11   6  -4   18.23    2.90
 -11   6  -3   97.61    4.35
 -11   6  -2   40.32    4.70
 -11   6  -1  131.56    8.72
 -11   6   0   51.55    4.45
 -11   6   1  124.10    9.36
 -11   6   2   55.80    5.83
 -11   6   3   90.06    4.56
 -11   6   4   22.28    1.98
 -11   6   5   85.93    4.82
 -11   6   6   17.81    2.36
 -11   6   7   41.34    4.12
 -11   6   8   25.20    2.81
 -11   6   9   39.69    3.28
 -11   6  10    9.49    1.91
 -11   6  11   13.76    2.82
 -11   6  12   11.02    3.39
 -11   6  13    3.39    1.91
 -11   6  14    4.80    2.19
 -11   6  15    1.90    2.51
 -11   7 -10   68.39    8.60
 -11   7  -9    2.79    2.91
 -11   7  -8   40.96    2.69
 -11   7  -7    2.19    1.81
 -11   7  -6   40.58    2.68
 -11   7  -5    0.20    1.81
 -11   7  -4   14.67    1.91
 -11   7  -3    5.71    4.59
 -11   7  -2    2.31    2.80
 -11   7  -1    0.71    1.71
 -11   7   0   13.18    3.70
 -11   7   1    6.81    4.70
 -11   7   2    7.67    1.77
 -11   7   3    3.31    1.89
 -11   7   4   10.69    2.03
 -11   7   5    4.49    2.08
 -11   7   6   45.70    3.11
 -11   7   7    1.80    1.80
 -11   7   8   45.02    3.09
 -11   7   9    2.99    1.70
 -11   7  10   56.85    3.92
 -11   7  11   11.97    1.87
 -11   7  12   78.15    4.95
 -11   7  13    2.69    2.49
 -11   7  14   65.45    4.53
 -11   8 -10    4.20    2.09
 -11   8  -9   36.84    4.13
 -11   8  -8    1.59    1.39
 -11   8  -7   37.09    3.53
 -11   8  -6    4.08    1.49
 -11   8  -5   82.08    3.99
 -11   8  -4   21.34    3.97
 -11   8  -3   88.92    6.41
 -11   8  -2   10.18    3.32
 -11   8  -1   49.70    4.37
 -11   8   0    5.52    2.11
 -11   8   1   63.84    5.43
 -11   8   2   13.32    1.97
 -11   8   3   71.57    4.74
 -11   8   4   22.94    2.20
 -11   8   5   86.49    5.95
 -11   8   6    6.50    1.89
 -11   8   7   50.69    3.13
 -11   8   8    3.20    2.29
 -11   8   9   40.96    3.20
 -11   8  10    3.88    1.38
 -11   8  11   23.81    3.03
 -11   8  12    5.81    2.31
 -11   8  13    1.39    2.69
 -11   8  14    2.69    1.90
 -11   9 -11   20.07    3.76
 -11   9 -10   58.06    6.25
 -11   9  -9   15.37    2.59
 -11   9  -8   27.77    3.69
 -11   9  -7   21.44    3.15
 -11   9  -6   37.33    4.15
 -11   9  -5   24.30    4.73
 -11   9  -4    9.12    1.99
 -11   9  -3   -1.10    2.20
 -11   9  -2   -1.21    2.90
 -11   9  -1    5.81    3.18
 -11   9   0   -1.80    2.89
 -11   9   1    4.00    1.80
 -11   9   2    3.31    2.11
 -11   9   3    5.38    1.90
 -11   9   4    9.49    1.97
 -11   9   5   30.25    2.86
 -11   9   6   36.36    2.89
 -11   9   7   25.30    2.41
 -11   9   8   31.92    3.50
 -11   9   9    9.99    2.59
 -11   9  10   37.45    3.55
 -11   9  11   24.50    6.24
 -11   9  12   36.48    3.87
 -11   9  13   47.75    6.77
 -11  10 -11    2.40    2.39
 -11  10 -10   14.21    2.56
 -11  10  -9   17.39    4.17
 -11  10  -8   18.58    2.67
 -11  10  -7    9.49    4.37
 -11  10  -6   43.03    4.46
 -11  10  -5   17.72    4.29
 -11  10  -4   74.82    7.44
 -11  10  -3   26.83    3.21
 -11  10  -2   54.46    4.58
 -11  10  -1    4.88    7.07
 -11  10   0   30.25    4.18
 -11  10   1    3.20    3.01
 -11  10   2   64.32    4.97
 -11  10   3   16.00    2.40
 -11  10   4   79.92    6.08
 -11  10   5   15.52    3.78
 -11  10   6   52.56    3.19
 -11  10   7    8.70    1.83
 -11  10   8   33.87    3.84
 -11  10   9    4.00    1.80
 -11  10  10   31.81    3.27
 -11  10  11   -0.30    2.01
 -11  10  12   26.63    4.13
 -11  11 -11   42.51    7.69
 -11  11 -10   -3.39    2.50
 -11  11  -9   32.60    6.05
 -11  11  -8    0.90    3.31
 -11  11  -7   56.55    7.37
 -11  11  -6    6.30    2.61
 -11  11  -5   38.81    4.86
 -11  11  -4    6.00    2.20
 -11  11  -3    6.71    3.11
 -11  11  -2    6.40    3.09
 -11  11  -1    2.99    2.11
 -11  11   0    8.53    4.50
 -11  11   1    3.69    1.80
 -11  11   2   11.97    2.49
 -11  11   3    5.81    2.12
 -11  11   4   19.01    2.79
 -11  11   5   39.82    4.04
 -11  11   6   12.60    3.12
 -11  11   7   41.22    3.34
 -11  11   8    6.20    2.69
 -11  11   9   37.21    5.00
 -11  11  10   -0.79    2.69
 -11  11  11   44.36    4.26
 -11  12 -10   20.70    8.19
 -11  12  -9    2.50    2.69
 -11  12  -8   10.11    2.99
 -11  12  -7    4.41    3.11
 -11  12  -6   38.44    4.46
 -11  12  -5    4.08    2.71
 -11  12  -4   73.27    6.16
 -11  12  -3    5.29    3.68
 -11  12  -2   58.83    6.75
 -11  12  -1   28.62    4.17
 -11  12   0   48.58    5.72
 -11  12   1   43.03    3.80
 -11  12   2   51.84    4.18
 -11  12   3    3.88    2.01
 -11  12   4   63.04    4.76
 -11  12   5    3.50    3.70
 -11  12   6   30.14    3.29
 -11  12   7   12.60    2.91
 -11  12   8   13.32    3.58
 -11  12   9    8.82    3.21
 -11  12  10   12.53    2.41
 -11  13  -8   27.14    4.27
 -11  13  -7   50.41   22.29
 -11  13  -6    3.50    1.98
 -11  13  -5   17.47    3.93
 -11  13  -4    8.41    3.83
 -11  13  -3   13.69    3.92
 -11  13  -2   10.11    3.63
 -11  13  -1    7.90    2.08
 -11  13   0    4.71    2.39
 -11  13   1   13.32    2.77
 -11  13   2    4.41    2.39
 -11  13   3    1.90    1.79
 -11  13   4    3.80    2.30
 -11  13   5    9.99    2.72
 -11  13   6    2.79    2.71
 -11  13   7   13.76    3.12
 -11  13   8   28.73    3.22
 -11  14  -6    8.18    3.49
 -11  14  -5   33.41    6.47
 -11  14  -4    7.02    2.70
 -11  14  -3   48.02    6.65
 -11  14  -2    4.20    3.49
 -11  14  -1  100.20   13.41
 -11  14   0    0.40    2.99
 -11  14   1  107.95    7.90
 -11  14   2    2.50    2.40
 -11  14   3   52.42    5.21
 -11  14   4   11.09    2.20
 -11  14   5   25.60    4.05
 -11  14   6    5.90    3.30
 -11  15  -2   14.59    4.74
 -11  15  -1    2.40    2.51
 -11  15   0    4.08    2.79
 -11  15   1   -0.10    2.94
 -11  15   2    9.80    2.32
 -10 -17  -4    4.71    2.99
 -10 -17  -3   34.22    5.15
 -10 -17  -2    4.20    5.08
 -10 -17  -1   48.58    5.99
 -10 -17   0    9.49    4.37
 -10 -17   1   50.98    7.85
 -10 -17   2    6.20    2.59
 -10 -17   3   21.34    5.08
 -10 -17   4   13.03    3.97
 -10 -16  -7   20.43    3.34
 -10 -16  -6    8.41    2.73
 -10 -16  -5    9.92    4.73
 -10 -16  -4   21.34    4.34
 -10 -16  -3   16.56    3.01
 -10 -16  -2   37.58    4.29
 -10 -16  -1   17.64    3.78
 -10 -16   0   61.94    6.77
 -10 -16   1   19.18    4.91
 -10 -16   2   43.56    5.15
 -10 -16   3   28.94    5.06
 -10 -16   4   14.06    2.92
 -10 -16   5   13.99    3.07
 -10 -15  -9    1.00    2.90
 -10 -15  -8   11.09    3.60
 -10 -15  -7    5.81    3.62
 -10 -15  -6   15.60    3.79
 -10 -15  -5    6.10    2.82
 -10 -15  -4   11.63    2.80
 -10 -15  -3   12.60    3.62
 -10 -15  -2   54.76    5.48
 -10 -15  -1   20.70    3.82
 -10 -15   0   68.89    6.47
 -10 -15   1   27.04    5.10
 -10 -15   2   49.56    8.03
 -10 -15   3   10.82    2.63
 -10 -15   4   19.71    3.64
 -10 -14 -11   32.49    5.24
 -10 -14 -10   12.60    4.19
 -10 -14  -9   27.56    4.41
 -10 -14  -8    7.02    3.02
 -10 -14  -7    9.49    6.28
 -10 -14  -6   -1.10    4.51
 -10 -14  -5   18.23    6.06
 -10 -14  -4   13.62    2.51
 -10 -14  -3   14.82    3.08
 -10 -14  -2   38.56    8.94
 -10 -14  -1    5.20    2.19
 -10 -14   0   69.06    5.82
 -10 -14   1    6.20    2.29
 -10 -14   2   32.49    6.84
 -10 -14   3   12.32    3.09
 -10 -14   4   16.89    5.26
 -10 -13 -12    9.61   11.59
 -10 -13 -11   20.34    4.60
 -10 -13 -10   17.72    4.21
 -10 -13  -9   22.37    4.16
 -10 -13  -8   23.62    3.99
 -10 -13  -7   27.04    3.22
 -10 -13  -6   31.70    4.05
 -10 -13  -5   37.95    5.54
 -10 -13  -4   55.35    5.36
 -10 -13  -3   36.97    3.89
 -10 -13  -2   73.27    6.51
 -10 -13  -1   12.11    2.78
 -10 -13   0  101.81    6.26
 -10 -13   1   24.60    3.27
 -10 -13   2   87.42   46.56
 -10 -13   3   30.69    4.65
 -10 -12 -13    5.62    3.08
 -10 -12 -12   21.16    3.77
 -10 -12 -11    9.49    2.71
 -10 -12 -10    8.29    3.28
 -10 -12  -9   14.98    2.63
 -10 -12  -8    6.81    2.09
 -10 -12  -7    6.40    2.38
 -10 -12  -6   13.76    4.08
 -10 -12  -5   15.76    2.78
 -10 -12  -4    4.00    3.00
 -10 -12  -3   39.94    3.54
 -10 -12  -2   11.29    2.49
 -10 -12  -1   29.27    2.81
 -10 -12   0   30.25    3.63
 -10 -12   1   33.52    4.05
 -10 -12   2   12.18    2.37
 -10 -12   3   44.36    3.86
 -10 -11 -14   29.05    3.88
 -10 -11 -13   10.37    6.50
 -10 -11 -12   20.88    4.39
 -10 -11 -11   16.00    3.28
 -10 -11 -10   26.11    3.58
 -10 -11  -9   16.40    3.89
 -10 -11  -8   27.56    4.09
 -10 -11  -7   31.36    4.26
 -10 -11  -6   25.50    3.33
 -10 -11  -5   91.58    7.85
 -10 -11  -4   15.92    3.19
 -10 -11  -3   96.04    6.66
 -10 -11  -2   11.09    2.40
 -10 -11  -1   67.57    4.77
 -10 -11   0   18.84    3.21
 -10 -11   1   79.74    6.79
 -10 -11   2   17.81    4.14
 -10 -10 -15    4.49    3.18
 -10 -10 -14   36.48    4.95
 -10 -10 -13   16.81    4.02
 -10 -10 -12   17.22    2.99
 -10 -10 -11    5.71    2.10
 -10 -10  -9    1.39    8.19
 -10 -10  -8   23.04    3.65
 -10 -10  -7    7.18    2.52
 -10 -10  -6   35.52    3.46
 -10 -10  -5   19.98    2.77
 -10 -10  -4   22.37    3.41
 -10 -10  -3   22.94    2.87
 -10 -10  -2    1.30    3.01
 -10 -10  -1   13.32    1.97
 -10 -10   0   -0.59    2.68
 -10 -10   1    9.99    3.10
 -10 -10   2   -1.21    1.61
 -10  -9 -16   20.70    5.10
 -10  -9 -15   14.06    3.90
 -10  -9 -14    5.90    2.48
 -10  -9 -13   14.98    3.56
 -10  -9 -12   14.06   35.78
 -10  -9 -11   44.89    4.42
 -10  -9 -10   16.00    2.48
 -10  -9  -9   45.56    4.05
 -10  -9  -8   28.30    3.09
 -10  -9  -7   48.30    4.03
 -10  -9  -6   49.56    3.94
 -10  -9  -5   65.45    5.34
 -10  -9  -4   36.97    4.13
 -10  -9  -3   61.15    4.38
 -10  -9  -2   44.22    4.26
 -10  -9  -1   45.16    3.49
 -10  -9   0   24.11    2.95
 -10  -9   1   40.07    3.29
 -10  -8 -17   23.14    8.08
 -10  -8 -16   13.76    2.67
 -10  -8 -15   24.70    4.17
 -10  -8 -14   12.67    2.99
 -10  -8 -13   28.52    3.52
 -10  -8 -12    5.52    3.10
 -10  -8 -11   32.15    5.22
 -10  -8 -10   11.49    2.58
 -10  -8  -9   39.19    3.51
 -10  -8  -8   21.07    2.39
 -10  -8  -7   32.15    3.74
 -10  -8  -6   57.15    4.23
 -10  -8  -5   37.33    3.54
 -10  -8  -4   42.25    2.99
 -10  -8  -3   27.04    3.43
 -10  -8  -2   55.80    5.53
 -10  -8  -1   11.90    2.28
 -10  -8   0   55.35    4.61
 -10  -8   9   40.07    3.29
 -10  -7 -17   36.00    4.44
 -10  -7 -16    1.00    3.30
 -10  -7 -15   29.05    3.34
 -10  -7 -14    4.08    3.60
 -10  -7 -13   35.52    4.65
 -10  -7 -12    9.92    2.20
 -10  -7 -11   15.29    4.54
 -10  -7 -10   46.92   12.88
 -10  -7  -9   32.15    3.97
 -10  -7  -8   35.28    7.01
 -10  -7  -7    4.49    2.88
 -10  -7  -6   60.37    7.93
 -10  -7  -5    0.20    2.11
 -10  -7  -4  102.21    5.05
 -10  -7  -3   13.91    2.24
 -10  -7  -2  127.92    8.60
 -10  -7  -1   30.80    4.11
 -10  -7   9   19.18    1.58
 -10  -7  10   28.41    2.24
 -10  -7  11   17.72    2.19
 -10  -7  12    6.81    1.30
 -10  -7  13   42.12    3.24
 -10  -7  14    2.69    3.08
 -10  -7  15   25.81    3.35
 -10  -7  16    4.80    2.98
 -10  -7  17   37.82    4.43
 -10  -6 -18   10.11    4.52
 -10  -6 -17   26.42    4.21
 -10  -6 -16    9.30    4.09
 -10  -6 -15   41.34    5.79
 -10  -6 -14    2.89    2.11
 -10  -6 -13   65.29    5.49
 -10  -6 -12    8.18    2.92
 -10  -6 -11   52.42    7.82
 -10  -6 -10   23.33    2.70
 -10  -6  -9   51.70    3.74
 -10  -6  -8   22.56    3.52
 -10  -6  -7   43.69    3.97
 -10  -6  -6   47.75    4.56
 -10  -6  -5   44.89    3.75
 -10  -6  -4   66.75    4.90
 -10  -6  -3   21.16    2.76
 -10  -6  -2   94.28    6.41
 -10  -6   7   36.48    3.62
 -10  -6   8   26.11    3.27
 -10  -6   9   52.27    2.89
 -10  -6  10   24.30    2.07
 -10  -6  11   35.76    2.87
 -10  -6  12    9.18    2.18
 -10  -6  13   39.94    2.91
 -10  -6  14    9.67    2.11
 -10  -6  15   31.92    2.71
 -10  -6  16    4.28    1.78
 -10  -6  17   48.16    5.41
 -10  -6  18    9.49    3.88
 -10  -5 -18    6.00    3.58
 -10  -5 -17   13.99    3.37
 -10  -5 -16   21.72    3.82
 -10  -5 -15   12.32    3.79
 -10  -5 -14   10.89    3.37
 -10  -5 -13    6.40    6.78
 -10  -5 -12   34.22    7.49
 -10  -5 -11   13.18    2.98
 -10  -5 -10   43.30    2.11
 -10  -5  -9   24.11    2.65
 -10  -5  -8    9.18    2.48
 -10  -5  -7   73.27    4.96
 -10  -5  -6   18.06    2.72
 -10  -5  -5   66.10    5.37
 -10  -5  -3   95.26    5.27
 -10  -5   4   29.92    2.84
 -10  -5   5   57.15    5.29
 -10  -5   6   21.81    3.92
 -10  -5   7   80.46    6.10
 -10  -5   8   19.98    2.50
 -10  -5   9   18.84    1.13
 -10  -5  10   42.25    1.95
 -10  -5  11   16.16    1.53
 -10  -5  12   35.40    3.09
 -10  -5  13   10.37    1.80
 -10  -5  14    9.18    2.00
 -10  -5  15   12.60    2.70
 -10  -5  16   15.92    2.23
 -10  -5  17   18.49    4.30
 -10  -5  18    7.40    3.10
 -10  -4 -18   90.25   55.67
 -10  -4 -17    5.90    3.60
 -10  -4 -16   48.02    4.85
 -10  -4 -15    1.80    2.09
 -10  -4 -14   67.73    6.25
 -10  -4 -13   12.53    2.97
 -10  -4 -12   85.93    6.86
 -10  -4 -11   10.11    2.67
 -10  -4 -10   84.09    5.69
 -10  -4  -9   38.94    3.99
 -10  -4  -8   76.56    7.88
 -10  -4  -7   53.73    4.54
 -10  -4  -6   17.22    2.08
 -10  -4  -5   84.27    5.88
 -10  -4  -4   22.00    4.31
 -10  -4   2   23.62    3.69
 -10  -4   3   34.57    3.06
 -10  -4   4   12.39    2.18
 -10  -4   5   85.56    5.92
 -10  -4   6   30.03    2.85
 -10  -4   7   39.19    3.76
 -10  -4   8   75.17    2.43
 -10  -4   9   39.69    1.76
 -10  -4  10   78.32    3.89
 -10  -4  11    4.28    1.20
 -10  -4  12   93.12    4.63
 -10  -4  13    6.20    1.99
 -10  -4  14   55.06    4.01
 -10  -4  15    3.31    1.60
 -10  -4  16   37.70    3.44
 -10  -4  17    2.50    1.99
 -10  -4  18   35.76    3.95
 -10  -3 -18   20.98    4.03
 -10  -3 -17    4.49    1.99
 -10  -3 -16   18.06    3.91
 -10  -3 -15   10.37    2.70
 -10  -3 -14   34.11    3.97
 -10  -3 -13   10.63    4.82
 -10  -3 -12   38.44    4.34
 -10  -3 -11    8.18    2.97
 -10  -3 -10   48.72    4.47
 -10  -3  -9   40.07    3.67
 -10  -3  -8   47.06    3.98
 -10  -3  -7   81.00    5.76
 -10  -3  -6   13.32    4.09
 -10  -3   0    9.61    2.98
 -10  -3   1   84.64    5.70
 -10  -3   2    3.80    2.30
 -10  -3   3   68.72    5.47
 -10  -3   4   15.21    2.26
 -10  -3   5   61.15    4.69
 -10  -3   6   18.40    2.83
 -10  -3   7   85.01    7.19
 -10  -3   8   46.65    2.19
 -10  -3   9   41.60    2.45
 -10  -3  10   43.16    2.37
 -10  -3  11   25.30    2.01
 -10  -3  12   49.28    3.65
 -10  -3  13    9.42    1.47
 -10  -3  14   26.94    3.43
 -10  -3  15    4.49    2.50
 -10  -3  16   18.40    3.00
 -10  -3  17    2.59    1.71
 -10  -3  18   22.75    2.96
 -10  -2 -19   23.72   11.20
 -10  -2 -18   30.69    3.77
 -10  -2 -17   25.10    3.61
 -10  -2 -16   43.43    4.74
 -10  -2 -15   50.84    4.42
 -10  -2 -14   54.46    4.87
 -10  -2 -13   51.55    4.16
 -10  -2 -12   85.19    6.28
 -10  -2 -11   33.52    3.59
 -10  -2 -10  109.20    6.27
 -10  -2  -9   39.31    3.89
 -10  -2  -8   60.06    4.96
 -10  -2  -7   66.42    6.36
 -10  -2  -1   43.69    3.83
 -10  -2   0   61.94    4.25
 -10  -2   1   40.07    4.56
 -10  -2   2   47.47    4.13
 -10  -2   3   10.82    2.70
 -10  -2   4   55.50    4.77
 -10  -2   5   23.14    3.17
 -10  -2   6   99.80    7.19
 -10  -2   7   61.47    2.67
 -10  -2   8   67.90    3.13
 -10  -2   9   41.86    2.85
 -10  -2  10  109.20    4.81
 -10  -2  11   31.14    2.34
 -10  -2  12   78.50    4.43
 -10  -2  13   43.69    3.17
 -10  -2  14   39.44    3.27
 -10  -2  15   42.38    3.65
 -10  -2  16   36.84    3.28
 -10  -2  17   17.39    2.34
 -10  -2  18   25.70    2.43
 -10  -2  19    9.99    2.28
 -10  -1 -19    2.50    3.19
 -10  -1 -18    3.88    2.09
 -10  -1 -17   -0.50    2.71
 -10  -1 -16   -2.40    3.19
 -10  -1 -15   27.25    4.07
 -10  -1 -14   11.70    2.67
 -10  -1 -13   27.77    3.37
 -10  -1 -12   36.97    3.65
 -10  -1 -11   63.36    5.25
 -10  -1 -10   75.52   24.51
 -10  -1  -3   18.06    2.97
 -10  -1  -2   35.88    3.71
 -10  -1  -1    7.40    1.90
 -10  -1   0   26.42    3.19
 -10  -1   1    7.29    2.32
 -10  -1   2   48.02    4.02
 -10  -1   3   19.27    2.46
 -10  -1   4   68.72    5.31
 -10  -1   5    5.38    2.69
 -10  -1   6   55.20    4.31
 -10  -1   7   42.64    2.35
 -10  -1   8   60.22    2.95
 -10  -1   9   35.88    2.16
 -10  -1  10   34.81    2.60
 -10  -1  11   65.45    3.88
 -10  -1  12   33.87    2.68
 -10  -1  13   30.03    2.85
 -10  -1  14    6.81    2.09
 -10  -1  15   37.58    2.94
 -10  -1  16   -1.10    2.31
 -10  -1  17    6.40    2.28
 -10  -1  18    7.08    2.18
 -10  -1  19    2.10    1.80
 -10   0 -19   29.16    5.62
 -10   0 -18    9.99    5.18
 -10   0 -17   57.46    5.61
 -10   0 -16    7.18    2.89
 -10   0 -15   97.42    8.69
 -10   0 -14    0.40    2.49
 -10   0 -13  134.79    9.29
 -10   0 -12    0.79    1.69
 -10   0  -4   40.96    4.74
 -10   0  -3    3.50    1.68
 -10   0  -2    2.31    2.01
 -10   0  -1    2.79    2.20
 -10   0   0   27.67    3.05
 -10   0   1    1.10    2.31
 -10   0   2    7.51    2.08
 -10   0   3    2.59    3.09
 -10   0   4   39.19    4.01
 -10   0   5   34.46    3.17
 -10   0   6   27.25    1.57
 -10   0   7   91.58    3.64
 -10   0   8   36.97    2.31
 -10   0   9  106.71    4.34
 -10   0  10   44.22    2.66
 -10   0  11   77.44    3.34
 -10   0  12    1.21    1.72
 -10   0  13  137.59    7.27
 -10   0  14    4.80    2.10
 -10   0  15  103.43    5.49
 -10   0  16   -0.40    1.99
 -10   0  17   56.25    3.90
 -10   0  18    4.28    2.11
 -10   0  19   28.30    3.94
 -10   1 -19    5.02    2.91
 -10   1 -18    4.88    3.58
 -10   1 -17    9.92    2.52
 -10   1 -16    0.79    1.69
 -10   1  -5    5.71    3.59
 -10   1  -4   60.53    4.05
 -10   1  -2   33.41    3.58
 -10   1  -1    8.58    1.99
 -10   1   0   26.52    3.40
 -10   1   1    6.50    2.40
 -10   1   2   32.83    3.21
 -10   1   3   12.53    2.90
 -10   1   4   61.31    5.64
 -10   1   5   15.13    1.40
 -10   1   6   68.39    3.97
 -10   1   7   52.85    2.62
 -10   1   8   46.51    2.73
 -10   1   9   27.77    2.00
 -10   1  10   24.01    1.86
 -10   1  11   62.57    3.95
 -10   1  12   31.14    2.34
 -10   1  13   28.84    3.44
 -10   1  14   13.40    1.83
 -10   1  15   28.62    2.35
 -10   1  16    0.90    2.20
 -10   1  17   10.50    3.82
 -10   1  18    3.88    2.21
 -10   1  19    1.21    3.01
 -10   2  -6  109.83    5.87
 -10   2  -5   20.88    3.20
 -10   2  -4   52.42    3.48
 -10   2  -3   17.22    1.91
 -10   2  -2   43.30    2.90
 -10   2  -1   34.11    2.45
 -10   2   0   54.02    2.94
 -10   2   1   39.82    4.54
 -10   2   2   30.80    2.22
 -10   2   3   11.97    1.87
 -10   2   4   64.48    4.98
 -10   2   5   23.91    1.66
 -10   2   6   87.05    3.36
 -10   2   7   69.56    3.17
 -10   2   8   59.91    4.02
 -10   2   9   37.45    2.33
 -10   2  10  102.41    5.46
 -10   2  11   32.60    3.65
 -10   2  12   81.00    4.14
 -10   2  13   35.88    2.99
 -10   2  14   47.89    4.15
 -10   2  15   57.00    3.78
 -10   2  16   44.89    3.35
 -10   2  17   29.05    4.31
 -10   2  18   26.32    2.67
 -10   2  19    6.71    2.02
 -10   3  -7   89.87    4.17
 -10   3  -6   19.80    1.96
 -10   3  -5   68.72    7.13
 -10   3  -4   15.68    1.66
 -10   3  -3   62.09    3.47
 -10   3  -2    2.59    1.38
 -10   3  -1   80.28    4.12
 -10   3   0    0.50    1.60
 -10   3   1   83.17    4.92
 -10   3   2    4.08    1.78
 -10   3   3   49.14    2.24
 -10   3   4   17.98    2.63
 -10   3   5   48.44    2.09
 -10   3   6   20.70    2.28
 -10   3   7   87.05    5.22
 -10   3   8   47.75    3.04
 -10   3   9   47.89    5.12
 -10   3  10   50.27    3.97
 -10   3  11   13.03    2.09
 -10   3  12   42.64    3.66
 -10   3  13   12.89    2.01
 -10   3  14   33.18    3.23
 -10   3  15   12.53    3.12
 -10   3  16   19.89    2.68
 -10   3  17    2.59    2.09
 -10   3  18   22.18    3.11
 -10   4  -9   32.83    4.93
 -10   4  -8   77.62    4.41
 -10   4  -7   55.65    2.98
 -10   4  -6   29.81    2.40
 -10   4  -5   87.98    5.07
 -10   4  -4   13.99    1.87
 -10   4  -3   41.09    2.31
 -10   4  -2   21.90    1.78
 -10   4  -1   54.46    2.95
 -10   4   0    0.90    1.31
 -10   4   1   48.58    3.07
 -10   4   2   18.32    1.37
 -10   4   3   49.84    2.97
 -10   4   4   13.47    1.91
 -10   4   5   94.28    4.27
 -10   4   6   18.49    1.81
 -10   4   7   48.86    2.80
 -10   4   8   67.57    4.44
 -10   4   9   41.22    4.24
 -10   4  10   90.44    3.99
 -10   4  11   10.18    1.98
 -10   4  12   90.82    4.76
 -10   4  13    8.82    2.20
 -10   4  14   64.80    4.35
 -10   4  15    1.00    1.80
 -10   4  16   49.70    3.67
 -10   4  17    7.02    2.49
 -10   4  18   33.99    3.85
 -10   5 -11   16.73    2.37
 -10   5 -10   40.32    3.94
 -10   5  -9   20.52    1.99
 -10   5  -8   23.52    2.33
 -10   5  -7   74.65    4.84
 -10   5  -6   20.34    1.71
 -10   5  -5   59.75    3.09
 -10   5  -4   29.27    3.25
 -10   5  -3   82.99    4.19
 -10   5  -2   17.64    2.52
 -10   5  -1  133.40    6.01
 -10   5   0   35.16    2.85
 -10   5   1  145.68    7.97
 -10   5   2   24.90    2.49
 -10   5   3   85.38    3.14
 -10   5   4   26.11    7.36
 -10   5   5   59.75    2.94
 -10   5   6   13.10    1.67
 -10   5   7   76.04    4.19
 -10   5   8   10.69    1.57
 -10   5   9   22.09    1.79
 -10   5  10   41.86    2.85
 -10   5  11   10.89    1.78
 -10   5  12   35.64    2.51
 -10   5  13    7.62    2.10
 -10   5  14   13.62    2.73
 -10   5  15    9.30    2.68
 -10   5  16   19.71    2.58
 -10   5  17   13.47    4.18
 -10   5  18    3.31    2.80
 -10   6 -11   44.62    5.34
 -10   6 -10   20.70    1.91
 -10   6  -9   53.00    3.06
 -10   6  -8   19.98    4.20
 -10   6  -7   37.95    2.71
 -10   6  -6   26.73    2.48
 -10   6  -5   43.56    2.77
 -10   6  -4   54.02    2.94
 -10   6  -3    9.42    2.03
 -10   6  -2   96.83    4.72
 -10   6  -1   15.92    1.60
 -10   6   0   68.56    3.97
 -10   6   1   16.40    1.78
 -10   6   2   94.48    5.64
 -10   6   3   15.13    2.18
 -10   6   4   61.15    3.44
 -10   6   5   45.43    3.10
 -10   6   6   42.12    2.21
 -10   6   7   42.90    2.75
 -10   6   8   24.70    1.79
 -10   6   9   46.65    2.87
 -10   6  10   20.98    2.29
 -10   6  11   45.56    2.97
 -10   6  12   10.63    2.28
 -10   6  13   56.85    3.92
 -10   6  14    3.50    1.91
 -10   6  15   40.20    3.93
 -10   6  16    3.10    2.39
 -10   6  17   34.11    2.80
 -10   6  18   10.50    3.50
 -10   7 -11   15.13    4.28
 -10   7 -10   22.09    2.16
 -10   7  -9   16.16    1.69
 -10   7  -8   36.84    2.67
 -10   7  -7    5.20    1.50
 -10   7  -6   49.56    3.24
 -10   7  -5    5.62    1.80
 -10   7  -4  104.04    7.34
 -10   7  -3    7.40    1.58
 -10   7  -2  104.65    4.91
 -10   7  -1   16.73    1.80
 -10   7   0  135.49    6.29
 -10   7   1   16.89    3.21
 -10   7   2  124.77    5.59
 -10   7   3   11.22    1.61
 -10   7   4   91.01    3.43
 -10   7   5    5.29    1.79
 -10   7   6   54.46    2.95
 -10   7   7    5.90    1.51
 -10   7   8   38.44    2.48
 -10   7   9   25.60    2.23
 -10   7  10   36.24    2.65
 -10   7  11    8.70    1.59
 -10   7  12   12.89    1.87
 -10   7  13   29.59    3.26
 -10   7  14    1.90    3.09
 -10   7  15   34.34    3.40
 -10   7  16    3.50    2.28
 -10   7  17   33.76    3.72
 -10   8 -11   20.61    2.54
 -10   8 -10   11.70    1.92
 -10   8  -9   36.84    2.91
 -10   8  -8   27.56    2.73
 -10   8  -7   30.47    2.98
 -10   8  -6   37.33    2.44
 -10   8  -5   24.30    2.37
 -10   8  -4   41.34    3.21
 -10   8  -3   13.03    1.80
 -10   8  -2   51.55    4.16
 -10   8  -1    9.80    2.13
 -10   8   0   56.85    3.77
 -10   8   1   19.62    2.30
 -10   8   2   58.83    4.30
 -10   8   3   21.44    2.13
 -10   8   4   43.56    2.64
 -10   8   5   31.92    2.49
 -10   8   6   51.27    3.01
 -10   8   7   24.01    1.96
 -10   8   8   30.25    2.64
 -10   8   9   35.64    2.87
 -10   8  10    6.50    1.78
 -10   8  11   30.14    2.85
 -10   8  12    1.99    3.30
 -10   8  13   36.00    3.48
 -10   8  14   20.07    3.76
 -10   8  15   28.62    3.64
 -10   8  16   16.73    3.52
 -10   8  17   27.56    3.99
 -10   9 -11   41.47    3.74
 -10   9 -10   11.42    1.69
 -10   9  -9   35.05    2.84
 -10   9  -8   16.97    1.81
 -10   9  -7   39.44    3.77
 -10   9  -6   42.51    3.00
 -10   9  -5   44.76    3.35
 -10   9  -4   26.83    2.59
 -10   9  -3   59.14    4.46
 -10   9  -2   30.25    3.41
 -10   9  -1   43.43    3.82
 -10   9   0   17.47    1.84
 -10   9   1   49.98    2.69
 -10   9   2   49.14    2.94
 -10   9   3   64.16    3.36
 -10   9   4   31.25    3.02
 -10   9   5   49.70    3.10
 -10   9   6   49.14    3.36
 -10   9   7   57.91    3.35
 -10   9   8   24.11    2.06
 -10   9   9   41.86    3.36
 -10   9  10   21.81    3.64
 -10   9  11   42.12    3.50
 -10   9  12    6.81    2.71
 -10   9  13   23.14    4.43
 -10   9  14    8.12    2.39
 -10   9  15   10.30    2.31
 -10   9  16   20.98    3.21
 -10  10 -12   27.88    4.65
 -10  10 -11    9.30    2.50
 -10  10 -10   29.05    3.23
 -10  10  -9    9.80    1.50
 -10  10  -8   13.62    1.77
 -10  10  -7   11.22    1.67
 -10  10  -6   29.27    2.49
 -10  10  -5   22.66    2.09
 -10  10  -4   14.52    2.51
 -10  10  -3   27.46    2.93
 -10  10  -2    0.40    1.89
 -10  10  -1   11.02    3.59
 -10  10   0    3.61    1.52
 -10  10   1   13.91    2.24
 -10  10   2    2.19    1.69
 -10  10   3   31.36    2.13
 -10  10   4   21.81    2.05
 -10  10   5   25.00    2.50
 -10  10   6   37.09    2.80
 -10  10   7    8.29    1.73
 -10  10   8   21.90    2.62
 -10  10   9    6.00    2.60
 -10  10  10   16.32    2.18
 -10  10  11   12.39    2.46
 -10  10  12   24.60    2.98
 -10  10  13   12.82    4.22
 -10  10  14   33.41    3.35
 -10  10  15   10.63    3.39
 -10  11 -12   25.00    3.70
 -10  11 -11    9.49    1.91
 -10  11 -10   18.58    2.76
 -10  11  -9   23.04    3.07
 -10  11  -8   18.23    2.22
 -10  11  -7   23.81    2.34
 -10  11  -6   24.40    2.57
 -10  11  -5   98.80    4.97
 -10  11  -4   23.14    2.79
 -10  11  -3  112.15    5.72
 -10  11  -2    8.01    2.77
 -10  11  -1   79.57    4.28
 -10  11   0   14.90    2.01
 -10  11   1   69.89    3.51
 -10  11   2    5.20    1.78
 -10  11   3  102.62    4.86
 -10  11   4   20.07    2.60
 -10  11   5   99.80    4.99
 -10  11   6   32.83    2.75
 -10  11   7   37.45    3.30
 -10  11   8   25.10    2.20
 -10  11   9   12.18    3.07
 -10  11  10   23.52    2.91
 -10  11  11   17.81    3.04
 -10  11  12   29.70    3.71
 -10  11  13    5.29    3.40
 -10  11  14   23.23    3.47
 -10  12 -12   14.82    3.39
 -10  12 -11   22.56    3.70
 -10  12 -10    6.71    2.12
 -10  12  -9    5.02    2.28
 -10  12  -8    8.88    2.21
 -10  12  -7   13.62    3.99
 -10  12  -6   13.91    2.24
 -10  12  -5   15.76    2.70
 -10  12  -4    4.58    2.18
 -10  12  -3   42.38    4.04
 -10  12  -2   12.53    2.69
 -10  12  -1   39.82    3.28
 -10  12   0   30.91    3.22
 -10  12   1   33.41    2.77
 -10  12   2   16.81    2.71
 -10  12   3   43.56    2.90
 -10  12   4    1.59    1.69
 -10  12   5   16.73    1.88
 -10  12   6   21.16    3.59
 -10  12   7   11.97    2.28
 -10  12   8    8.82    2.08
 -10  12   9    5.11    2.40
 -10  12  10    5.62    2.09
 -10  12  11   19.71    2.84
 -10  12  12   23.72    2.82
 -10  12  13   15.76    3.18
 -10  13 -11   14.21    6.79
 -10  13 -10   11.22    2.48
 -10  13  -9   23.33    3.57
 -10  13  -8   31.25    3.80
 -10  13  -7   21.44    3.61
 -10  13  -6   54.76   15.84
 -10  13  -5   32.26    4.20
 -10  13  -4   64.96    6.13
 -10  13  -3   38.69    4.35
 -10  13  -2   77.09    6.67
 -10  13  -1   23.43    2.52
 -10  13   0   82.26    6.17
 -10  13   1   15.92    4.71
 -10  13   2   75.52    5.21
 -10  13   3   23.72    3.31
 -10  13   4   43.56    3.30
 -10  13   5   36.24    3.37
 -10  13   6   42.38    3.12
 -10  13   7   21.72    2.89
 -10  13   8   22.47    3.98
 -10  13   9   23.23    2.80
 -10  13  10   13.91    2.61
 -10  13  11   19.62    2.48
 -10  13  12    7.62    2.70
 -10  14 -10    0.00    1.00
 -10  14  -9   22.00    3.47
 -10  14  -8    6.50    3.72
 -10  14  -7    5.02    2.82
 -10  14  -6    4.08    4.48
 -10  14  -5    3.10    2.71
 -10  14  -4   14.59    3.51
 -10  14  -3    6.10    2.82
 -10  14  -2   24.21    4.03
 -10  14  -1    6.30    2.31
 -10  14   0   72.59    4.43
 -10  14   1   10.50    2.01
 -10  14   2   37.58    3.92
 -10  14   3   15.60    2.21
 -10  14   4   13.91    3.21
 -10  14   5   13.10    2.32
 -10  14   6    5.02    2.02
 -10  14   7   10.30    2.70
 -10  14   8    7.78    2.68
 -10  14   9   22.00    3.00
 -10  14  10    9.67    3.67
 -10  14  11   32.72    5.72
 -10  15  -9    7.08    2.87
 -10  15  -8   14.06    2.92
 -10  15  -7    3.61    2.62
 -10  15  -6   22.00    5.53
 -10  15  -5    7.40    2.39
 -10  15  -4   22.09    4.23
 -10  15  -3   12.39    3.17
 -10  15  -2   56.85    7.39
 -10  15  -1   19.01    2.53
 -10  15   0   64.16    3.84
 -10  15   1   19.62    3.10
 -10  15   2   54.32    4.27
 -10  15   3   15.21    2.89
 -10  15   4   20.07    2.51
 -10  15   5    7.90    2.19
 -10  15   6   16.81    2.62
 -10  15   7    4.20    2.09
 -10  15   8    7.62    2.70
 -10  15   9    9.61    3.22
 -10  16  -7   20.52    3.62
 -10  16  -6   10.11    2.93
 -10  16  -5   14.90    4.09
 -10  16  -4   12.82    2.43
 -10  16  -3   20.52    5.16
 -10  16  -2   29.38    5.85
 -10  16  -1   18.32    2.57
 -10  16   0   55.35    4.46
 -10  16   2   34.34    3.40
 -10  16   3   19.62    2.39
 -10  16   4   17.31    2.83
 -10  16   5   10.37    2.70
 -10  16   6   15.68    3.01
 -10  16   7   12.82    2.72
 -10  17  -4    3.31    3.60
 -10  17  -3   42.25    6.24
 -10  17  -2    1.30    3.49
 -10  17  -1   52.27    4.05
 -10  17   0    7.51    2.69
 -10  17   1   53.44    4.53
 -10  17   2    2.59    2.90
 -10  17   3   41.22    3.85
 -10  17   4    7.18    3.38
  -9 -19  -3   12.89    2.87
  -9 -19  -2   55.50    6.56
  -9 -19  -1   12.53    3.68
  -9 -19   0   49.14    6.45
  -9 -19   1   10.11    3.37
  -9 -19   2   58.68    7.05
  -9 -19   3    9.92    3.59
  -9 -18  -7   30.69    4.99
  -9 -18  -6    1.69    3.98
  -9 -18  -5   24.80    3.88
  -9 -18  -4    3.50    2.99
  -9 -18  -3    6.00    2.20
  -9 -18  -2    7.29    3.78
  -9 -18  -1    2.69    2.69
  -9 -18   0   18.32    4.62
  -9 -18   1    1.21    2.20
  -9 -18   2    6.30    2.31
  -9 -18   3   14.82    3.39
  -9 -18   4   -3.10    2.60
  -9 -18   5   25.30    6.94
  -9 -18   6    0.00    1.00
  -9 -17  -9    2.31    4.10
  -9 -17  -8   22.09    4.51
  -9 -17  -7    0.10    3.44
  -9 -17  -6   38.94    5.24
  -9 -17  -5   -1.10    2.31
  -9 -17  -4   71.06    7.08
  -9 -17  -3    9.99    3.22
  -9 -17  -2   85.75    9.45
  -9 -17  -1   20.70    3.91
  -9 -17   0   84.64   10.30
  -9 -17   1   15.37    3.61
  -9 -17   2   92.93    6.94
  -9 -17   3    5.38    3.39
  -9 -17   4   88.36    8.65
  -9 -17   5    6.40    3.59
  -9 -17   6   39.94    5.94
  -9 -16 -11   13.47    3.96
  -9 -16 -10   27.56    4.83
  -9 -16  -9    5.02    2.42
  -9 -16  -8   16.00    2.48
  -9 -16  -7    1.80    2.71
  -9 -16  -6    6.10    2.62
  -9 -16  -5    9.42    3.32
  -9 -16  -4   13.32    3.29
  -9 -16  -3    8.88    3.40
  -9 -16  -2   22.94    3.74
  -9 -16  -1    2.19    1.81
  -9 -16   0    4.20    9.51
  -9 -16   1    2.99    2.21
  -9 -16   2   14.52    8.31
  -9 -16   3   10.82    3.49
  -9 -16   4    9.61    2.98
  -9 -16   5    3.20    2.40
  -9 -16   6    5.90    3.50
  -9 -15 -13   -3.31    3.89
  -9 -15 -12    1.00    2.80
  -9 -15 -11    4.88    2.30
  -9 -15 -10   10.11    3.88
  -9 -15  -9   30.03    8.66
  -9 -15  -8    6.60    3.70
  -9 -15  -7   41.86    5.31
  -9 -15  -6    8.58    3.22
  -9 -15  -5   44.49    5.07
  -9 -15  -4    7.78    1.28
  -9 -15  -3  104.65    4.71
  -9 -15  -2    7.08    1.12
  -9 -15  -1  171.09    7.85
  -9 -15   0   12.89    1.36
  -9 -15   1  156.50    7.76
  -9 -15   2   10.50    1.30
  -9 -15   3  100.40    6.01
  -9 -15   4    6.71    3.52
  -9 -15   5   28.73    3.86
  -9 -15   6    6.10    3.01
  -9 -14 -14   43.96   12.07
  -9 -14 -13    5.71    2.58
  -9 -14 -12   58.06   14.94
  -9 -14 -11   -0.30    3.52
  -9 -14 -10   54.17    5.00
  -9 -14  -9    1.30    2.90
  -9 -14  -8   41.09    4.23
  -9 -14  -7   -0.20    1.71
  -9 -14  -6   23.91    4.21
  -9 -14  -5    8.01    2.72
  -9 -14  -4   43.16    2.76
  -9 -14  -3    4.41    1.09
  -9 -14  -2   15.37    1.49
  -9 -14  -1   11.90    1.59
  -9 -14   0    4.28    1.49
  -9 -14   1   12.60    1.49
  -9 -14   2   17.64    1.68
  -9 -14   3    2.99    1.49
  -9 -14   4   39.44    2.76
  -9 -14   5    4.88    1.19
  -9 -14   6   20.61    2.54
  -9 -14   7    0.40    1.20
  -9 -14   8   43.16    3.94
  -9 -14   9    3.10    1.41
  -9 -13 -15    2.19    3.58
  -9 -13 -14    3.50    6.21
  -9 -13 -13   -3.50    2.81
  -9 -13 -12   24.70   49.10
  -9 -13 -11   12.53    2.19
  -9 -13 -10    7.62    3.48
  -9 -13  -9   23.72    4.48
  -9 -13  -8    8.29    3.00
  -9 -13  -7   35.05    4.14
  -9 -13  -6   32.04    3.06
  -9 -13  -5   33.99    3.85
  -9 -13  -4   43.43    2.24
  -9 -13  -3   54.46    2.95
  -9 -13  -2   29.48    1.52
  -9 -13  -1  105.47    3.70
  -9 -13   0   22.09    1.13
  -9 -13   1  106.30    3.30
  -9 -13   2   24.60    1.19
  -9 -13   3   61.62    3.14
  -9 -13   4   39.69    2.65
  -9 -13   5   30.58    1.99
  -9 -13   6   31.70    2.93
  -9 -13   7   35.05    3.43
  -9 -13   8   11.49    1.83
  -9 -13   9   17.89    2.28
  -9 -13  10    9.30    1.89
  -9 -13  11   11.22    2.48
  -9 -13  12   15.92    3.27
  -9 -13  13    5.62    2.18
  -9 -12 -16   28.52    7.16
  -9 -12 -15   63.36    6.05
  -9 -12 -14   18.06    4.42
  -9 -12 -13   43.03    5.64
  -9 -12 -12   20.16    2.96
  -9 -12 -11   56.40    4.96
  -9 -12 -10   15.37    2.90
  -9 -12  -9   44.62    4.41
  -9 -12  -8   13.40    3.29
  -9 -12  -7   57.76    4.86
  -9 -12  -6    9.30    1.89
  -9 -12  -5   39.56    2.52
  -9 -12  -4   10.18    0.70
  -9 -12  -3   12.11    0.70
  -9 -12  -2   11.97    0.69
  -9 -12  -1   13.40    0.73
  -9 -12   0    0.10    0.30
  -9 -12   1   15.37    0.71
  -9 -12   2   13.47    0.73
  -9 -12   3   18.06    0.94
  -9 -12   4   10.30    0.90
  -9 -12   5   40.58    2.29
  -9 -12   6    6.81    0.89
  -9 -12   7   52.13    4.04
  -9 -12   8    9.99    1.58
  -9 -12   9   46.24    3.67
  -9 -12  10   15.13    2.02
  -9 -12  11   56.40    6.01
  -9 -12  12   12.39    2.11
  -9 -12  13   55.20    5.50
  -9 -12  14    8.01    2.09
  -9 -12  15   82.63    8.73
  -9 -11 -17    8.18    2.57
  -9 -11 -16   13.03    6.21
  -9 -11 -15    9.49    4.80
  -9 -11 -14    6.00    3.09
  -9 -11 -13    0.20    1.91
  -9 -11 -12   25.50    4.34
  -9 -11 -11    6.20    3.88
  -9 -11 -10   28.20    3.82
  -9 -11  -9   -1.69    1.79
  -9 -11  -8   48.16    2.36
  -9 -11  -7    6.50    1.48
  -9 -11  -6  108.78    4.80
  -9 -11  -5    1.10    0.69
  -9 -11  -4  124.55    3.79
  -9 -11  -3    2.69    1.71
  -9 -11  -2  112.36    7.00
  -9 -11  -1   23.43    2.52
  -9 -11   0   81.90    5.43
  -9 -11   1   26.42    2.88
  -9 -11   2  101.20    6.64
  -9 -11   3    2.10    2.70
  -9 -11   4  108.16    3.54
  -9 -11   5   -0.10    0.61
  -9 -11   6  107.95    4.36
  -9 -11   7    7.40    0.92
  -9 -11   8   51.98    2.60
  -9 -11   9    0.10    1.22
  -9 -11  10   36.24    4.33
  -9 -11  11    0.20    1.71
  -9 -11  12   25.30    2.72
  -9 -11  13    1.99    3.10
  -9 -11  14    9.42    3.81
  -9 -11  15    2.99    2.80
  -9 -11  16    8.18    4.40
  -9 -11  17   10.37    4.57
  -9 -10 -18    2.89    3.40
  -9 -10 -17   48.16    5.14
  -9 -10 -16    0.90    3.21
  -9 -10 -15   74.48    5.87
  -9 -10 -14   16.56    4.07
  -9 -10 -13   71.23    5.74
  -9 -10 -12    8.88    2.98
  -9 -10 -11   38.94    3.74
  -9 -10 -10    8.58    1.17
  -9 -10  -9   33.99    2.22
  -9 -10  -8   29.05    1.62
  -9 -10  -7   65.45    3.07
  -9 -10  -6    6.60    0.93
  -9 -10  -5   55.65    2.39
  -9 -10  -4   13.47    3.38
  -9 -10  -3   17.31    2.08
  -9 -10  -2    5.62    7.11
  -9 -10  -1    3.10    2.50
  -9 -10   0   20.88    2.10
  -9 -10   1    2.89    1.70
  -9 -10   2    4.20    1.89
  -9 -10   3   22.56    3.04
  -9 -10   5   55.35    1.93
  -9 -10   6    8.41    0.81
  -9 -10   7   67.24    2.79
  -9 -10   8   29.05    1.72
  -9 -10   9   29.81    1.97
  -9 -10  10   11.49    1.22
  -9 -10  11   29.27    2.49
  -9 -10  12   20.79    3.28
  -9 -10  13   73.10    5.47
  -9 -10  14   18.66    3.63
  -9 -10  15   91.01    9.73
  -9 -10  16   -1.80    2.30
  -9 -10  17   56.40    5.86
  -9 -10  18    6.40    2.38
  -9  -9 -18    7.62    4.03
  -9  -9 -17    8.41    3.60
  -9  -9 -16   -0.40    2.89
  -9  -9 -15   10.63    2.28
  -9  -9 -13    6.81    2.09
  -9  -9 -12   17.39    3.09
  -9  -9 -11   20.07    2.06
  -9  -9 -10    7.62    1.38
  -9  -9  -9   44.36    2.93
  -9  -9  -8   31.92    2.03
  -9  -9  -7   94.87    4.09
  -9  -9  -6   84.82    3.68
  -9  -9  -5   81.72    5.42
  -9  -9  -4  116.42    6.91
  -9  -9  -3   88.74    5.28
  -9  -9  -2  140.42    7.58
  -9  -9  -1  121.44    7.05
  -9  -9   0  121.44    7.05
  -9  -9   1  102.41    5.46
  -9  -9   2  166.67    7.75
  -9  -9   6   79.74    3.04
  -9  -9   7   99.60    3.99
  -9  -9   8   28.62    1.61
  -9  -9   9   41.86    2.33
  -9  -9  10    9.00    1.20
  -9  -9  11   21.34    2.31
  -9  -9  12   13.91    2.39
  -9  -9  13   16.40    3.81
  -9  -9  14    2.40    1.89
  -9  -9  15    8.82    2.91
  -9  -9  16    7.90    2.92
  -9  -9  17    5.38    2.88
  -9  -9  18   12.89    2.51
  -9  -8 -19    6.81    3.39
  -9  -8 -18   52.27    7.09
  -9  -8 -17   21.16   12.05
  -9  -8 -16   53.73    6.01
  -9  -8 -15   16.16    3.62
  -9  -8 -14  207.36   63.07
  -9  -8 -13    6.30    1.81
  -9  -8 -12   58.22    4.27
  -9  -8 -11    8.12    1.60
  -9  -8 -10   65.29    3.88
  -9  -8  -9    2.79    0.80
  -9  -8  -8   58.83    2.76
  -9  -8  -7   22.37    1.32
  -9  -8  -6   29.27    1.30
  -9  -8  -5   14.36    3.56
  -9  -8  -4   34.81    3.19
  -9  -8  -3   10.89    2.71
  -9  -8  -2   41.60    3.87
  -9  -8  -1   15.21    2.50
  -9  -8   0    0.90    1.80
  -9  -8   1    8.70    1.71
  -9  -8   2   28.41    3.09
  -9  -8   7   19.54    1.06
  -9  -8   8   57.76    2.43
  -9  -8   9    1.30    0.80
  -9  -8  10   70.73    3.70
  -9  -8  11    4.49    1.31
  -9  -8  12   53.44    4.53
  -9  -8  13    6.50    1.99
  -9  -8  14   73.62    5.66
  -9  -8  15   23.91    4.79
  -9  -8  16   57.15    4.54
  -9  -8  17   15.29    1.88
  -9  -8  18   43.96    3.71
  -9  -8  19    9.18    3.27
  -9  -7 -19   20.43    3.80
  -9  -7 -18    4.28    2.69
  -9  -7 -17   23.52    4.56
  -9  -7 -16    1.10    2.31
  -9  -7 -15   15.37    5.49
  -9  -7 -14   13.03    2.82
  -9  -7 -13    2.69    2.10
  -9  -7 -12    5.90    1.41
  -9  -7 -11    4.28    1.20
  -9  -7 -10    3.50    1.20
  -9  -7  -9   56.10    2.55
  -9  -7  -8   27.14    1.46
  -9  -7  -7  122.32    4.65
  -9  -7  -6    5.02    1.79
  -9  -7  -5  186.87    9.02
  -9  -7  -4   10.89    2.71
  -9  -7  -3  129.73    7.06
  -9  -7  -2    8.70    2.60
  -9  -7  -1  214.04   10.83
  -9  -7   0   -0.90    2.51
  -9  -7   1  211.70   12.22
  -9  -7   7  118.59    4.79
  -9  -7   8   27.46    1.47
  -9  -7   9   60.37    2.33
  -9  -7  10    4.71    1.00
  -9  -7  11    9.42    1.11
  -9  -7  12    6.20    1.10
  -9  -7  13   -0.20    1.51
  -9  -7  14    8.01    1.53
  -9  -7  15    3.10    1.51
  -9  -7  16   -0.71    1.71
  -9  -7  17   28.30    2.55
  -9  -7  18    6.92    2.31
  -9  -7  19   29.05    3.77
  -9  -6 -20   58.37    5.65
  -9  -6 -19   32.49    3.76
  -9  -6 -18   63.36    8.28
  -9  -6 -17   12.60    3.62
  -9  -6 -16   54.76    5.18
  -9  -6 -15   10.11    2.42
  -9  -6 -14   47.20    3.43
  -9  -6 -13   39.94    2.91
  -9  -6 -12   58.68    3.52
  -9  -6 -11   43.30    2.76
  -9  -6 -10   88.92    3.21
  -9  -6  -9   29.48    1.85
  -9  -6  -8   54.76    2.37
  -9  -6  -7   11.63    1.98
  -9  -6  -6   65.29    4.04
  -9  -6  -5    6.20    1.59
  -9  -6  -4   20.88    3.11
  -9  -6  -3    2.31    2.49
  -9  -6  -2   11.97    1.73
  -9  -6  -1    1.99    2.09
  -9  -6   0    2.40    2.51
  -9  -6   6   61.00    5.31
  -9  -6   7   23.91    0.98
  -9  -6   8   50.55    2.56
  -9  -6   9   23.52    1.46
  -9  -6  10   88.36    3.57
  -9  -6  11   43.69    3.31
  -9  -6  12   67.08    2.95
  -9  -6  13   35.28    2.97
  -9  -6  14   47.06    3.29
  -9  -6  15    9.00    1.98
  -9  -6  16   68.72    4.48
  -9  -6  17   12.32    2.04
  -9  -6  18   56.55    3.76
  -9  -6  19   25.50    2.83
  -9  -6  20   54.17    4.27
  -9  -5 -20   17.39    4.92
  -9  -5 -19    3.80    2.30
  -9  -5 -18    8.58    4.57
  -9  -5 -17    6.71    2.80
  -9  -5 -16    8.88    1.49
  -9  -5 -15    4.80    2.72
  -9  -5 -14   15.37    2.27
  -9  -5 -13    0.40    1.20
  -9  -5 -12    3.88    1.30
  -9  -5 -11   21.90    1.87
  -9  -5 -10    8.58    1.17
  -9  -5  -9   31.36    2.02
  -9  -5  -8  105.68    4.11
  -9  -5  -7   46.10    3.67
  -9  -5  -6  109.83    6.08
  -9  -5  -5    8.12    1.71
  -9  -5  -4  132.94    6.00
  -9  -5  -3   42.25    4.16
  -9  -5  -2  214.04   10.83
  -9  -5  -1   57.00    4.83
  -9  -5   3   37.21    3.05
  -9  -5   4  122.32    6.64
  -9  -5   5   11.09    2.73
  -9  -5   6  106.50    5.78
  -9  -5   7   49.56    1.69
  -9  -5   8  108.99    3.34
  -9  -5   9   37.82    2.21
  -9  -5  10    9.00    1.32
  -9  -5  11   28.62    2.46
  -9  -5  12    0.20    1.11
  -9  -5  13    5.29    1.98
  -9  -5  14    9.42    1.47
  -9  -5  15    2.19    1.30
  -9  -5  16    3.88    1.50
  -9  -5  17    4.49    2.71
  -9  -5  18    6.30    2.91
  -9  -5  19    1.59    3.48
  -9  -5  20   18.32    3.34
  -9  -4 -20    2.79    3.01
  -9  -4 -19   74.65    7.26
  -9  -4 -18    2.99    2.80
  -9  -4 -17   94.09    7.37
  -9  -4 -16    0.20    1.71
  -9  -4 -15   52.85    3.63
  -9  -4 -14    3.80    1.29
  -9  -4 -13  128.14   10.87
  -9  -4 -12   13.18    1.82
  -9  -4 -11  184.14    5.97
  -9  -4 -10   29.05    1.83
  -9  -4  -9  149.33    5.38
  -9  -4  -8   23.33    1.26
  -9  -4  -7   47.06    3.16
  -9  -4  -6   36.72    3.88
  -9  -4  -5    9.42    1.78
  -9  -4  -4   49.98    3.68
  -9  -4  -3   14.29    1.81
  -9  -4  -2   23.43    2.42
  -9  -4   1    3.50    2.21
  -9  -4   2   31.47    3.14
  -9  -4   3   11.22    1.88
  -9  -4   4   50.27    4.25
  -9  -4   5   15.52    2.60
  -9  -4   6   37.09    4.87
  -9  -4   7   49.98    1.84
  -9  -4   8   26.21    1.64
  -9  -4   9  144.24    5.28
  -9  -4  10   27.25    1.67
  -9  -4  11  161.54    8.39
  -9  -4  12   10.11    2.10
  -9  -4  13  153.51   45.84
  -9  -4  14    5.38    2.00
  -9  -4  15   55.80    3.88
  -9  -4  16    1.59    1.79
  -9  -4  17   87.80    6.18
  -9  -4  18    8.70    2.77
  -9  -4  19   78.85    4.97
  -9  -4  20    1.59    3.68
  -9  -3 -20    1.21    2.90
  -9  -3 -19    3.39    2.50
  -9  -3 -18    3.80    6.20
  -9  -3 -17   23.81    2.73
  -9  -3 -16    0.20    1.31
  -9  -3 -15    5.62    1.52
  -9  -3 -14    1.30    1.00
  -9  -3 -13    9.30    1.52
  -9  -3 -12    1.99    1.49
  -9  -3 -11    6.71    1.19
  -9  -3 -10   52.13    2.31
  -9  -3  -9   18.58    1.72
  -9  -3  -8   83.72    5.49
  -9  -3  -7    4.88    2.61
  -9  -3  -6  145.93    7.49
  -9  -3  -5   55.95    3.89
  -9  -3  -4  111.51    6.97
  -9  -3   0  181.71    8.63
  -9  -3   1   30.36    3.09
  -9  -3   2  146.41    6.78
  -9  -3   3   44.89    3.08
  -9  -3   4  119.25    5.90
  -9  -3   5   65.45    3.88
  -9  -3   6  121.00    3.96
  -9  -3   7    5.38    0.79
  -9  -3   8   90.25    3.61
  -9  -3   9   16.16    1.29
  -9  -3  10   62.09    3.47
  -9  -3  11    8.41    1.28
  -9  -3  12    5.62    1.28
  -9  -3  13   10.89    2.31
  -9  -3  14    4.20    1.52
  -9  -3  15    3.80    1.72
  -9  -3  16    1.10    1.91
  -9  -3  17   19.27    2.37
  -9  -3  18    3.88    3.31
  -9  -3  19    4.41    2.02
  -9  -3  20    7.90    3.88
  -9  -2 -21   25.10    5.21
  -9  -2 -20   15.92    5.11
  -9  -2 -19   41.86    5.31
  -9  -2 -18   11.63    3.27
  -9  -2 -17   43.43    3.30
  -9  -2 -16   22.47    2.28
  -9  -2 -15   69.56    4.17
  -9  -2 -14   49.00    2.94
  -9  -2 -13   91.01    5.72
  -9  -2 -12   52.13    3.90
  -9  -2 -11  130.19    4.56
  -9  -2 -10   37.58    1.84
  -9  -2  -9  153.76   10.42
  -9  -2  -8   43.56    4.09
  -9  -2  -7  105.68    6.37
  -9  -2  -6   29.48    5.97
  -9  -2  -5   66.91    6.71
  -9  -2  -2   40.20    3.55
  -9  -2  -1   11.42    2.30
  -9  -2   0    2.89    1.70
  -9  -2   1   20.07    2.51
  -9  -2   2   45.83    3.66
  -9  -2   3   45.43    3.91
  -9  -2   4   21.16    2.67
  -9  -2   5   75.00    4.50
  -9  -2   6   36.00    1.44
  -9  -2   7  107.12    3.93
  -9  -2   8   55.50    2.68
  -9  -2   9  158.26    6.29
  -9  -2  10   41.60    2.58
  -9  -2  11  144.48    6.01
  -9  -2  12   56.25    2.55
  -9  -2  13  102.41    4.45
  -9  -2  14   51.55    2.87
  -9  -2  15   84.64    4.05
  -9  -2  16   27.98    3.17
  -9  -2  17   63.52    3.98
  -9  -2  18    9.18    1.82
  -9  -2  19   33.29    2.88
  -9  -2  20   21.34    8.41
  -9  -2  21   18.66    3.20
  -9  -1 -21   -0.79    2.99
  -9  -1 -20    6.40    2.28
  -9  -1 -19    4.20    1.68
  -9  -1 -18   10.11    8.33
  -9  -1 -17    2.50    1.30
  -9  -1 -16   11.63    3.41
  -9  -1 -15    1.00    1.50
  -9  -1 -14   15.92    1.84
  -9  -1 -13   20.43    2.62
  -9  -1 -12    9.30    1.59
  -9  -1 -11   64.96    3.22
  -9  -1 -10   23.04    4.03
  -9  -1  -9   43.82    3.18
  -9  -1  -8   12.89    2.23
  -9  -1  -7  100.80    7.43
  -9  -1  -3  278.56   11.68
  -9  -1  -2    7.29    2.00
  -9  -1   0    4.20    1.60
  -9  -1   2    0.40    2.39
  -9  -1   3  241.18   11.18
  -9  -1   4   16.00    3.12
  -9  -1   5  122.54    3.76
  -9  -1   6   14.90    1.00
  -9  -1   7  101.20    3.42
  -9  -1   8    7.62    1.10
  -9  -1   9   34.57    2.12
  -9  -1  10   15.52    2.52
  -9  -1  11   66.42    3.91
  -9  -1  12   14.59    1.99
  -9  -1  13   21.34    2.13
  -9  -1  14    9.67    1.93
  -9  -1  15    0.00    1.00
  -9  -1  16    4.80    2.80
  -9  -1  17    2.69    2.00
  -9  -1  18    1.10    1.91
  -9  -1  19    9.99    2.91
  -9  -1  20    4.49    2.29
  -9  -1  21    3.31    2.11
  -9   0 -21    2.50    3.10
  -9   0 -20   28.20    4.78
  -9   0 -19    7.18    4.07
  -9   0 -18   63.68    5.27
  -9   0 -17    2.50    1.71
  -9   0 -16  108.78    6.88
  -9   0 -15    1.99    1.18
  -9   0 -14  255.04   10.86
  -9   0 -13   -0.30    1.00
  -9   0 -12  195.72    9.51
  -9   0 -11    1.10    1.20
  -9   0 -10  198.81   12.41
  -9   0  -9    1.90    2.21
  -9   0  -5   17.31    2.83
  -9   0  -4   97.22    6.11
  -9   0  -3    1.49    1.49
  -9   0  -2   -2.10    1.39
  -9   0  -1   20.34    2.07
  -9   0   0    0.30    1.51
  -9   0   1   13.99    2.47
  -9   0   2    2.10    1.71
  -9   0   3    3.69    2.11
  -9   0   4  103.23    3.45
  -9   0   5   11.29    0.87
  -9   0   6  196.56    6.73
  -9   0   7    4.49    1.02
  -9   0   8  262.12    8.42
  -9   0   9    1.99    0.99
  -9   0  10  197.68    7.87
  -9   0  11    3.80    3.39
  -9   0  12  192.38    8.32
  -9   0  13    0.30    1.10
  -9   0  14  254.40    9.89
  -9   0  15    0.59    1.39
  -9   0  16  100.00    4.80
  -9   0  17    0.71    1.71
  -9   0  18   64.00    5.12
  -9   0  19    5.02    2.42
  -9   0  20   20.43    3.34
  -9   0  21    8.12    2.79
  -9   1 -21    5.81    2.60
  -9   1 -20   11.90   12.28
  -9   1 -19   11.49    3.19
  -9   1 -18    1.21    1.50
  -9   1 -17    1.59    2.09
  -9   1 -16    7.51    1.42
  -9   1 -15    4.49    2.08
  -9   1 -14   11.97    1.80
  -9   1 -13   19.10    1.57
  -9   1 -12   11.70    2.53
  -9   1 -11   66.59    4.90
  -9   1  -6   17.31    2.58
  -9   1  -5  120.34    6.80
  -9   1  -4   24.11    2.85
  -9   1  -3  255.36   12.14
  -9   1  -2    0.79    1.39
  -9   1   0    2.99    1.21
  -9   1   1   23.62    2.62
  -9   1   2    3.88    1.30
  -9   1   3  260.82    6.46
  -9   1   4   26.63    1.86
  -9   1   5  139.71    4.73
  -9   1   6   19.10    1.22
  -9   1   7  105.88    3.50
  -9   1   8   12.18    1.33
  -9   1   9   41.34    2.44
  -9   1  10   16.08    3.37
  -9   1  11   66.26    3.58
  -9   1  12   14.59    1.91
  -9   1  13   18.23    1.62
  -9   1  14   20.52    1.72
  -9   1  15   -0.79    1.99
  -9   1  16    9.92    2.20
  -9   1  17    4.58    3.89
  -9   1  18    4.28    1.61
  -9   1  19    7.51    2.79
  -9   1  20    0.90    3.00
  -9   1  21    4.58    3.60
  -9   2 -21   19.71    3.29
  -9   2 -20    8.82    2.79
  -9   2 -19   39.82    4.16
  -9   2 -18   16.48    3.41
  -9   2 -17   51.84    3.60
  -9   2 -16   35.52    3.58
  -9   2 -15   84.09    4.95
  -9   2  -7  121.22    8.15
  -9   2  -6   33.76    2.44
  -9   2  -5   70.39    3.36
  -9   2  -4   15.21    1.64
  -9   2  -3   52.56    2.61
  -9   2  -2   49.56    4.22
  -9   2  -1   17.22    1.58
  -9   2   0    5.20    1.32
  -9   2   1   11.70    1.30
  -9   2   2   30.25    2.86
  -9   2   3   48.02    1.66
  -9   2   4    9.42    0.98
  -9   2   5   63.52    2.23
  -9   2   6   31.14    1.67
  -9   2   7  109.20    3.34
  -9   2   8   43.82    2.38
  -9   2   9  167.96    5.18
  -9   2  10   36.36    2.05
  -9   2  11  133.86    5.78
  -9   2  12   50.27    3.40
  -9   2  13   93.12    4.82
  -9   2  14   56.10    3.15
  -9   2  15   67.57    3.78
  -9   2  16   25.91    2.55
  -9   2  17   51.27    4.01
  -9   2  18   12.32    2.39
  -9   2  19   30.25    4.40
  -9   2  20   17.47    2.51
  -9   2  21   17.39    3.34
  -9   3 -16   -0.40    1.79
  -9   3  -9   14.52    1.83
  -9   3  -8   83.54    5.85
  -9   3  -7    7.62    1.49
  -9   3  -6  122.10    4.86
  -9   3  -5   53.73    2.49
  -9   3  -4  114.92    3.86
  -9   3  -3   40.45    2.16
  -9   3  -2  141.37    4.76
  -9   3  -1   31.25    1.90
  -9   3   0  163.58    6.39
  -9   3   1   20.34    1.44
  -9   3   2  161.29    4.83
  -9   3   3   37.70    1.47
  -9   3   4  107.74    3.74
  -9   3   5   52.27    2.31
  -9   3   6  142.80    4.30
  -9   3   7    4.41    1.09
  -9   3   8   79.39    3.03
  -9   3   9   17.31    1.91
  -9   3  10   56.10    2.85
  -9   3  11    8.88    2.21
  -9   3  12    3.88    1.18
  -9   3  13    8.70    2.30
  -9   3  14    1.10    1.60
  -9   3  15    9.00    1.68
  -9   3  16   -2.10    1.91
  -9   3  17   27.35    3.03
  -9   3  18    2.50    1.99
  -9   3  19    4.88    2.39
  -9   3  20    3.69    2.80
  -9   4 -11  170.04   14.60
  -9   4 -10   34.11    2.80
  -9   4  -9  154.26    7.70
  -9   4  -8   25.81    1.93
  -9   4  -7   42.12    2.21
  -9   4  -6   32.38    2.16
  -9   4  -5   13.32    1.61
  -9   4  -4   47.75    2.35
  -9   4  -3    9.92    1.32
  -9   4  -2   30.47    1.88
  -9   4  -1    7.40    1.41
  -9   4   0   12.32    1.40
  -9   4   1    1.99    1.10
  -9   4   2   22.47    1.23
  -9   4   3   14.29    1.13
  -9   4   4   44.76    2.01
  -9   4   5    6.00    0.88
  -9   4   6   33.06    2.07
  -9   4   7   47.20    2.34
  -9   4   8   25.70    2.43
  -9   4   9  143.52    6.23
  -9   4  10   26.73    2.27
  -9   4  11  188.24    7.13
  -9   4  12    7.78    2.12
  -9   4  13  129.73    5.92
  -9   4  14    1.59    1.18
  -9   4  15   57.61    3.64
  -9   4  16   -0.30    1.90
  -9   4  17   97.02    5.12
  -9   4  18    8.12    2.79
  -9   4  19   74.48    5.70
  -9   4  20   -0.20    2.82
  -9   5 -13    1.99    1.30
  -9   5 -12    0.50    1.11
  -9   5 -11   27.98    3.49
  -9   5 -10    8.01    1.70
  -9   5  -9   39.94    2.15
  -9   5  -8  107.95    6.03
  -9   5  -7   48.86    2.94
  -9   5  -6   97.81    3.96
  -9   5  -5    6.50    1.68
  -9   5  -4  111.72    4.02
  -9   5  -3   30.80    2.66
  -9   5  -2  206.78    8.05
  -9   5  -1   60.06    2.94
  -9   5   0  120.78    5.06
  -9   5   1   64.64    3.70
  -9   5   2  209.96    6.67
  -9   5   3   43.16    1.84
  -9   5   4  121.00    3.52
  -9   5   5   10.50    1.10
  -9   5   6  104.86    4.30
  -9   5   7   44.76    2.41
  -9   5   8  102.62    3.65
  -9   5   9   26.32    1.85
  -9   5  10    9.99    1.77
  -9   5  11   30.03    3.18
  -9   5  12   -1.99    1.89
  -9   5  13   -0.20    1.61
  -9   5  14   22.28    2.36
  -9   5  15   10.18    3.57
  -9   5  16   13.76    3.49
  -9   5  17    9.00    3.12
  -9   5  18    5.81    2.51
  -9   5  19    3.61    3.00
  -9   5  20   21.62    3.16
  -9   6 -13   42.51    3.26
  -9   6 -12   67.08    8.03
  -9   6 -11   38.94    3.24
  -9   6 -10   98.60    5.76
  -9   6  -9   26.32    1.85
  -9   6  -8   50.55    2.56
  -9   6  -7   22.00    1.97
  -9   6  -6   67.08    3.77
  -9   6  -5   10.18    1.40
  -9   6  -4   19.54    2.39
  -9   6  -3    5.38    1.58
  -9   6  -2   14.82    1.69
  -9   6  -1    2.99    1.38
  -9   6   0    3.39    1.10
  -9   6   1    0.90    1.01
  -9   6   2   11.42    1.42
  -9   6   3    2.31    0.79
  -9   6   4   19.71    1.42
  -9   6   5    3.61    1.29
  -9   6   6   65.93    3.25
  -9   6   7   11.97    1.52
  -9   6   8   57.30    2.57
  -9   6   9   31.02    2.01
  -9   6  10   92.35    4.80
  -9   6  11   40.96    2.82
  -9   6  12   61.94    3.15
  -9   6  13   41.09    3.33
  -9   6  14   60.06    6.36
  -9   6  15   11.90    1.93
  -9   6  16   62.25    4.10
  -9   6  17   12.39    2.11
  -9   6  18   47.75    4.15
  -9   6  19   25.81    2.95
  -9   6  20   63.52    5.74
  -9   7 -13    1.10    1.20
  -9   7 -12    4.58    1.50
  -9   7 -11    7.67    1.50
  -9   7 -10    6.40    2.02
  -9   7  -9   63.20    3.34
  -9   7  -8   27.04    2.18
  -9   7  -7  109.83    6.71
  -9   7  -6   12.18    1.61
  -9   7  -5  161.80    7.12
  -9   7  -4   13.62    1.62
  -9   7  -3  145.68    6.52
  -9   7  -2    5.71    1.72
  -9   7  -1  213.16    9.34
  -9   7   0   -0.71    1.01
  -9   7   1  211.70    6.11
  -9   7   2    9.99    1.07
  -9   7   3  132.48    4.60
  -9   7   4   13.69    1.48
  -9   7   5  188.24    6.59
  -9   7   6    3.80    1.40
  -9   7   7  123.21    5.33
  -9   7   8   25.00    2.20
  -9   7   9   64.32    3.05
  -9   7  10    7.78    2.18
  -9   7  11    7.02    2.01
  -9   7  12    6.50    1.78
  -9   7  13    0.79    1.99
  -9   7  14   10.30    1.67
  -9   7  15    3.31    2.22
  -9   7  16   -0.90    1.90
  -9   7  17   19.89    3.12
  -9   7  18    4.49    2.59
  -9   7  19   18.40    3.09
  -9   8 -12   52.71    6.24
  -9   8 -11    2.59    1.19
  -9   8 -10   74.65    3.63
  -9   8  -9    1.49    1.39
  -9   8  -8   57.15    3.48
  -9   8  -7   19.71    1.86
  -9   8  -6   22.00    1.78
  -9   8  -5   10.89    1.39
  -9   8  -4   26.21    2.15
  -9   8  -3    9.42    1.47
  -9   8  -2   28.73    1.93
  -9   8  -1    7.18    1.29
  -9   8   0    1.00    0.90
  -9   8   1   15.13    1.63
  -9   8   2   37.95    2.09
  -9   8   3   11.83    1.31
  -9   8   4   37.09    2.31
  -9   8   5   14.90    1.62
  -9   8   6   28.20    2.55
  -9   8   7   20.88    1.92
  -9   8   8   58.37    2.75
  -9   8   9    2.40    1.89
  -9   8  10   72.08    3.91
  -9   8  11    9.18    1.82
  -9   8  12   53.73    3.23
  -9   8  13    7.67    2.27
  -9   8  14   58.83    3.22
  -9   8  15    7.29    3.19
  -9   8  16   49.84    4.09
  -9   8  17   18.58    3.10
  -9   8  18   46.24    7.75
  -9   8  19    7.02    3.50
  -9   9 -12   14.36    2.20
  -9   9 -11   19.62    2.13
  -9   9 -10   10.30    1.67
  -9   9  -9   40.96    2.56
  -9   9  -8   27.46    2.31
  -9   9  -7   95.06    5.07
  -9   9  -6   70.90    3.87
  -9   9  -5   71.91    4.24
  -9   9  -4  125.22    5.59
  -9   9  -3   82.63    3.82
  -9   9  -2  150.06    7.84
  -9   9  -1   94.09    3.49
  -9   9   0  102.41    4.25
  -9   9   1  100.00    4.40
  -9   9   2  144.24    6.01
  -9   9   3  104.65    4.30
  -9   9   4  128.60    5.67
  -9   9   5   84.46    4.04
  -9   9   6   87.05    3.92
  -9   9   7   98.80    4.77
  -9   9   8   36.24    2.65
  -9   9   9   45.16    3.09
  -9   9  10    8.70    1.89
  -9   9  11   23.62    2.14
  -9   9  12   19.10    2.71
  -9   9  13    4.41    1.51
  -9   9  14    4.80    2.28
  -9   9  15    6.92    2.10
  -9   9  16    2.79    1.80
  -9   9  17    5.38    2.78
  -9   9  18    5.81    2.51
  -9  10 -12   14.90    1.47
  -9  10 -11   31.70    3.15
  -9  10 -10   13.69    2.29
  -9  10  -9   31.36    3.02
  -9  10  -8   26.21    2.15
  -9  10  -7   75.34    4.34
  -9  10  -6    7.18    1.39
  -9  10  -5   49.42    3.37
  -9  10  -4    9.80    1.38
  -9  10  -3   22.18    2.26
  -9  10  -2    4.71    1.61
  -9  10  -1    1.39    0.90
  -9  10   0   20.07    1.70
  -9  10   1    0.20    1.81
  -9  10   2    4.08    1.49
  -9  10   3   23.04    2.21
  -9  10   4   11.90    2.07
  -9  10   5   58.68    3.06
  -9  10   6    4.49    1.40
  -9  10   7   64.32    3.69
  -9  10   8   26.01    2.55
  -9  10   9   34.69    2.71
  -9  10  10   18.66    1.90
  -9  10  11   29.59    3.26
  -9  10  12   12.82    1.93
  -9  10  13   66.26    4.56
  -9  10  14   13.47    2.86
  -9  10  15   86.30    8.55
  -9  10  16    4.71    2.08
  -9  10  17   54.46    4.58
  -9  10  18    1.21    2.82
  -9  11 -13    1.59    1.59
  -9  11 -12   23.14    3.66
  -9  11 -11    0.00    1.00
  -9  11 -10   29.59    3.05
  -9  11  -9    0.00    1.00
  -9  11  -8   53.88    3.67
  -9  11  -7    4.20    1.52
  -9  11  -6  102.82    6.49
  -9  11  -5    2.40    1.39
  -9  11  -4  111.51    5.49
  -9  11  -3    0.59    1.09
  -9  11  -2   96.83    4.33
  -9  11  -1   21.81    2.34
  -9  11   0   84.09    5.32
  -9  11   1   26.63    2.68
  -9  11   2   99.80    5.59
  -9  11   3    6.81    2.19
  -9  11   4  126.79    6.31
  -9  11   5    6.50    1.58
  -9  11   6  109.41    4.81
  -9  11   7    0.90    1.99
  -9  11   8   50.84    3.14
  -9  11   9    0.79    1.69
  -9  11  10   35.05    3.55
  -9  11  11   -1.99    1.80
  -9  11  12   27.77    3.27
  -9  11  13   -0.50    2.51
  -9  11  14    6.71    2.38
  -9  11  15    2.59    2.00
  -9  11  16    7.62    2.82
  -9  11  17    3.80    2.42
  -9  12 -12   15.60    3.48
  -9  12 -11   40.83    3.32
  -9  12 -10   10.63    1.63
  -9  12  -9   39.82    3.15
  -9  12  -8    8.70    1.59
  -9  12  -7   50.55    4.12
  -9  12  -6    2.40    1.61
  -9  12  -5   32.72    2.06
  -9  12  -4    4.41    3.61
  -9  12  -3   22.47    2.84
  -9  12  -2   12.18    1.68
  -9  12  -1   15.37    1.96
  -9  12   0    3.61    2.39
  -9  12   1    8.82    2.08
  -9  12   2   13.10    1.59
  -9  12   3   10.82    2.17
  -9  12   4    6.00    1.91
  -9  12   5   38.44    2.73
  -9  12   6    9.92    2.20
  -9  12   7   62.41    3.48
  -9  12   8   15.37    2.59
  -9  12   9   43.69    3.83
  -9  12  10   18.06    2.81
  -9  12  11   54.02    3.67
  -9  12  12   12.89    2.58
  -9  12  13   52.56    4.79
  -9  12  14   12.67    2.78
  -9  12  15   61.78    4.87
  -9  12  16    4.00    2.48
  -9  13 -11    9.92    2.39
  -9  13 -10    7.02    1.70
  -9  13  -9   11.29    1.68
  -9  13  -8    4.58    1.58
  -9  13  -7   27.35    2.51
  -9  13  -6   30.80    3.66
  -9  13  -5   28.52    3.52
  -9  13  -4   43.56    7.66
  -9  13  -3   59.14    3.85
  -9  13  -2   26.94    2.18
  -9  13  -1  103.02    4.47
  -9  13   0   25.00    2.60
  -9  13   1  110.04    4.83
  -9  13   2   29.92    2.73
  -9  13   3   59.60    3.55
  -9  13   4   43.69    3.04
  -9  13   5   34.57    3.88
  -9  13   6   39.82    3.15
  -9  13   7   32.95    2.76
  -9  13   8    6.50    1.89
  -9  13   9   17.72    2.86
  -9  13  10    2.40    1.61
  -9  13  11    9.92    1.83
  -9  13  12    2.50    2.09
  -9  13  13    3.39    4.20
  -9  13  14   -1.59    2.80
  -9  13  15    4.41    2.60
  -9  14 -11    2.69    3.71
  -9  14 -10   47.20    6.32
  -9  14  -9    2.50    2.21
  -9  14  -8   35.40    5.35
  -9  14  -7    2.79    1.60
  -9  14  -6   12.67    2.71
  -9  14  -5    2.40    2.51
  -9  14  -4   34.46    3.05
  -9  14  -3    4.71    1.61
  -9  14  -2   13.32    2.34
  -9  14  -1   14.90    2.32
  -9  14   0    1.80    2.20
  -9  14   1    9.99    2.40
  -9  14   2   13.18    2.32
  -9  14   3    8.01    1.98
  -9  14   4   42.38    2.47
  -9  14   5    3.61    2.09
  -9  14   6   25.30    2.72
  -9  14   7    2.19    1.60
  -9  14   8   42.64    3.27
  -9  14   9    3.80    2.50
  -9  14  10   48.86    4.05
  -9  14  11    1.59    2.09
  -9  14  12   53.29    4.67
  -9  14  13    7.02    2.23
  -9  14  14   54.46    4.87
  -9  15 -10    4.20    2.01
  -9  15  -9   26.42    4.93
  -9  15  -8    3.61    2.62
  -9  15  -7   25.91    4.78
  -9  15  -6    1.39    2.29
  -9  15  -5   39.44    6.15
  -9  15  -4    5.20    1.69
  -9  15  -3   96.83    8.27
  -9  15  -2   12.18    1.88
  -9  15  -1  174.77    6.35
  -9  15   0   15.92    2.23
  -9  15   1  149.82    8.08
  -9  15   2    8.41    2.03
  -9  15   3  111.94    4.87
  -9  15   4    4.20    2.91
  -9  15   5   44.62    3.87
  -9  15   6    0.30    1.90
  -9  15   7   37.09    3.53
  -9  15   8    6.40    2.18
  -9  15   9   26.73    2.69
  -9  15  10    6.60    2.62
  -9  15  11    7.02    2.01
  -9  15  12   -0.40    1.99
  -9  15  13   -0.10    2.63
  -9  16  -9    4.71    4.69
  -9  16  -8   10.82    2.83
  -9  16  -7    8.53    2.63
  -9  16  -6    0.20    2.02
  -9  16  -5    7.51    2.69
  -9  16  -4   13.03    5.27
  -9  16  -3    5.11    1.90
  -9  16  -2   16.97    2.39
  -9  16  -1    7.08    2.50
  -9  16   0    3.88    1.89
  -9  16   1    3.80    1.99
  -9  16   2   13.76    2.67
  -9  16   3    2.89    1.90
  -9  16   4   12.53    2.34
  -9  16   5    4.58    2.10
  -9  16   6    6.81    1.62
  -9  16   7    4.80    2.19
  -9  16   8   10.30    3.40
  -9  16   9    5.71    2.29
  -9  16  10   49.98    4.67
  -9  16  11   14.67    3.37
  -9  17  -8    8.01    2.60
  -9  17  -7    4.28    2.61
  -9  17  -6   42.25    8.06
  -9  17  -5    1.39    2.90
  -9  17  -4   78.15   10.96
  -9  17  -3    2.19    1.89
  -9  17  -2  101.61    6.65
  -9  17  -1   17.31    2.91
  -9  17   0   91.97    6.33
  -9  17   1   17.22    2.82
  -9  17   2   86.86    5.78
  -9  17   3    9.67    2.49
  -9  17   4   84.82    5.89
  -9  17   5    6.71    2.28
  -9  17   6   39.44    3.64
  -9  17   7   -1.00    2.50
  -9  17   8   19.71    2.49
  -9  17   9    3.10    2.99
  -9  17  10    7.51    2.30
  -9  18  -7   31.92    3.84
  -9  18  -6    0.20    1.81
  -9  18  -5   23.62    4.18
  -9  18  -4    2.31    2.01
  -9  18  -3   13.69    2.37
  -9  18  -2   14.36    3.71
  -9  18  -1    0.59    2.99
  -9  18   0   19.01    3.23
  -9  18   1    2.79    2.10
  -9  18   2   13.03    2.89
  -9  18   3    9.80    2.63
  -9  18   4    5.20    2.10
  -9  18   5   23.52    3.49
  -9  18   6    1.90    2.59
  -9  18   7   24.90    2.79
  -9  19  -3   17.81    4.22
  -9  19  -2   62.88    6.19
  -9  19  -1    9.61    2.48
  -9  19   0   43.96    4.24
  -9  19   1   14.36    3.56
  -9  19   2   63.04    4.13
  -9  19   3   13.03    2.67
  -8 -20  -6   22.75    5.25
  -8 -20  -5   24.01    5.00
  -8 -20  -4   27.46    6.50
  -8 -20  -3   13.47    4.11
  -8 -20  -2   31.92    6.89
  -8 -20  -1   35.64    4.78
  -8 -20   0   43.69    3.83
  -8 -20   1   27.04    4.16
  -8 -20   2   39.94    6.45
  -8 -20   3   15.52    3.39
  -8 -20   4   26.32    4.72
  -8 -20   5   19.71    6.84
  -8 -20   6   20.98    3.76
  -8 -19  -9    7.90    3.32
  -8 -19  -8   15.60    3.08
  -8 -19  -7   12.11    3.90
  -8 -19  -6   21.07    4.04
  -8 -19  -5   10.11    2.80
  -8 -19  -4   11.09    3.93
  -8 -19  -3    7.78    3.91
  -8 -19  -2    6.00    2.01
  -8 -19  -1    2.40    1.61
  -8 -19   0    1.90    1.60
  -8 -19   1    0.20    1.41
  -8 -19   2    8.29    2.42
  -8 -19   3   12.53    2.34
  -8 -19   4   10.11    1.72
  -8 -19   5   21.81    2.43
  -8 -19   6   18.92    2.61
  -8 -19   7    8.29    2.30
  -8 -19   8   18.06    2.38
  -8 -18 -11    8.18    3.49
  -8 -18 -10   19.10    4.89
  -8 -18  -9   21.90    3.56
  -8 -18  -8   11.49    3.12
  -8 -18  -7   14.59    3.59
  -8 -18  -6   19.89    2.50
  -8 -18  -5   50.55    7.82
  -8 -18  -4   -1.39    3.00
  -8 -18  -3   74.65    6.39
  -8 -18  -2   -1.21    2.00
  -8 -18  -1  105.47    6.37
  -8 -18   0   -0.50    1.31
  -8 -18   1  107.95    6.44
  -8 -18   2    5.20    1.69
  -8 -18   3   60.06    3.88
  -8 -18   4    4.80    2.28
  -8 -18   5   41.86    3.49
  -8 -18   6   23.14    3.27
  -8 -18   7   17.72    2.61
  -8 -18   8   13.76    1.78
  -8 -18   9   18.06    4.68
  -8 -18  10   19.27    2.46
  -8 -18  11   11.63    3.21
  -8 -17 -13    3.20    3.01
  -8 -17 -12   20.16    2.87
  -8 -17 -11    2.31    3.22
  -8 -17 -10   23.23    3.37
  -8 -17  -9   11.90    2.97
  -8 -17  -8   24.80    2.99
  -8 -17  -7   15.52    2.99
  -8 -17  -6   22.56    6.46
  -8 -17  -5   35.64    4.54
  -8 -17  -4    7.62    2.93
  -8 -17  -3    9.92    4.03
  -8 -17  -2    3.69    2.00
  -8 -17  -1   15.13    2.02
  -8 -17   0    1.59    1.59
  -8 -17   1   23.23    2.60
  -8 -17   2    3.39    2.10
  -8 -17   3   14.21    1.88
  -8 -17   4    7.51    1.42
  -8 -17   5   17.72    1.68
  -8 -17   6   25.70    3.24
  -8 -17   7   10.30    1.93
  -8 -17   8   28.41    2.98
  -8 -17   9    9.99    2.97
  -8 -17  10   31.70    3.94
  -8 -17  11    8.12    1.82
  -8 -17  12   27.46    3.88
  -8 -17  13    4.80    2.89
  -8 -16 -14    6.00    3.09
  -8 -16 -13   16.08    4.01
  -8 -16 -12    1.30    2.10
  -8 -16 -11   35.76    3.59
  -8 -16 -10    8.88    2.92
  -8 -16  -9   50.27    6.66
  -8 -16  -8    9.99    3.29
  -8 -16  -7   20.07    3.49
  -8 -16  -6   21.34    3.42
  -8 -16  -5   12.11    2.51
  -8 -16  -4   54.02    3.53
  -8 -16  -3   52.42    6.66
  -8 -16  -2  113.00    5.32
  -8 -16  -1   67.73    3.46
  -8 -16   0  133.63    5.32
  -8 -16   1   69.72    3.17
  -8 -16   2  104.04    4.69
  -8 -16   3   46.10    2.72
  -8 -16   4   64.64    3.06
  -8 -16   5   27.88    2.01
  -8 -16   6   21.34    1.94
  -8 -16   7   20.79    2.10
  -8 -16   8   11.09    2.13
  -8 -16   9   32.95    4.25
  -8 -16  10    8.88    2.50
  -8 -16  11   29.92    4.38
  -8 -16  12    5.20    2.51
  -8 -16  13   12.67    3.20
  -8 -16  14    4.41    2.52
  -8 -15 -15   56.40    6.61
  -8 -15 -14    4.58    3.08
  -8 -15 -13   41.86    9.58
  -8 -15 -12    5.81    3.42
  -8 -15 -11   34.57    3.88
  -8 -15 -10   32.15    3.97
  -8 -15  -9   26.94    3.84
  -8 -15  -8   40.45    7.25
  -8 -15  -7   19.10    1.92
  -8 -15  -6   28.41    2.45
  -8 -15  -5   13.62    1.99
  -8 -15  -4   31.36    4.82
  -8 -15  -3    5.29    1.98
  -8 -15  -2   31.58    2.14
  -8 -15  -1    1.00    1.00
  -8 -15   0   46.92    2.33
  -8 -15   1    3.10    1.20
  -8 -15   2   26.42    1.85
  -8 -15   3    7.90    1.18
  -8 -15   4   19.18    1.49
  -8 -15   5    9.92    1.32
  -8 -15   6   26.63    1.65
  -8 -15   7   18.58    1.72
  -8 -15   8   47.75    4.98
  -8 -15   9   24.01    2.65
  -8 -15  10   36.12    5.89
  -8 -15  11   45.83    4.74
  -8 -15  12   10.63    2.93
  -8 -15  13   48.86    4.33
  -8 -15  14    8.82    2.73
  -8 -15  15   39.44    5.53
  -8 -14 -16    1.49    3.20
  -8 -14 -15    0.40    3.78
  -8 -14 -14   15.52    7.64
  -8 -14 -13   13.18    3.27
  -8 -14 -12    9.30    2.20
  -8 -14 -11   51.70    5.46
  -8 -14 -10   20.07    2.42
  -8 -14  -9   11.09    2.00
  -8 -14  -8   41.86    3.75
  -8 -14  -7   12.11    1.67
  -8 -14  -6   47.61    3.04
  -8 -14  -5   11.90    1.73
  -8 -14  -4   71.06    3.71
  -8 -14  -3   12.39    1.62
  -8 -14  -2   65.77    2.92
  -8 -14  -1    8.29    0.98
  -8 -14   0  103.84    3.46
  -8 -14   1    9.80    1.00
  -8 -14   2   56.55    2.56
  -8 -14   3    6.00    0.88
  -8 -14   4   73.62    2.92
  -8 -14   5   10.69    1.31
  -8 -14   6   50.27    2.13
  -8 -14   7   10.11    1.40
  -8 -14   8   36.60    3.03
  -8 -14   9   12.89    2.08
  -8 -14  10   22.66    2.86
  -8 -14  11   56.55    4.36
  -8 -14  12    9.67    2.43
  -8 -14  13   14.29    2.87
  -8 -14  14    8.41    2.49
  -8 -14  15    6.30    3.31
  -8 -14  16    4.58    3.68
  -8 -13 -17   26.11    9.40
  -8 -13 -16   22.47    8.53
  -8 -13 -15   47.47    3.86
  -8 -13 -14    8.29    3.11
  -8 -13 -13   70.22    6.20
  -8 -13 -12    5.29    2.90
  -8 -13 -11   86.86    6.15
  -8 -13 -10   20.79    2.01
  -8 -13  -9   47.75    3.73
  -8 -13  -8   41.73    3.36
  -8 -13  -7   40.83    3.07
  -8 -13  -6   38.69    2.86
  -8 -13  -5   39.06    2.62
  -8 -13  -4   25.10    1.70
  -8 -13  -3   34.93    2.01
  -8 -13  -2    4.28    0.79
  -8 -13  -1   19.36    1.06
  -8 -13   0   10.37    0.90
  -8 -13   1   14.21    0.98
  -8 -13   2    6.92    0.89
  -8 -13   3   32.04    1.92
  -8 -13   4   26.63    1.44
  -8 -13   5   34.46    2.00
  -8 -13   6   40.45    1.91
  -8 -13   7   38.94    2.50
  -8 -13   8   35.40    2.26
  -8 -13   9   38.44    5.95
  -8 -13  10   19.80    1.96
  -8 -13  11   86.30    5.76
  -8 -13  12   16.16    2.33
  -8 -13  13   83.54    9.51
  -8 -13  14   21.53    2.69
  -8 -13  15   50.98    7.85
  -8 -13  16   23.91    9.29
  -8 -13  17   38.81    4.86
  -8 -12 -18   11.83    3.72
  -8 -12 -17   -1.49    2.88
  -8 -12 -16    8.29    3.23
  -8 -12 -15    2.99    3.18
  -8 -12 -14   22.18    2.83
  -8 -12 -13   12.89    2.87
  -8 -12 -12   17.39    1.92
  -8 -12 -11   27.88    2.64
  -8 -12 -10    7.18    1.72
  -8 -12  -9   27.46    2.52
  -8 -12  -8   39.94    2.91
  -8 -12  -7   44.09    3.05
  -8 -12  -6   12.89    1.36
  -8 -12  -5   76.56    4.03
  -8 -12  -4   26.42    2.16
  -8 -12  -3   87.05    3.55
  -8 -12  -2   13.40    0.88
  -8 -12  -1   88.17    2.82
  -8 -12   0   12.67    0.93
  -8 -12   1   75.69    2.61
  -8 -12   2   19.80    1.07
  -8 -12   3   75.69    2.61
  -8 -12   4   21.90    1.22
  -8 -12   5   72.08    2.55
  -8 -12   6   11.70    1.57
  -8 -12   7   43.43    3.30
  -8 -12   8   27.56    1.78
  -8 -12   9   24.80    1.69
  -8 -12  10   10.89    1.78
  -8 -12  11   30.25    2.31
  -8 -12  12   14.90    2.62
  -8 -12  13   10.30    2.38
  -8 -12  14   18.49    2.67
  -8 -12  15    6.10    3.61
  -8 -12  16   10.11    5.41
  -8 -12  17    6.20    8.12
  -8 -12  18   10.63    3.33
  -8 -11 -19    3.69    2.38
  -8 -11 -18   61.47    6.43
  -8 -11 -17    3.31    2.91
  -8 -11 -16   76.56    6.12
  -8 -11 -15    6.30    1.91
  -8 -11 -14  110.67    5.47
  -8 -11 -13    5.71    1.39
  -8 -11 -12   73.96    3.96
  -8 -11 -11    9.18    1.58
  -8 -11 -10   87.98    5.82
  -8 -11  -9   10.18    2.42
  -8 -11  -8   78.15    3.54
  -8 -11  -7   36.72    2.18
  -8 -11  -6   88.92    3.39
  -8 -11  -5   77.62    3.17
  -8 -11  -4   46.65    1.91
  -8 -11  -3   57.46    2.58
  -8 -11  -2   32.49    1.25
  -8 -11  -1   13.10    0.72
  -8 -11   0    3.80    0.51
  -8 -11   1   16.48    0.81
  -8 -11   2   25.20    1.10
  -8 -11   3   53.14    1.75
  -8 -11   4   46.38    1.63
  -8 -11   5   72.76    2.56
  -8 -11   6   90.82    3.81
  -8 -11   7   38.44    2.23
  -8 -11   8   73.44    3.43
  -8 -11   9   10.50    1.30
  -8 -11  10   65.12    5.65
  -8 -11  11   14.90    1.93
  -8 -11  12   80.28    3.94
  -8 -11  13    4.58    1.58
  -8 -11  14  104.86    6.96
  -8 -11  15   11.09    4.13
  -8 -11  16   85.01    6.82
  -8 -11  17    8.88    3.22
  -8 -11  18   56.85    6.33
  -8 -11  19    4.80    4.91
  -8 -10 -20   18.40    7.46
  -8 -10 -19    7.08    3.09
  -8 -10 -18    5.11    1.99
  -8 -10 -17    0.10    2.02
  -8 -10 -16   11.29    2.42
  -8 -10 -15    5.38    1.81
  -8 -10 -14   12.18    2.79
  -8 -10 -13    9.92    1.89
  -8 -10 -12    8.12    1.31
  -8 -10 -11   42.12    3.24
  -8 -10 -10   13.18    1.60
  -8 -10  -9   39.94    2.15
  -8 -10  -8   31.14    2.23
  -8 -10  -7   64.96    2.74
  -8 -10  -6   61.00    2.81
  -8 -10  -5  145.93    5.32
  -8 -10  -4   12.32    0.98
  -8 -10  -3  141.61    5.24
  -8 -10  -2    1.21    0.40
  -8 -10  -1  146.89    4.12
  -8 -10   0    3.88    0.51
  -8 -10   1  124.77    3.57
  -8 -10   2    3.88    0.59
  -8 -10   3  141.61    4.28
  -8 -10   4   15.92    0.80
  -8 -10   5  135.96    5.13
  -8 -10   6   58.22    2.14
  -8 -10   7   65.93    2.92
  -8 -10   8   26.94    1.87
  -8 -10   9   42.90    1.97
  -8 -10  10   10.69    1.70
  -8 -10  11   48.58    3.76
  -8 -10  12   12.82    1.43
  -8 -10  13   12.60    2.48
  -8 -10  14   13.99    1.87
  -8 -10  15    7.78    2.12
  -8 -10  16   17.47    2.59
  -8 -10  17   -0.10    3.14
  -8 -10  18    6.30    3.71
  -8 -10  19    5.90   14.82
  -8 -10  20   10.11    4.39
  -8  -9 -20   38.32    4.46
  -8  -9 -19   10.11    4.20
  -8  -9 -18   45.16   10.48
  -8  -9 -17   21.16    2.39
  -8  -9 -16   44.36    3.06
  -8  -9 -15   32.15    4.31
  -8  -9 -14   42.90    3.01
  -8  -9 -13   38.44    2.73
  -8  -9 -12   16.73    3.03
  -8  -9 -11   69.06    3.82
  -8  -9 -10   19.27    1.93
  -8  -9  -9   68.89    2.82
  -8  -9  -8   65.93    2.76
  -8  -9  -7   57.30    2.42
  -8  -9  -6   83.72    2.93
  -8  -9  -5   94.28    2.72
  -8  -9  -4   56.55    2.41
  -8  -9  -3   41.09    1.28
  -8  -9  -2   66.91    1.80
  -8  -9  -1   32.15    2.84
  -8  -9   0   59.75    3.87
  -8  -9   1   28.41    2.66
  -8  -9   2   73.96    4.64
  -8  -9   3   35.76    1.32
  -8  -9   4   59.14    1.85
  -8  -9   5   84.64    3.13
  -8  -9   6   89.87    3.60
  -8  -9   7   67.24    2.62
  -8  -9   8   77.44    2.99
  -8  -9   9   67.57    3.95
  -8  -9  10   16.00    1.52
  -8  -9  11   62.25    4.42
  -8  -9  12   22.00    1.78
  -8  -9  13   43.16    2.76
  -8  -9  14   53.44    3.51
  -8  -9  15   37.33    3.67
  -8  -9  16   52.42    3.62
  -8  -9  17   34.34    3.87
  -8  -9  18   37.45    5.75
  -8  -9  19   11.42    3.72
  -8  -9  20   33.29    4.73
  -8  -8 -21   32.72    5.49
  -8  -8 -20    9.42    3.19
  -8  -8 -19   26.11    5.42
  -8  -8 -18    6.20    2.89
  -8  -8 -17   33.76    3.14
  -8  -8 -16   12.82    3.29
  -8  -8 -15   17.14    1.99
  -8  -8 -14    4.08    1.62
  -8  -8 -13    2.10    1.39
  -8  -8 -12    5.81    1.21
  -8  -8 -11    6.40    1.62
  -8  -8 -10   42.25    1.95
  -8  -8  -9   30.25    1.54
  -8  -8  -8   77.44    2.46
  -8  -8  -7    7.62    0.88
  -8  -8  -6  108.16    3.54
  -8  -8  -5   23.52    1.16
  -8  -8  -4  180.10    5.90
  -8  -8  -3   90.63    4.76
  -8  -8  -2  111.30    5.70
  -8  -8  -1   73.96    4.47
  -8  -8   0  100.00    5.00
  -8  -8   1   85.56    4.07
  -8  -8   2   94.28    5.44
  -8  -8   3   82.45    4.36
  -8  -8   4  147.38    4.61
  -8  -8   5   30.47    1.32
  -8  -8   6  113.42    4.47
  -8  -8   7    2.99    0.69
  -8  -8   8   73.44    2.91
  -8  -8   9   26.42    1.64
  -8  -8  10   47.06    3.02
  -8  -8  11   13.76    4.67
  -8  -8  12   14.52    1.90
  -8  -8  13    7.62    1.82
  -8  -8  14    8.88    1.91
  -8  -8  15   12.39    1.83
  -8  -8  16    8.70    1.59
  -8  -8  17   26.32    2.67
  -8  -8  18   11.22    1.88
  -8  -8  19   22.28    2.74
  -8  -8  20    9.67    2.61
  -8  -8  21   17.89    2.20
  -8  -7 -21   61.78    6.29
  -8  -7 -20   15.76    3.73
  -8  -7 -19   61.47    5.49
  -8  -7 -18   15.21    2.96
  -8  -7 -17   83.72    4.39
  -8  -7 -16    2.31    1.40
  -8  -7 -15   75.34    4.34
  -8  -7 -14    7.51    1.32
  -8  -7 -13   95.45    4.10
  -8  -7 -12   15.52    1.50
  -8  -7 -11   75.86    2.79
  -8  -7 -10   10.69    1.11
  -8  -7  -9   59.75    2.47
  -8  -7  -8   42.25    1.82
  -8  -7  -7   52.56    2.03
  -8  -7  -6   32.15    1.81
  -8  -7  -5   27.56    1.26
  -8  -7  -4   30.14    2.85
  -8  -7  -3   20.88    2.38
  -8  -7  -2  100.40    5.21
  -8  -7  -1   80.10    4.65
  -8  -7   0   62.73    3.64
  -8  -7   1   89.49    5.68
  -8  -7   2   91.01    4.96
  -8  -7   5   27.46    1.05
  -8  -7   6   37.09    1.34
  -8  -7   7   45.43    2.02
  -8  -7   8   48.86    1.96
  -8  -7   9   68.23    2.15
  -8  -7  10   20.79    1.46
  -8  -7  11   74.65    3.46
  -8  -7  12   15.37    1.88
  -8  -7  13   90.06    4.74
  -8  -7  14   10.82    1.51
  -8  -7  15   84.27    4.22
  -8  -7  16    5.29    1.52
  -8  -7  17  120.56    6.37
  -8  -7  18   12.89    2.23
  -8  -7  19   59.14    3.85
  -8  -7  20   22.28    3.87
  -8  -7  21   45.29    4.04
  -8  -6 -21   13.99    4.71
  -8  -6 -20   37.21    4.15
  -8  -6 -19   14.21    2.41
  -8  -6 -18   26.11    2.76
  -8  -6 -17   11.90    2.00
  -8  -6 -16    2.59    1.19
  -8  -6 -15    7.51    1.42
  -8  -6 -14    3.61    1.22
  -8  -6 -13   29.16    1.73
  -8  -6 -12    3.31    1.02
  -8  -6 -11   16.32    1.13
  -8  -6 -10   15.68    1.19
  -8  -6  -9   76.39    2.97
  -8  -6  -8   32.15    1.47
  -8  -6  -7   51.70    2.16
  -8  -6  -6   56.55    2.86
  -8  -6  -4  133.17    6.00
  -8  -6  -3   66.75    4.09
  -8  -6  -2  207.65    9.80
  -8  -6  -1   76.56    5.07
  -8  -6   0  235.93   11.06
  -8  -6   1   77.62    4.76
  -8  -6   5   23.33    0.87
  -8  -6   6   67.24    2.13
  -8  -6   7   44.36    1.73
  -8  -6   8   48.86    2.38
  -8  -6   9   85.75    3.33
  -8  -6  10   24.30    2.46
  -8  -6  11   17.39    1.42
  -8  -6  12    3.80    1.48
  -8  -6  13   31.81    2.03
  -8  -6  14    0.79    1.69
  -8  -6  15    8.01    1.41
  -8  -6  16    3.31    1.89
  -8  -6  17   11.63    1.77
  -8  -6  18   41.22    4.75
  -8  -6  19   11.49    2.10
  -8  -6  20   34.46    3.52
  -8  -6  21   14.98    4.33
  -8  -5 -22   30.58    4.65
  -8  -5 -21   57.15    5.90
  -8  -5 -20   54.61    5.76
  -8  -5 -19   29.05    3.67
  -8  -5 -18   49.56    2.68
  -8  -5 -17   20.61    1.73
  -8  -5 -16   42.12    2.73
  -8  -5 -15   22.00    2.35
  -8  -5 -14   73.44    3.26
  -8  -5 -13   17.47    1.42
  -8  -5 -12   82.63    3.27
  -8  -5 -11   38.44    2.23
  -8  -5 -10  111.94    4.23
  -8  -5  -9   53.44    2.49
  -8  -5  -8   47.75    2.21
  -8  -5  -7   20.98    3.30
  -8  -5  -6   57.76    3.65
  -8  -5  -5   59.14    5.23
  -8  -5  -4    2.10    1.71
  -8  -5  -3   98.21    7.53
  -8  -5  -2    0.90    2.11
  -8  -5  -1  131.56    7.57
  -8  -5   0   22.00    2.63
  -8  -5   3   94.87    5.65
  -8  -5   4    3.69    1.38
  -8  -5   5   68.89    4.98
  -8  -5   6   45.29    1.75
  -8  -5   7   12.32    0.91
  -8  -5   8   50.27    2.41
  -8  -5   9   55.65    2.24
  -8  -5  10  106.50    4.13
  -8  -5  11   36.84    1.94
  -8  -5  12   94.67    3.50
  -8  -5  13   13.18    1.67
  -8  -5  14   75.00    3.29
  -8  -5  15   38.56    2.86
  -8  -5  16   48.72    3.49
  -8  -5  17   20.43    2.44
  -8  -5  18   47.61    4.28
  -8  -5  19   31.58    2.25
  -8  -5  20   40.58    3.31
  -8  -5  21   45.02    5.23
  -8  -5  22   28.20    3.29
  -8  -4 -22    7.62    4.03
  -8  -4 -21   15.13    7.00
  -8  -4 -20   26.52    4.33
  -8  -4 -19   17.89    2.88
  -8  -4 -18   20.61    1.91
  -8  -4 -17    6.00    1.18
  -8  -4 -16   26.01    2.35
  -8  -4 -15   -0.20    1.01
  -8  -4 -14   11.22    1.21
  -8  -4 -13    1.30    1.00
  -8  -4 -12   29.05    1.72
  -8  -4 -11   70.06    3.18
  -8  -4 -10   39.06    2.00
  -8  -4  -9   72.93    2.73
  -8  -4  -8   -0.59    0.89
  -8  -4  -7   86.49    3.35
  -8  -4  -6   14.90    0.93
  -8  -4  -5  134.33    6.95
  -8  -4  -4   25.40    2.82
  -8  -4  -3  156.00    6.49
  -8  -4  -2   59.29    5.54
  -8  -4  -1  345.96   14.14
  -8  -4   1  392.83   24.18
  -8  -4   2   48.86    4.05
  -8  -4   3  176.09    7.96
  -8  -4   4   29.16    3.02
  -8  -4   5  144.00    4.32
  -8  -4   6   17.22    0.83
  -8  -4   7   82.63    3.45
  -8  -4   8    5.71    1.00
  -8  -4   9   72.59    3.07
  -8  -4  10   37.95    2.09
  -8  -4  11   79.39    6.06
  -8  -4  12   38.94    2.50
  -8  -4  13    2.19    1.30
  -8  -4  14   16.97    1.48
  -8  -4  15    2.69    1.41
  -8  -4  16   33.64    2.20
  -8  -4  17    4.80    1.71
  -8  -4  18   38.81    3.99
  -8  -4  19   14.98    2.48
  -8  -4  20   27.35    4.71
  -8  -4  21   15.37    3.21
  -8  -4  22   11.02    2.99
  -8  -3 -22   31.14    3.35
  -8  -3 -21    6.20    2.19
  -8  -3 -20   49.56    4.65
  -8  -3 -19    6.92    3.00
  -8  -3 -18   83.91    4.76
  -8  -3 -17    1.69    1.40
  -8  -3 -16  117.51    6.50
  -8  -3 -15    3.88    1.18
  -8  -3 -14  103.23    5.28
  -8  -3 -13   23.14    1.92
  -8  -3 -12  172.40    5.51
  -8  -3 -11   31.36    1.57
  -8  -3 -10  126.56    7.65
  -8  -3  -9   11.63    1.23
  -8  -3  -8   87.05    3.36
  -8  -3  -7   60.84    2.65
  -8  -3  -6   44.22    3.59
  -8  -3  -4   23.43    3.68
  -8  -3  -3   62.73    3.64
  -8  -3  -2   38.69    2.36
  -8  -3  -1   67.08    4.42
  -8  -3   0   -1.10    1.41
  -8  -3   1   58.06    4.42
  -8  -3   2   52.85    4.65
  -8  -3   3   47.75    3.45
  -8  -3   4   39.56    2.89
  -8  -3   5    3.88    1.18
  -8  -3   6   57.76    2.74
  -8  -3   7   53.14    2.19
  -8  -3   8   79.57    3.21
  -8  -3   9   13.76    1.11
  -8  -3  10  106.30    5.77
  -8  -3  11   30.14    1.98
  -8  -3  12  189.61    8.26
  -8  -3  13   18.84    1.74
  -8  -3  14  100.20    5.81
  -8  -3  15    6.71    2.49
  -8  -3  16  109.41    5.65
  -8  -3  17    0.59    1.39
  -8  -3  18   77.44    4.40
  -8  -3  19    4.20    1.68
  -8  -3  20   46.24    3.81
  -8  -3  21    3.50    1.98
  -8  -3  22   28.41    3.20
  -8  -2 -22    4.20    4.10
  -8  -2 -21   13.76    3.56
  -8  -2 -20   10.18    2.68
  -8  -2 -19   19.18   68.59
  -8  -2 -18   30.25    2.86
  -8  -2 -17    7.78    1.90
  -8  -2 -16   17.47    1.92
  -8  -2 -15   13.18    1.82
  -8  -2 -14   67.08    4.09
  -8  -2 -13   19.89    1.61
  -8  -2 -12   31.58    1.80
  -8  -2 -10   53.73    2.35
  -8  -2  -9   57.15    2.72
  -8  -2  -8   74.48    3.45
  -8  -2  -7   97.81    5.34
  -8  -2  -6   88.36    4.70
  -8  -2  -5  103.84    5.30
  -8  -2  -4  155.50    9.23
  -8  -2  -3  132.71    8.99
  -8  -2  -2  186.60    8.74
  -8  -2  -1  124.55    6.70
  -8  -2   0  137.12    6.32
  -8  -2   1  128.14    6.57
  -8  -2   2  197.68    9.84
  -8  -2   3  125.44    6.27
  -8  -2   4  165.89    8.24
  -8  -2   5   90.63    3.05
  -8  -2   6   89.11    2.83
  -8  -2   7   95.06    3.51
  -8  -2   8   77.97    3.00
  -8  -2   9   74.48    3.28
  -8  -2  10   64.64    2.57
  -8  -2  11   16.32    5.33
  -8  -2  12   34.81    2.01
  -8  -2  13   21.34    1.94
  -8  -2  14   64.64    3.06
  -8  -2  15   12.32    2.32
  -8  -2  16   17.14    2.07
  -8  -2  17   11.83    2.13
  -8  -2  18   42.12    2.86
  -8  -2  19   20.98    3.21
  -8  -2  20   13.40    3.73
  -8  -2  21   16.08    2.33
  -8  -2  22    9.12    3.02
  -8  -1 -22   11.70   11.63
  -8  -1 -21   13.03    2.38
  -8  -1 -20    0.90    1.60
  -8  -1 -19   17.89    2.96
  -8  -1 -18    7.29    1.40
  -8  -1 -17   27.25    3.34
  -8  -1 -16   17.64    2.02
  -8  -1 -15   85.75    5.19
  -8  -1 -14   48.30    3.06
  -8  -1 -13  137.12    6.32
  -8  -1 -12   46.10    2.17
  -8  -1 -11  117.51    3.69
  -8  -1 -10   75.52    3.82
  -8  -1  -9  118.37    4.13
  -8  -1  -7  128.82    6.13
  -8  -1  -6   23.52    1.94
  -8  -1  -5   52.13    4.19
  -8  -1  -4   91.78    6.32
  -8  -1  -3   11.49    2.31
  -8  -1  -2   51.27    3.29
  -8  -1  -1    5.62    1.90
  -8  -1   0   23.04    2.69
  -8  -1   1   11.97    2.42
  -8  -1   2   44.36    3.33
  -8  -1   3    8.29    1.79
  -8  -1   4  102.41    3.24
  -8  -1   6   26.11    1.84
  -8  -1   7  114.06    4.27
  -8  -1   9  140.19    4.50
  -8  -1  10   88.74    3.39
  -8  -1  11  104.24    4.90
  -8  -1  12   56.85    2.56
  -8  -1  13  128.14    4.75
  -8  -1  14   54.32    3.24
  -8  -1  15   86.86    4.29
  -8  -1  16   22.37    1.99
  -8  -1  17   24.80    2.39
  -8  -1  18    7.29    1.89
  -8  -1  19   19.89    2.59
  -8  -1  20    2.50    2.31
  -8  -1  21   16.81    2.87
  -8  -1  22    8.41    2.78
  -8   0 -22   17.39    5.34
  -8   0 -21   28.41    3.94
  -8   0 -20    4.20    2.42
  -8   0 -19   36.24    3.49
  -8   0 -18   -0.20    1.51
  -8   0 -17   59.29    3.70
  -8   0 -16   -0.40    1.20
  -8   0 -15   69.56    3.84
  -8   0 -14    1.10    1.20
  -8   0 -13   54.91    2.82
  -8   0 -12   18.66    2.42
  -8   0 -11   63.36    2.55
  -8   0 -10   46.24    2.31
  -8   0  -9   32.95    1.84
  -8   0  -8   90.44    5.33
  -8   0  -7   95.06    5.07
  -8   0  -6  236.24   14.76
  -8   0  -5  192.93    9.17
  -8   0  -4  170.82    8.89
  -8   0  -3   14.98    2.48
  -8   0  -2   67.08    3.60
  -8   0  -1    4.49    1.78
  -8   0   0   76.21    3.84
  -8   0   1    4.28    1.12
  -8   0   2   69.56    2.50
  -8   0   3    8.70    1.18
  -8   0   4  167.18    5.17
  -8   0   5  180.63    5.11
  -8   0   6  235.93    6.45
  -8   0   7   90.82    3.05
  -8   0   8   88.17    3.19
  -8   0   9   37.95    1.85
  -8   0  10   52.85    2.62
  -8   0  11   59.75    3.09
  -8   0  12   16.73    1.39
  -8   0  13   61.00    2.97
  -8   0  14    2.31    1.22
  -8   0  15   73.96    4.47
  -8   0  16   -1.00    1.70
  -8   0  17   65.93    3.74
  -8   0  18   -0.30    1.41
  -8   0  19   26.42    2.88
  -8   0  20    6.20    2.39
  -8   0  21   21.62    2.33
  -8   0  22   16.00    3.28
  -8   1 -22    3.88    2.48
  -8   1 -21   20.34    6.04
  -8   1 -20   -0.10    1.72
  -8   1 -19   20.79    3.74
  -8   1 -18    6.60    1.59
  -8   1 -17   16.16    2.09
  -8   1 -16   22.28    2.27
  -8   1 -15   77.62    5.11
  -8   1 -14   59.91    3.25
  -8   1 -13  111.51    5.70
  -8   1 -12   50.55    3.84
  -8   1 -11  100.00    4.60
  -8   1 -10   99.40    3.99
  -8   1  -9  132.48    9.67
  -8   1  -6   24.70    2.29
  -8   1  -4   95.84    3.52
  -8   1  -3   10.30    1.48
  -8   1  -2   39.69    2.02
  -8   1  -1    6.60    0.98
  -8   1   0   13.03    1.08
  -8   1   1    4.71    0.91
  -8   1   2   41.73    1.55
  -8   1   3   12.18    1.19
  -8   1   4   88.17    3.19
  -8   1   5   52.85    5.53
  -8   1   6   24.40    2.17
  -8   1   7  134.10    3.94
  -8   1   8   45.29    1.75
  -8   1   9  106.30    3.30
  -8   1  10   84.46    4.04
  -8   1  11  116.21    4.53
  -8   1  12   51.84    2.59
  -8   1  13  145.68    5.55
  -8   1  14   56.25    3.30
  -8   1  15   90.44    4.18
  -8   1  16   21.44    2.22
  -8   1  17   19.80    3.47
  -8   1  18    8.82    2.20
  -8   1  19   13.03    2.09
  -8   1  20    0.90    1.90
  -8   1  21   13.03    2.38
  -8   1  22   10.18    6.06
  -8   2 -22   11.09    2.60
  -8   2 -21   13.10    2.90
  -8   2 -20   12.60    2.20
  -8   2 -19   15.76    2.78
  -8   2 -18   32.95    3.67
  -8   2 -17    2.69    1.31
  -8   2 -16   16.97    1.98
  -8   2 -15   10.11    2.42
  -8   2 -14   64.96    3.06
  -8   2 -13   23.81    1.76
  -8   2 -12   36.84    1.94
  -8   2  -8   83.36    5.30
  -8   2  -7   95.65    4.50
  -8   2  -6   87.42    3.37
  -8   2  -5   93.90    3.68
  -8   2  -4  180.36    6.72
  -8   2  -3  132.94    4.84
  -8   2  -2  192.38    6.93
  -8   2  -1  132.25    4.83
  -8   2   0  127.46    4.52
  -8   2   1  118.16    3.48
  -8   2   2  172.40    4.73
  -8   2   3  123.65    3.11
  -8   2   4  158.76    4.28
  -8   2   5   98.41    2.98
  -8   2   6   91.78    3.07
  -8   2   7  105.68    3.50
  -8   2   8   79.03    3.02
  -8   2   9   57.00    2.42
  -8   2  10   53.00    2.33
  -8   2  11    7.02    1.48
  -8   2  12   36.72    2.30
  -8   2  13   27.35    1.88
  -8   2  14   67.24    3.61
  -8   2  15   11.97    2.08
  -8   2  16   28.30    3.83
  -8   2  17    8.82    1.78
  -8   2  18   39.69    3.53
  -8   2  19    9.00    2.82
  -8   2  20   15.21    2.73
  -8   2  21   14.82    2.62
  -8   2  22    6.50    2.19
  -8   3 -21    4.49    2.29
  -8   3 -20   44.76    4.55
  -8   3 -19    6.10    2.42
  -8   3 -18   79.74    9.64
  -8   3 -17    1.80    1.39
  -8   3 -16  107.54    7.26
  -8   3 -15    2.40    1.30
  -8   3 -14   87.24    8.41
  -8   3 -13   23.43    2.71
  -8   3 -10   97.02    5.91
  -8   3  -9   12.53    1.42
  -8   3  -8   77.97    3.53
  -8   3  -7   54.76    2.52
  -8   3  -6   53.58    2.64
  -8   3  -4   38.19    2.10
  -8   3  -3   44.62    2.54
  -8   3  -2   50.41    2.56
  -8   3  -1   50.84    2.28
  -8   3   0   -1.10    1.41
  -8   3   1   68.06    2.97
  -8   3   2   45.83    1.62
  -8   3   3   60.53    2.33
  -8   3   4   29.05    1.51
  -8   3   5   12.60    1.07
  -8   3   6   49.98    1.98
  -8   3   7   55.95    2.39
  -8   3   8   91.39    3.06
  -8   3   9   12.32    1.19
  -8   3  10  114.28    3.85
  -8   3  11   31.70    3.15
  -8   3  12  172.92    6.84
  -8   3  13   27.25    3.13
  -8   3  14  110.88    5.05
  -8   3  15    7.90    1.57
  -8   3  16  123.21    5.99
  -8   3  17    3.31    1.82
  -8   3  18   86.68    6.33
  -8   3  19    6.60    2.21
  -8   3  20   54.32    3.39
  -8   3  21    8.70    2.48
  -8   3  22   27.35    3.77
  -8   4 -17   -6.81    4.80
  -8   4 -16   41.34    9.13
  -8   4 -15    0.30    2.01
  -8   4 -12   39.56    3.14
  -8   4 -11   83.17    6.02
  -8   4 -10   39.31    3.13
  -8   4  -9   78.32    9.03
  -8   4  -8    2.69    1.08
  -8   4  -7   91.20    4.39
  -8   4  -6   13.18    1.09
  -8   4  -5  131.79    5.97
  -8   4  -4   18.58    1.38
  -8   4  -3  184.42    6.52
  -8   4  -2   36.24    2.05
  -8   4  -1  372.49   12.74
  -8   4   0    4.80    1.10
  -8   4   1  354.19   13.17
  -8   4   2   41.09    1.79
  -8   4   3  159.52    4.29
  -8   4   4   22.37    1.23
  -8   4   5  139.00    4.24
  -8   4   6   14.59    1.07
  -8   4   7   85.75    2.96
  -8   4   8    0.50    0.81
  -8   4   9   72.08    2.72
  -8   4  10   32.49    2.96
  -8   4  11   64.96    3.06
  -8   4  12   31.36    2.13
  -8   4  13    2.69    1.80
  -8   4  14   12.60    2.48
  -8   4  15   -0.10    1.32
  -8   4  16   21.44    2.59
  -8   4  17    1.21    1.91
  -8   4  18   31.02    3.79
  -8   4  19   14.82    2.69
  -8   4  20   19.18    2.72
  -8   4  21   14.29    2.49
  -8   4  22   13.99    2.99
  -8   5 -16   36.24    4.94
  -8   5 -14   75.52    4.17
  -8   5 -13   13.10    1.67
  -8   5 -12   92.16    4.61
  -8   5 -11   30.36    2.87
  -8   5 -10  106.50    8.67
  -8   5  -9   51.98    2.45
  -8   5  -8   46.65    2.19
  -8   5  -7   16.00    2.40
  -8   5  -5   57.15    2.27
  -8   5  -4    4.58    1.20
  -8   5  -3   88.92    3.58
  -8   5  -2    0.30    1.21
  -8   5  -1  152.52    6.18
  -8   5   0   23.72    1.17
  -8   5   1  139.95    4.26
  -8   5   2    2.50    1.01
  -8   5   3   95.65    2.93
  -8   5   4    3.50    0.90
  -8   5   5   54.46    2.07
  -8   5   6   61.94    2.36
  -8   5   7   23.91    1.27
  -8   5   8   48.86    2.38
  -8   5   9   51.55    2.44
  -8   5  10  120.78    4.40
  -8   5  11   33.06    2.07
  -8   5  12   89.87    6.83
  -8   5  13   17.89    2.28
  -8   5  14   86.30    4.64
  -8   5  15   26.42    2.36
  -8   5  16   49.28    3.51
  -8   5  17   27.46    2.83
  -8   5  18   54.02    3.53
  -8   5  19   26.21    3.48
  -8   5  20   50.27    4.96
  -8   5  21   47.47    3.31
  -8   5  22   47.47   12.40
  -8   6 -15    9.61    1.98
  -8   6 -14    0.71    1.31
  -8   6 -13   33.06    2.88
  -8   6 -12    6.20    1.29
  -8   6 -11   19.98    2.32
  -8   6 -10   28.84    2.15
  -8   6  -9   81.18    3.24
  -8   6  -8   45.70    2.03
  -8   6  -7   41.73    2.45
  -8   6  -6   69.22    2.66
  -8   6  -4  141.85    5.00
  -8   6  -3   80.82    3.24
  -8   6  -2  193.49    6.12
  -8   6  -1   74.65    2.25
  -8   6   0  220.23    5.94
  -8   6   1   70.22    2.35
  -8   6   2  205.35    6.02
  -8   6   3   57.15    2.27
  -8   6   4  139.95    4.50
  -8   6   5   36.84    2.31
  -8   6   6   57.15    2.27
  -8   6   7   53.73    2.93
  -8   6   8   35.76    2.15
  -8   6   9   77.44    4.75
  -8   6  10   22.28    1.89
  -8   6  11   19.62    2.48
  -8   6  12    5.52    1.41
  -8   6  13   30.58    2.43
  -8   6  14    0.20    1.41
  -8   6  15    5.90    2.09
  -8   6  16    7.18    1.61
  -8   6  17   22.18    3.58
  -8   6  18   37.95    3.45
  -8   6  19   14.82    2.46
  -8   6  20   39.44    4.65
  -8   6  21    8.82    2.32
  -8   7 -15   83.17    7.48
  -8   7 -14    7.18    1.61
  -8   7 -13   95.84    6.46
  -8   7 -12   13.99    1.87
  -8   7 -11   75.52    3.48
  -8   7 -10   19.36    1.58
  -8   7  -9   67.73    2.96
  -8   7  -8   48.72    2.79
  -8   7  -7   44.62    2.54
  -8   7  -6   38.19    1.98
  -8   7  -5   25.40    1.71
  -8   7  -4   34.34    1.88
  -8   7  -3   21.81    2.34
  -8   7  -2   94.67    3.50
  -8   7  -1   89.30    2.84
  -8   7   0   69.39    2.83
  -8   7   1   81.36    2.53
  -8   7   2   95.65    3.13
  -8   7   3   16.16    1.29
  -8   7   4   26.52    1.75
  -8   7   5   29.59    1.52
  -8   7   6   28.41    1.71
  -8   7   7   53.14    2.77
  -8   7   8   43.56    3.04
  -8   7   9   71.57    3.05
  -8   7  10   18.66    3.28
  -8   7  11   90.06    3.80
  -8   7  12   12.32    2.04
  -8   7  13   98.21    5.35
  -8   7  14    4.71    1.82
  -8   7  15   77.44    4.58
  -8   7  16    6.20    3.19
  -8   7  17   85.75    7.96
  -8   7  18   11.63    2.39
  -8   7  19   67.08    4.09
  -8   7  20   14.29    2.87
  -8   7  21   64.96    5.00
  -8   8 -14    8.18    1.72
  -8   8 -13    7.67    1.50
  -8   8 -12    8.53    1.58
  -8   8 -11   10.69    1.50
  -8   8 -10   45.43    2.70
  -8   8  -9   27.67    2.42
  -8   8  -8   73.96    3.44
  -8   8  -7    1.21    0.90
  -8   8  -6  117.51    4.77
  -8   8  -5   33.41    1.85
  -8   8  -4  146.89    4.61
  -8   8  -3   90.82    3.43
  -8   8  -2   90.63    2.86
  -8   8  -1   77.62    2.47
  -8   8   0   99.60    2.99
  -8   8   1   78.15    2.65
  -8   8   2  106.09    3.30
  -8   8   3   92.74    3.08
  -8   8   4  178.22    5.07
  -8   8   5   24.40    2.07
  -8   8   6  103.23    4.47
  -8   8   7    9.49    1.48
  -8   8   8   80.82    3.78
  -8   8   9   29.05    2.16
  -8   8  10   46.92    2.88
  -8   8  11    9.99    1.77
  -8   8  12    8.01    2.21
  -8   8  13    2.10    1.39
  -8   8  14    5.52    1.79
  -8   8  15   17.31    1.66
  -8   8  16   11.90    2.21
  -8   8  17   35.40    2.86
  -8   8  18    6.50    1.99
  -8   8  19   17.14    2.48
  -8   8  20   13.10    3.33
  -8   8  21   14.21    2.87
  -8   9 -14   42.64   10.32
  -8   9 -13   32.60    4.91
  -8   9 -12   23.62    2.14
  -8   9 -11   62.57    3.32
  -8   9 -10   20.16    1.71
  -8   9  -9   59.14    3.23
  -8   9  -8   66.10    4.39
  -8   9  -7   66.42    3.26
  -8   9  -6   76.21    4.71
  -8   9  -5   80.46    4.13
  -8   9  -4   61.94    2.68
  -8   9  -3   37.82    1.85
  -8   9  -2   82.08    3.62
  -8   9  -1   32.95    1.72
  -8   9   0   67.73    3.13
  -8   9   1   32.15    2.15
  -8   9   2   61.62    2.98
  -8   9   3   40.45    2.16
  -8   9   4   58.22    3.05
  -8   9   5   88.74    3.39
  -8   9   6   90.63    3.24
  -8   9   7   60.22    3.10
  -8   9   8   63.84    3.04
  -8   9   9   68.23    3.14
  -8   9  10   20.43    2.80
  -8   9  11   62.57    3.95
  -8   9  12   20.79    3.47
  -8   9  13   46.65    3.01
  -8   9  14   39.94    3.67
  -8   9  15   32.83    2.75
  -8   9  16   53.44    3.65
  -8   9  17   30.25    3.41
  -8   9  18   40.45    3.82
  -8   9  19   15.76    3.41
  -8   9  20   32.72    3.43
  -8  10 -14   12.82    3.22
  -8  10 -13   14.59    2.90
  -8  10 -12   12.67    1.92
  -8  10 -11   47.06    3.16
  -8  10 -10    9.99    1.58
  -8  10  -9   43.56    3.56
  -8  10  -8   25.00    2.00
  -8  10  -7   62.73    4.12
  -8  10  -6   55.65    3.13
  -8  10  -5  131.10    6.18
  -8  10  -4   13.40    1.32
  -8  10  -3  135.96    5.13
  -8  10  -2    2.89    1.19
  -8  10  -1  131.10    3.89
  -8  10   0    1.30    1.09
  -8  10   1  150.06    4.65
  -8  10   2    2.40    1.21
  -8  10   3  134.33    4.64
  -8  10   4   11.70    1.78
  -8  10   5  147.62    5.35
  -8  10   6   59.75    2.94
  -8  10   7   71.40    3.38
  -8  10   8   29.38    2.28
  -8  10   9   37.45    2.45
  -8  10  10   13.62    1.92
  -8  10  11   48.16    3.33
  -8  10  12    9.18    2.00
  -8  10  13    8.53    1.69
  -8  10  14   12.89    1.58
  -8  10  15    5.81    1.69
  -8  10  16   11.02    2.12
  -8  10  17    2.40    1.80
  -8  10  18    5.02    3.09
  -8  10  19    4.49    3.48
  -8  10  20   10.11    2.61
  -8  11 -13    2.89    1.29
  -8  11 -12   72.59    5.45
  -8  11 -11   11.90    1.59
  -8  11 -10   76.74    3.85
  -8  11  -9   10.18    1.47
  -8  11  -8   68.72    3.32
  -8  11  -7   37.45    2.45
  -8  11  -6   81.72    4.52
  -8  11  -5   68.06    3.96
  -8  11  -4   45.97    2.85
  -8  11  -3   56.40    2.85
  -8  11  -2   26.73    1.76
  -8  11  -1   13.91    1.27
  -8  11   0    3.20    1.11
  -8  11   1   10.82    1.12
  -8  11   2   25.50    1.72
  -8  11   3   60.53    3.11
  -8  11   4   49.42    2.81
  -8  11   5   74.13    3.27
  -8  11   6   81.36    3.79
  -8  11   7   33.64    2.44
  -8  11   8   76.21    3.84
  -8  11   9    5.02    1.61
  -8  11  10   82.99    4.55
  -8  11  11   12.39    1.90
  -8  11  12   84.82    4.42
  -8  11  13    8.53    1.52
  -8  11  14  110.04    8.39
  -8  11  15    8.53    2.39
  -8  11  16   87.98    6.38
  -8  11  17   10.11    1.97
  -8  11  18   52.56    4.06
  -8  11  19    7.02    3.18
  -8  12 -13   11.83    1.51
  -8  12 -12    9.61    1.61
  -8  12 -11   23.52    2.13
  -8  12 -10   11.90    1.52
  -8  12  -9   22.28    2.17
  -8  12  -8   29.59    2.39
  -8  12  -7   36.84    2.55
  -8  12  -6   12.67    1.57
  -8  12  -5   62.73    4.44
  -8  12  -4   16.73    1.80
  -8  12  -3   81.00    3.60
  -8  12  -2   24.21    1.67
  -8  12  -1   79.57    3.21
  -8  12   0   12.18    1.68
  -8  12   1   88.17    3.76
  -8  12   2   14.59    1.91
  -8  12   3   87.80    3.94
  -8  12   4   26.11    2.35
  -8  12   5   79.92    3.75
  -8  12   6   16.48    1.71
  -8  12   7   43.96    2.65
  -8  12   8   40.83    2.94
  -8  12   9   28.20    2.87
  -8  12  10   10.50    1.81
  -8  12  11   29.38    2.60
  -8  12  12   14.59    2.06
  -8  12  13   11.90    2.07
  -8  12  14   21.34    3.05
  -8  12  15    3.10    2.89
  -8  12  16    2.79    4.01
  -8  12  17    3.39    3.97
  -8  12  18    9.12    2.72
  -8  13 -13   74.30    8.62
  -8  13 -12   20.34    1.80
  -8  13 -11   79.57    5.00
  -8  13 -10   16.56    2.12
  -8  13  -9   31.58    2.92
  -8  13  -8   33.41    2.31
  -8  13  -7   44.36    3.33
  -8  13  -6   40.96    2.94
  -8  13  -5   34.22    3.04
  -8  13  -4   29.05    2.59
  -8  13  -3   24.60    1.69
  -8  13  -2    5.81    1.49
  -8  13  -1   14.29    1.59
  -8  13   0   13.69    2.07
  -8  13   1   20.52    2.72
  -8  13   2    6.50    1.48
  -8  13   3   33.76    3.02
  -8  13   4   25.40    2.02
  -8  13   5   39.19    2.38
  -8  13   6   45.83    3.25
  -8  13   7   43.16    3.55
  -8  13   8   41.60    2.71
  -8  13   9   45.83    2.84
  -8  13  10   25.70    2.43
  -8  13  11   98.21    4.95
  -8  13  12    9.80    2.13
  -8  13  13   77.44    4.75
  -8  13  14   12.89    2.30
  -8  13  15   44.09    4.12
  -8  13  16   19.36    3.70
  -8  13  17   30.69    2.88
  -8  14 -12    6.00    2.01
  -8  14 -11   46.24    3.94
  -8  14 -10   13.91    1.72
  -8  14  -9   10.89    1.72
  -8  14  -8   27.67    2.74
  -8  14  -7    7.40    1.41
  -8  14  -6   42.25    2.86
  -8  14  -5    4.49    1.40
  -8  14  -4   73.27    4.79
  -8  14  -3    9.67    2.30
  -8  14  -2   64.00    3.36
  -8  14  -1    6.71    1.71
  -8  14   0  100.20    4.20
  -8  14   1    6.50    1.58
  -8  14   2   58.37    3.67
  -8  14   3    9.92    2.33
  -8  14   4   69.89    3.68
  -8  14   5   12.11    2.02
  -8  14   6   51.84    2.88
  -8  14   7   14.67    2.30
  -8  14   8   36.72    2.91
  -8  14   9   13.91    1.87
  -8  14  10   18.92    2.70
  -8  14  11   49.28    3.65
  -8  14  12    8.41    2.90
  -8  14  13    8.41    2.49
  -8  14  14    2.40    2.11
  -8  14  15   12.60    4.12
  -8  14  16    9.67    2.67
  -8  15 -11   37.70    5.53
  -8  15 -10   21.81    2.90
  -8  15  -9   15.68    2.61
  -8  15  -8   35.88    3.47
  -8  15  -7   17.22    2.82
  -8  15  -6   29.48    3.04
  -8  15  -5   10.37    2.32
  -8  15  -4   15.52    2.68
  -8  15  -3    8.82    2.49
  -8  15  -2   24.60    2.38
  -8  15  -1    2.40    1.71
  -8  15   0   51.41    2.87
  -8  15   1    1.49    1.39
  -8  15   2   29.27    2.70
  -8  15   3   14.98    2.40
  -8  15   4   24.80    2.89
  -8  15   5   16.48    2.44
  -8  15   6   34.93    4.14
  -8  15   7   24.30    2.56
  -8  15   8   41.99    2.98
  -8  15   9   26.83    2.28
  -8  15  10   23.81    2.73
  -8  15  11   45.56    4.59
  -8  15  12    2.40    2.01
  -8  15  13   50.27    3.97
  -8  15  14    6.20    1.99
  -8  15  15   41.99    4.15
  -8  16 -10    3.80    1.91
  -8  16  -9   31.70    4.84
  -8  16  -8   12.11    2.23
  -8  16  -7   18.32    2.82
  -8  16  -6   22.09    2.82
  -8  16  -5   15.92    3.03
  -8  16  -4   53.44    5.56
  -8  16  -3   49.56    3.52
  -8  16  -2  111.94    5.50
  -8  16  -1   74.48    4.83
  -8  16   0  117.72    5.86
  -8  16   1   62.73    4.44
  -8  16   2  111.09    6.75
  -8  16   3   34.11    3.27
  -8  16   4   64.96    4.19
  -8  16   5   15.76    2.22
  -8  16   6   22.18    2.83
  -8  16   7   18.49    3.18
  -8  16   8   13.03    3.10
  -8  16   9   41.34    3.34
  -8  16  10    9.61    2.23
  -8  16  11   24.11    3.14
  -8  16  12    4.71    2.52
  -8  16  13   11.49    2.92
  -8  16  14    0.30    3.01
  -8  17  -9   15.92    5.27
  -8  17  -8   18.32    3.77
  -8  17  -7    8.12    2.39
  -8  17  -6   17.47    2.93
  -8  17  -5   16.81    5.41
  -8  17  -4    7.51    2.52
  -8  17  -3   21.34    2.49
  -8  17  -2    3.80    2.50
  -8  17  -1   13.69    1.92
  -8  17   0    2.40    2.60
  -8  17   1   15.68    2.69
  -8  17   2    4.71    2.30
  -8  17   3   16.40    2.59
  -8  17   4    7.67    2.22
  -8  17   5   25.20    5.52
  -8  17   6   19.01    2.62
  -8  17   7   15.92    2.00
  -8  17   8   24.40    2.67
  -8  17   9    9.67    1.93
  -8  17  10   36.24    3.85
  -8  17  11   10.89    2.31
  -8  17  12   28.62    3.42
  -8  17  13    2.31    1.31
  -8  18  -8   12.89    3.59
  -8  18  -7   13.10    2.82
  -8  18  -6   17.47    3.26
  -8  18  -5   50.55    6.83
  -8  18  -4    2.40    2.91
  -8  18  -3   67.08    5.41
  -8  18  -2    3.39    1.80
  -8  18  -1  102.01    6.67
  -8  18   0    4.80    2.28
  -8  18   1  120.56    7.25
  -8  18   2    5.11    1.81
  -8  18   3   66.59    4.73
  -8  18   4    1.49    3.20
  -8  18   5   43.96    5.30
  -8  18   6   19.89    2.77
  -8  18   7   15.37    2.27
  -8  18   8   15.60    2.69
  -8  18   9   21.81    4.02
  -8  18  10   19.10    2.80
  -8  18  11   32.72    7.55
  -8  19  -7    5.20    2.42
  -8  19  -6   18.40    3.69
  -8  19  -5   22.09    4.32
  -8  19  -4   12.67    3.06
  -8  19  -3   15.37    3.68
  -8  19  -2    8.58    1.82
  -8  19  -1    1.10    2.50
  -8  19   0    6.00    2.11
  -8  19   1    3.80    2.42
  -8  19   2    6.10    2.32
  -8  19   3    4.20    2.79
  -8  19   4    5.81    2.31
  -8  19   5   14.59    2.83
  -8  19   6   22.00    4.78
  -8  19   7    8.70    2.42
  -8  19   8   26.52    5.46
  -8  19   9   14.06    2.70
  -8  20  -6   19.98    5.72
  -8  20  -5   16.89    3.86
  -8  20  -4   27.25    6.58
  -8  20  -3   19.89    2.94
  -8  20  -2   46.92    4.11
  -8  20  -1   30.14    4.94
  -8  20   0   56.10    4.49
  -8  20   1   29.92    3.72
  -8  20   2   34.11    3.62
  -8  20   3   17.81    3.46
  -8  20   4   33.52    3.59
  -8  20   5   25.91    3.36
  -8  20   6   24.90    3.59
  -7 -22  -2    7.29    3.08
  -7 -22  -1   32.60    3.54
  -7 -22   0   19.18    2.98
  -7 -22   1   32.83    3.55
  -7 -22   2    9.42    2.09
  -7 -21  -7    9.30    3.29
  -7 -21  -6   18.92    4.26
  -7 -21  -5   11.83    4.33
  -7 -21  -4    0.90    2.70
  -7 -21  -3   16.32    4.52
  -7 -21  -2    1.99    2.99
  -7 -21  -1   19.27    4.92
  -7 -21   0    0.20    1.91
  -7 -21   1   13.18    2.61
  -7 -21   2    0.71    2.50
  -7 -21   3   14.82    2.69
  -7 -21   4    2.99    1.31
  -7 -21   5   13.32    1.68
  -7 -21   6   22.75    2.58
  -7 -21   7   10.89    2.38
  -7 -20 -10    5.62    2.99
  -7 -20  -9    7.62    3.48
  -7 -20  -8   13.99    3.22
  -7 -20  -7   13.99    3.89
  -7 -20  -6   29.70    3.60
  -7 -20  -5   40.20    6.72
  -7 -20  -4   40.45    5.85
  -7 -20  -3   43.82    4.90
  -7 -20  -2   24.50    4.36
  -7 -20  -1   43.82    3.97
  -7 -20   0   12.89    1.72
  -7 -20   1   46.10    3.12
  -7 -20   2   26.73    3.21
  -7 -20   3   52.71    4.65
  -7 -20   4   48.30    3.89
  -7 -20   5   41.86    3.36
  -7 -20   6   34.34    6.21
  -7 -20   7   18.40    6.18
  -7 -20   8   11.02    1.99
  -7 -20   9    7.40    1.90
  -7 -20  10    5.20    1.92
  -7 -19 -12    1.59    3.00
  -7 -19 -11   30.80    4.66
  -7 -19 -10    2.59    2.80
  -7 -19  -9   44.76    5.75
  -7 -19  -8    8.88    3.28
  -7 -19  -7   23.23    4.15
  -7 -19  -6    2.10    2.70
  -7 -19  -5   14.06    3.08
  -7 -19  -4   24.11    8.54
  -7 -19  -3    1.99    2.40
  -7 -19  -2   36.48    3.87
  -7 -19  -1    5.71    2.10
  -7 -19   0   29.05    2.69
  -7 -19   1    7.78    1.51
  -7 -19   2   20.34    2.16
  -7 -19   3    5.52    1.79
  -7 -19   4   11.63    1.98
  -7 -19   5   21.07    3.21
  -7 -19   6    4.88    1.50
  -7 -19   7   25.40    2.42
  -7 -19   8    8.29    2.19
  -7 -19   9   42.51    4.04
  -7 -19  10    1.80    4.21
  -7 -19  11   39.06    4.12
  -7 -19  12    5.11    2.31
  -7 -18 -13    4.28    2.28
  -7 -18 -12    4.20    3.32
  -7 -18 -11    0.50    2.22
  -7 -18 -10   14.59    3.13
  -7 -18  -9    4.28    2.90
  -7 -18  -8   66.26    5.70
  -7 -18  -7    1.90    2.21
  -7 -18  -6   75.52    4.17
  -7 -18  -5    2.79    2.10
  -7 -18  -4  100.60    6.42
  -7 -18  -3    8.41    2.09
  -7 -18  -2  105.47    5.75
  -7 -18  -1    1.59    2.29
  -7 -18   0   85.75    4.26
  -7 -18   1    1.39    1.20
  -7 -18   2  110.88    4.63
  -7 -18   3    3.39    1.29
  -7 -18   4  113.64    4.90
  -7 -18   5    3.88    1.30
  -7 -18   6   76.39    3.85
  -7 -18   7   -0.20    1.71
  -7 -18   8   50.55    4.12
  -7 -18   9    7.90    1.69
  -7 -18  10   15.21    3.28
  -7 -18  11    7.78    3.01
  -7 -18  12   10.82    5.20
  -7 -18  13   38.07   22.34
  -7 -18  14    7.90    4.10
  -7 -17 -15   30.58    5.20
  -7 -17 -14    7.78    3.68
  -7 -17 -13   52.85    5.09
  -7 -17 -12   13.40    3.73
  -7 -17 -11   67.73    7.24
  -7 -17 -10   27.25    4.07
  -7 -17  -9   55.95    3.59
  -7 -17  -8    9.30    2.32
  -7 -17  -7   32.04    3.06
  -7 -17  -6    6.20    1.79
  -7 -17  -5    6.50    1.89
  -7 -17  -4    4.28    1.28
  -7 -17  -3    2.69    1.71
  -7 -17  -2   30.80    2.55
  -7 -17  -1    6.00    1.52
  -7 -17   0   45.16    2.55
  -7 -17   1    2.69    1.31
  -7 -17   2   30.69    1.99
  -7 -17   3   -1.21    1.01
  -7 -17   4   15.13    1.40
  -7 -17   5    5.81    1.21
  -7 -17   6    7.18    1.18
  -7 -17   7   22.18    1.60
  -7 -17   8    6.50    1.58
  -7 -17   9   57.91    4.41
  -7 -17  10   23.52    2.72
  -7 -17  11   69.72    7.01
  -7 -17  12   19.18    3.42
  -7 -17  13   66.59    6.36
  -7 -17  14    9.42   13.02
  -7 -17  15   48.72    5.30
  -7 -16 -16    3.20    3.51
  -7 -16 -15    6.71    2.38
  -7 -16 -14   -0.30    3.11
  -7 -16 -13    7.90    2.08
  -7 -16 -12    3.31    3.09
  -7 -16 -11    3.88    1.89
  -7 -16 -10   12.18    2.02
  -7 -16  -9   51.70    4.03
  -7 -16  -8   17.98    2.20
  -7 -16  -7   38.44    3.10
  -7 -16  -6   24.11    2.85
  -7 -16  -5   37.82    2.83
  -7 -16  -4   71.40    7.44
  -7 -16  -3   67.40    3.61
  -7 -16  -2   66.75    6.05
  -7 -16  -1  112.57    7.85
  -7 -16   0   80.10    3.58
  -7 -16   1  119.68    5.47
  -7 -16   2   49.28    2.25
  -7 -16   3   67.24    2.95
  -7 -16   4   47.06    2.47
  -7 -16   5   51.55    2.87
  -7 -16   6   21.72    1.40
  -7 -16   7   42.38    2.34
  -7 -16   8   14.52    1.52
  -7 -16   9   47.61    3.73
  -7 -16  10    4.58    2.91
  -7 -16  11    3.69    1.88
  -7 -16  12   -0.20    2.11
  -7 -16  13   11.42    3.18
  -7 -16  14    2.69    2.59
  -7 -16  15    9.18   11.70
  -7 -16  16    7.40    3.37
  -7 -15 -17    3.50    3.81
  -7 -15 -16   23.52    3.69
  -7 -15 -15    5.02    2.42
  -7 -15 -14   68.06    6.60
  -7 -15 -13    9.12    2.17
  -7 -15 -12  102.21    5.46
  -7 -15 -11   27.35    3.35
  -7 -15 -10  117.29    6.28
  -7 -15  -9   12.32    1.83
  -7 -15  -8   51.84    3.17
  -7 -15  -7   24.21    1.87
  -7 -15  -6    9.80    1.63
  -7 -15  -5   27.25    3.03
  -7 -15  -4    5.52    1.22
  -7 -15  -3   14.90    1.93
  -7 -15  -2    3.50    1.08
  -7 -15  -1   24.30    2.07
  -7 -15   0    2.19    1.18
  -7 -15   1   30.36    2.53
  -7 -15   2    0.40    0.89
  -7 -15   3   16.81    1.39
  -7 -15   4    1.10    1.20
  -7 -15   5   30.47    2.65
  -7 -15   6   10.89    1.39
  -7 -15   7   25.30    1.71
  -7 -15   8   52.27    2.89
  -7 -15   9   17.72    1.77
  -7 -15  10  113.21    7.66
  -7 -15  11   29.05    3.77
  -7 -15  12  109.20    7.11
  -7 -15  13   11.70    2.67
  -7 -15  14   78.32    6.37
  -7 -15  15    7.62    3.09
  -7 -15  16   39.19    4.38
  -7 -15  17    6.92    3.31
  -7 -14 -18    4.08    2.99
  -7 -14 -17    4.71    2.82
  -7 -14 -16   25.50   25.35
  -7 -14 -15    3.31    3.09
  -7 -14 -14   22.47    2.56
  -7 -14 -13    1.90    1.71
  -7 -14 -12   14.59    1.83
  -7 -14 -11   15.68    2.22
  -7 -14 -10   12.11    2.99
  -7 -14  -9   52.13    3.61
  -7 -14  -8   14.67    1.91
  -7 -14  -7  107.74    5.19
  -7 -14  -6   44.89    3.48
  -7 -14  -5   75.86    3.14
  -7 -14  -4   19.62    2.13
  -7 -14  -3  122.32    4.42
  -7 -14  -2   13.32    1.83
  -7 -14  -1  107.54    4.56
  -7 -14   0   20.52    1.18
  -7 -14   1  109.83    3.98
  -7 -14   2   16.32    1.54
  -7 -14   3  112.36    4.24
  -7 -14   4   23.62    2.24
  -7 -14   5   62.73    2.53
  -7 -14   6   40.96    2.05
  -7 -14   7  104.65    3.89
  -7 -14   8   16.81    2.13
  -7 -14   9   44.89    2.95
  -7 -14  10    9.18    2.42
  -7 -14  11   11.09    2.00
  -7 -14  12   15.29    2.82
  -7 -14  13    1.80    1.90
  -7 -14  14   29.05    3.45
  -7 -14  15   -0.10    2.63
  -7 -14  16   22.47    3.98
  -7 -14  17    0.71    2.70
  -7 -14  18    9.49    4.50
  -7 -13 -19   13.69    3.18
  -7 -13 -18   16.48    3.90
  -7 -13 -17   19.54    3.18
  -7 -13 -16   24.11    3.73
  -7 -13 -15   41.34    2.70
  -7 -13 -14   79.92    5.90
  -7 -13 -13   26.94    2.60
  -7 -13 -12  127.92    6.33
  -7 -13 -11   13.99    2.02
  -7 -13 -10   89.68    4.74
  -7 -13  -9   25.10    2.61
  -7 -13  -8   87.61    4.68
  -7 -13  -7   23.04    1.82
  -7 -13  -6   30.36    2.20
  -7 -13  -5   14.59    1.60
  -7 -13  -4   26.63    1.65
  -7 -13  -3    3.88    0.99
  -7 -13  -2   19.98    1.52
  -7 -13  -1    1.80    1.21
  -7 -13   0   23.52    1.07
  -7 -13   1    0.50    0.60
  -7 -13   2   18.32    1.03
  -7 -13   3    5.02    1.39
  -7 -13   4   31.02    1.45
  -7 -13   5   13.99    0.97
  -7 -13   6   26.21    1.43
  -7 -13   7   26.11    1.43
  -7 -13   8   85.56    4.07
  -7 -13   9   20.79    1.92
  -7 -13  10  103.63    5.90
  -7 -13  11   18.92    2.26
  -7 -13  12  123.65    5.78
  -7 -13  13   37.45    2.57
  -7 -13  14   82.63    5.27
  -7 -13  15   63.04    4.92
  -7 -13  16   26.21    3.89
  -7 -13  17   22.09    4.23
  -7 -13  18   32.83    4.58
  -7 -13  19   10.30    3.72
  -7 -12 -20    6.00    5.00
  -7 -12 -19    6.71    3.52
  -7 -12 -18   -0.20    3.22
  -7 -12 -17   12.89    4.31
  -7 -12 -16    8.70    2.77
  -7 -12 -15    4.28    1.99
  -7 -12 -14   24.60    2.18
  -7 -12 -13    9.61    1.80
  -7 -12 -12   19.36    2.73
  -7 -12 -11    8.88    2.03
  -7 -12 -10   65.45    3.72
  -7 -12  -9   45.83    3.11
  -7 -12  -8   99.00    3.98
  -7 -12  -7   62.41    3.32
  -7 -12  -6  114.70    4.71
  -7 -12  -5   48.72    2.23
  -7 -12  -4  180.10    5.90
  -7 -12  -3   52.42    2.17
  -7 -12  -2   90.06    3.42
  -7 -12  -1   49.14    2.24
  -7 -12   0  152.28    4.44
  -7 -12   1   47.06    1.78
  -7 -12   2   72.93    2.73
  -7 -12   3   76.91    2.81
  -7 -12   4  171.87    5.77
  -7 -12   5   62.09    2.21
  -7 -12   6  109.20    3.13
  -7 -12   7   62.25    2.37
  -7 -12   8   93.90    3.68
  -7 -12   9   53.00    2.91
  -7 -12  10   65.61    3.24
  -7 -12  11    8.82    1.43
  -7 -12  12   13.47    2.50
  -7 -12  13   14.98    2.17
  -7 -12  14   17.89    1.78
  -7 -12  15    5.29    1.70
  -7 -12  16   11.97    2.42
  -7 -12  17    6.00    2.50
  -7 -12  18   14.06    5.70
  -7 -12  19    4.08    2.59
  -7 -12  20    9.99    5.18
  -7 -11 -20    1.39    2.29
  -7 -11 -19   33.06    3.45
  -7 -11 -18    1.80    2.01
  -7 -11 -17   96.24    6.28
  -7 -11 -16    6.00    1.81
  -7 -11 -15  157.00    8.02
  -7 -11 -14    7.62    1.71
  -7 -11 -13  131.10    6.41
  -7 -11 -12   18.92    2.44
  -7 -11 -11  144.48    5.77
  -7 -11 -10   21.81    1.77
  -7 -11  -9   86.68    3.72
  -7 -11  -8   14.98    1.78
  -7 -11  -7  137.83    4.46
  -7 -11  -6    8.29    0.98
  -7 -11  -5  106.50    3.51
  -7 -11  -4   14.67    1.30
  -7 -11  -3    2.79    0.90
  -7 -11  -2   12.82    1.50
  -7 -11  -1    1.99    0.70
  -7 -11   0    5.71    0.62
  -7 -11   1    0.90    0.49
  -7 -11   2    7.90    0.90
  -7 -11   3    4.80    0.79
  -7 -11   4    5.38    0.79
  -7 -11   5   90.82    2.86
  -7 -11   6    4.71    0.78
  -7 -11   7  123.21    4.00
  -7 -11   8   16.48    1.71
  -7 -11   9   89.49    3.78
  -7 -11  10   26.01    1.73
  -7 -11  11  139.24    6.61
  -7 -11  12   19.71    2.22
  -7 -11  13  150.31   10.30
  -7 -11  14    6.10    1.58
  -7 -11  15  170.82    7.84
  -7 -11  16    2.10    1.91
  -7 -11  17  101.81    5.65
  -7 -11  18    3.50    3.22
  -7 -11  19   34.46    3.99
  -7 -11  20    4.20    5.00
  -7 -10 -21    6.10    3.90
  -7 -10 -20   13.69   12.80
  -7 -10 -19   15.37    8.31
  -7 -10 -18    0.40    2.78
  -7 -10 -17    8.82    2.91
  -7 -10 -16    1.69    1.90
  -7 -10 -15    6.60    1.80
  -7 -10 -14    5.29    1.61
  -7 -10 -13   22.47    2.09
  -7 -10 -12   22.94    1.92
  -7 -10 -11   34.69    2.59
  -7 -10 -10   50.13    2.12
  -7 -10  -9   37.58    1.72
  -7 -10  -8   72.42    2.72
  -7 -10  -7   65.45    2.43
  -7 -10  -6  140.90    4.51
  -7 -10  -4  117.94    3.69
  -7 -10  -3   50.69    1.85
  -7 -10  -2   91.20    3.06
  -7 -10  -1   17.81    0.93
  -7 -10   0   42.51    1.56
  -7 -10   1    7.90    1.29
  -7 -10   2   87.05    2.61
  -7 -10   3   36.84    1.46
  -7 -10   4  127.46    3.61
  -7 -10   5   30.14    1.43
  -7 -10   6  164.61    6.16
  -7 -10   7   58.06    2.44
  -7 -10   8   74.48    2.76
  -7 -10   9   34.22    1.87
  -7 -10  10   52.27    2.17
  -7 -10  11   50.69    2.56
  -7 -10  12   30.80    2.00
  -7 -10  13   24.50    2.18
  -7 -10  14    2.19    1.69
  -7 -10  15    6.10    1.28
  -7 -10  16   -0.50    2.10
  -7 -10  17   14.98    2.86
  -7 -10  18    4.41    2.39
  -7 -10  19   20.16    6.29
  -7 -10  20    2.99    2.80
  -7 -10  21    2.10    2.49
  -7  -9 -22    7.18    3.27
  -7  -9 -21   14.06    3.53
  -7  -9 -20   28.73    4.93
  -7  -9 -19   33.41    4.74
  -7  -9 -18   35.40    5.35
  -7  -9 -17   40.70    3.96
  -7  -9 -16   64.16    4.17
  -7  -9 -15   57.46    3.79
  -7  -9 -14   88.55    5.46
  -7  -9 -13   94.67    3.89
  -7  -9 -12   26.32    2.36
  -7  -9 -11   65.93    2.60
  -7  -9 -10   79.74    3.04
  -7  -9  -9  115.78    3.66
  -7  -9  -8  135.02    3.95
  -7  -9  -7   63.52    2.39
  -7  -9  -6  145.93    4.59
  -7  -9  -5   13.47    1.03
  -7  -9  -4   93.90    3.10
  -7  -9  -3    7.18    0.70
  -7  -9  -2   53.44    2.05
  -7  -9  -1   18.32    0.77
  -7  -9   0   73.62    2.23
  -7  -9   1   11.22    0.87
  -7  -9   2   48.58    1.67
  -7  -9   3    2.89    0.71
  -7  -9   4   85.75    2.96
  -7  -9   5   14.52    0.99
  -7  -9   6  118.37    4.13
  -7  -9   7   69.06    2.83
  -7  -9   8  128.37    4.76
  -7  -9   9  123.43    4.44
  -7  -9  10   79.92    4.11
  -7  -9  11   69.06    2.83
  -7  -9  12   20.98    1.74
  -7  -9  13  100.80    4.62
  -7  -9  14   95.84    7.24
  -7  -9  15   47.20    4.53
  -7  -9  16   66.59    7.83
  -7  -9  17   37.95    4.56
  -7  -9  18   53.73    7.33
  -7  -9  19   33.76    4.30
  -7  -9  20   18.06    2.89
  -7  -9  21   20.16    5.21
  -7  -9  22    8.29    3.69
  -7  -8 -22    3.61    3.00
  -7  -8 -21   29.27    4.65
  -7  -8 -20    9.12    3.93
  -7  -8 -19    5.11    2.98
  -7  -8 -18   16.16    2.41
  -7  -8 -17   -2.99    1.59
  -7  -8 -16   23.04    2.30
  -7  -8 -15    4.20    0.90
  -7  -8 -14   18.06    1.70
  -7  -8 -13    6.00    1.08
  -7  -8 -12   57.76    2.58
  -7  -8 -11   11.02    1.53
  -7  -8 -10   45.83    1.76
  -7  -8  -9   49.56    2.39
  -7  -8  -8   44.36    1.86
  -7  -8  -7   61.94    2.20
  -7  -8  -6   78.32    2.66
  -7  -8  -5  120.34    3.95
  -7  -8  -4   45.83    1.76
  -7  -8  -3  138.30    4.70
  -7  -8  -2   37.70    1.47
  -7  -8  -1  252.17    6.35
  -7  -8   0   10.11    0.57
  -7  -8   1  239.01    5.87
  -7  -8   2   29.59    0.98
  -7  -8   3  152.03    4.19
  -7  -8   4   59.60    1.85
  -7  -8   5  132.94    4.38
  -7  -8   6   77.79    2.82
  -7  -8   7   80.28    3.94
  -7  -8   8   45.83    2.17
  -7  -8   9   50.69    2.42
  -7  -8  10   52.56    2.46
  -7  -8  11    9.80    1.50
  -7  -8  12   49.56    2.96
  -7  -8  13    9.12    1.39
  -7  -8  14   26.63    2.17
  -7  -8  15    6.81    1.41
  -7  -8  16   41.99    2.59
  -7  -8  17   -0.59    1.00
  -7  -8  18   30.25    2.64
  -7  -8  19   13.32    1.83
  -7  -8  20    5.52    2.02
  -7  -8  21   21.44    2.69
  -7  -8  22    4.41    3.61
  -7  -7 -22   49.14    5.05
  -7  -7 -21    6.50    4.08
  -7  -7 -20   94.48    6.61
  -7  -7 -19    4.28    2.40
  -7  -7 -18   82.99    4.92
  -7  -7 -17    3.50    1.01
  -7  -7 -16  155.00    6.97
  -7  -7 -15    4.20    0.98
  -7  -7 -14  131.79    4.13
  -7  -7 -13    0.40    1.00
  -7  -7 -12  127.46    4.52
  -7  -7 -11    3.80    0.90
  -7  -7 -10  160.28    5.32
  -7  -7  -9   11.02    1.00
  -7  -7  -8   62.09    2.05
  -7  -7  -7   11.09    1.60
  -7  -7  -6   64.48    2.41
  -7  -7  -5   44.36    2.26
  -7  -7  -4   14.67    0.92
  -7  -7  -3   43.16    1.58
  -7  -7  -2   46.65    1.37
  -7  -7  -1   19.80    2.67
  -7  -7   0   24.30    2.27
  -7  -7   1   10.18    2.17
  -7  -7   2   56.55    3.46
  -7  -7   3   34.57    1.06
  -7  -7   4   23.14    1.15
  -7  -7   5   34.11    1.99
  -7  -7   6   71.57    2.71
  -7  -7   7   11.83    1.03
  -7  -7   8   71.57    2.54
  -7  -7   9    8.88    0.89
  -7  -7  10  152.03    6.41
  -7  -7  11    3.88    1.30
  -7  -7  12  147.87    6.08
  -7  -7  13    0.71    1.21
  -7  -7  14  137.12    4.68
  -7  -7  15    2.19    1.51
  -7  -7  16  146.41    7.02
  -7  -7  17    6.50    1.38
  -7  -7  18   81.54    4.33
  -7  -7  19    6.20    1.99
  -7  -7  20   77.26    5.10
  -7  -7  21    5.38    2.18
  -7  -7  22   44.36    3.86
  -7  -6 -23   12.60    2.91
  -7  -6 -22   33.29    5.19
  -7  -6 -21   22.94    4.12
  -7  -6 -20   25.70    3.75
  -7  -6 -19   15.37    1.88
  -7  -6 -18    6.40    1.32
  -7  -6 -17   26.01    2.04
  -7  -6 -16    7.40    1.41
  -7  -6 -15   14.21    1.28
  -7  -6 -14   22.09    1.32
  -7  -6 -13   13.03    1.80
  -7  -6 -12   16.40    1.30
  -7  -6 -11   13.91    0.97
  -7  -6 -10    2.19    0.71
  -7  -6  -9   95.45    3.52
  -7  -6  -8   28.73    1.39
  -7  -6  -7   80.64    2.69
  -7  -6  -6    1.21    0.51
  -7  -6  -5  200.79    6.23
  -7  -6  -4   35.05    1.42
  -7  -6  -3  202.21    5.97
  -7  -6  -2  168.48    8.57
  -7  -6  -1  325.80   16.24
  -7  -6   0  229.83   10.01
  -7  -6   1  324.00   16.20
  -7  -6   2  181.98    8.09
  -7  -6   3  158.76    8.06
  -7  -6   4   33.64    1.04
  -7  -6   5  200.51    5.95
  -7  -6   6    2.79    1.60
  -7  -6   7   96.24    3.34
  -7  -6   8   30.58    1.55
  -7  -6   9   98.41    3.77
  -7  -6  10    3.69    0.88
  -7  -6  12   14.59    1.38
  -7  -6  13   19.89    3.39
  -7  -6  14   19.98    1.97
  -7  -6  15   12.82    1.72
  -7  -6  16   12.18    1.68
  -7  -6  17   35.64    2.27
  -7  -6  18   12.39    2.11
  -7  -6  19   23.43    2.23
  -7  -6  20   24.50    2.47
  -7  -6  21   17.31    2.91
  -7  -6  22   33.76    2.90
  -7  -6  23   18.92    2.78
  -7  -5 -23   18.92    5.22
  -7  -5 -22    9.99    2.72
  -7  -5 -21   35.16    5.46
  -7  -5 -20   19.54    2.56
  -7  -5 -19   92.35    3.84
  -7  -5 -18   24.60    1.98
  -7  -5 -17  109.83    5.03
  -7  -5 -16   33.52    2.55
  -7  -5 -15   51.84    2.59
  -7  -5 -14   37.82    1.85
  -7  -5 -13  134.56    4.18
  -7  -5 -12   63.36    2.87
  -7  -5 -11   67.24    2.95
  -7  -5 -10   72.25    2.55
  -7  -5  -9   99.80    3.00
  -7  -5  -8   27.46    1.47
  -7  -5  -7   57.15    2.42
  -7  -5  -6   12.32    0.91
  -7  -5  -5   51.70    1.87
  -7  -5  -4   56.25    1.80
  -7  -5  -3   49.14    2.94
  -7  -5  -2   24.21    1.77
  -7  -5  -1   15.60    2.92
  -7  -5   0   29.16    5.08
  -7  -5   1   15.92    1.84
  -7  -5   2   29.92    2.19
  -7  -5   3   46.65    3.14
  -7  -5   4   47.33    1.38
  -7  -5   5   65.61    5.51
  -7  -5   6   16.81    0.90
  -7  -5   7   60.06    2.48
  -7  -5   8   39.44    2.01
  -7  -5   9   97.81    3.76
  -7  -5  10   58.68    2.45
  -7  -5  11   69.56    3.17
  -7  -5  12   58.83    2.76
  -7  -5  13  156.75    8.01
  -7  -5  14   34.69    2.36
  -7  -5  15   51.70    3.74
  -7  -5  16   44.09    3.05
  -7  -5  17   97.22    4.93
  -7  -5  18   25.60    2.02
  -7  -5  19   92.93    5.78
  -7  -5  20   19.01    3.92
  -7  -5  21   31.81    3.38
  -7  -5  22   14.36    2.20
  -7  -5  23   15.52    2.36
  -7  -4 -23   12.53    2.83
  -7  -4 -22   31.81    5.41
  -7  -4 -21   17.72    2.86
  -7  -4 -20   20.88    2.92
  -7  -4 -19   12.39    1.62
  -7  -4 -18    4.49    1.02
  -7  -4 -17   20.16    1.89
  -7  -4 -16    3.39    1.29
  -7  -4 -15   69.72    2.84
  -7  -4 -14    0.90    1.01
  -7  -4 -13   26.63    1.55
  -7  -4 -12   21.34    1.20
  -7  -4 -11   20.79    1.19
  -7  -4 -10   47.75    1.66
  -7  -4  -9   15.21    1.09
  -7  -4  -8   72.25    3.57
  -7  -4  -7   51.55    2.01
  -7  -4  -6  170.82    5.23
  -7  -4  -5   12.11    0.70
  -7  -4  -4  177.42    5.59
  -7  -4  -3   11.63    1.77
  -7  -4  -2  405.22   18.52
  -7  -4  -1    3.39    1.40
  -7  -4   0  559.80   26.03
  -7  -4   1    6.60    1.08
  -7  -4   2  378.30   19.45
  -7  -4   3    4.71    1.69
  -7  -4   4  163.07    4.09
  -7  -4   5    9.30    0.49
  -7  -4   6  163.84    5.12
  -7  -4   7   47.33    1.93
  -7  -4   8   91.78    3.26
  -7  -4   9   13.76    1.19
  -7  -4  10   64.48    2.89
  -7  -4  11   30.69    1.88
  -7  -4  12   25.00    1.80
  -7  -4  13   39.31    3.89
  -7  -4  14    0.90    1.10
  -7  -4  15   81.36    3.79
  -7  -4  16    3.31    1.42
  -7  -4  17   17.31    1.66
  -7  -4  18    3.10    1.69
  -7  -4  19   12.60    2.48
  -7  -4  20   24.50    3.07
  -7  -4  21   13.69    2.81
  -7  -4  22   41.47    3.35
  -7  -4  23   12.11    2.51
  -7  -3 -23   16.81    3.69
  -7  -3 -22    8.18    3.32
  -7  -3 -21   33.29    4.04
  -7  -3 -20   81.72   61.11
  -7  -3 -19  123.21    6.66
  -7  -3 -18   14.06    1.73
  -7  -3 -17  145.20    6.27
  -7  -3 -16   57.46    2.73
  -7  -3 -15  177.69    6.40
  -7  -3 -14   22.18    1.41
  -7  -3 -13   87.61    2.81
  -7  -3 -12   16.16    1.29
  -7  -3 -11  188.51    5.49
  -7  -3 -10   14.82    1.00
  -7  -3  -9  104.86    3.69
  -7  -3  -8   16.00    2.48
  -7  -3  -7  119.46    4.59
  -7  -3  -6   64.48    2.73
  -7  -3  -5  123.88    4.23
  -7  -3  -4   41.22    2.31
  -7  -3  -3   51.27    2.72
  -7  -3  -2   73.96    4.47
  -7  -3  -1   27.25    1.88
  -7  -3   0   19.80    1.51
  -7  -3   1   28.52    2.56
  -7  -3   2   77.97    3.53
  -7  -3   3   41.34    2.57
  -7  -3   4   50.55    1.28
  -7  -3   5  141.13    4.51
  -7  -3   6   58.37    2.44
  -7  -3   7  117.94    3.91
  -7  -3   8   27.77    1.37
  -7  -3   9  116.86    4.76
  -7  -3  10   20.16    1.44
  -7  -3  11  187.96    7.95
  -7  -3  12   23.04    2.02
  -7  -3  13   98.01    5.15
  -7  -3  14   22.28    1.89
  -7  -3  15  189.61    7.99
  -7  -3  16   54.76    2.96
  -7  -3  17  128.82    5.22
  -7  -3  18   14.98    2.63
  -7  -3  19  136.19    5.37
  -7  -3  20   24.60    2.68
  -7  -3  21   33.87    3.14
  -7  -3  22    8.70    2.77
  -7  -3  23   12.39    2.39
  -7  -2 -24   28.30    4.36
  -7  -2 -23   23.81   14.15
  -7  -2 -22   27.67    3.37
  -7  -2 -21   30.36    4.08
  -7  -2 -20   10.89    2.71
  -7  -2 -19   14.36    3.87
  -7  -2 -18    2.99    1.00
  -7  -2 -17    6.00    0.88
  -7  -2 -16    9.92    1.32
  -7  -2 -15   13.69    1.11
  -7  -2 -14   36.72    1.94
  -7  -2 -13   38.32    2.35
  -7  -2 -12   21.16    1.38
  -7  -2 -11   27.88    2.85
  -7  -2 -10   82.26    3.63
  -7  -2  -9   19.98    1.61
  -7  -2  -8   77.44    2.64
  -7  -2  -7    4.20    0.82
  -7  -2  -6  108.58    3.96
  -7  -2  -5   93.51    4.25
  -7  -2  -4  122.77    8.86
  -7  -2  -3  169.00    8.84
  -7  -2  -2  254.40    9.25
  -7  -2  -1  168.48    9.09
  -7  -2   0  365.19   17.96
  -7  -2   1  174.50    7.93
  -7  -2   2  240.25   10.23
  -7  -2   3  177.16    7.99
  -7  -2   4  123.88    4.23
  -7  -2   5  111.94    3.60
  -7  -2   7    4.71    2.69
  -7  -2   8   76.56    3.15
  -7  -2   9   19.89    1.34
  -7  -2  10   90.06    3.23
  -7  -2  11   31.81    2.03
  -7  -2  12   17.31    1.91
  -7  -2  13   44.36    3.73
  -7  -2  14   29.05    1.94
  -7  -2  15   24.90    1.80
  -7  -2  16    8.82    1.72
  -7  -2  17    4.49    1.40
  -7  -2  18    3.69    1.50
  -7  -2  19   17.89    3.13
  -7  -2  20   13.91    2.39
  -7  -2  21   24.40    2.37
  -7  -2  22   32.15    3.86
  -7  -2  23   18.66    3.72
  -7  -2  24   26.42    3.80
  -7  -1 -24   10.18    2.81
  -7  -1 -23    8.29    5.01
  -7  -1 -22   35.28    3.56
  -7  -1 -21    5.81    2.12
  -7  -1 -20   52.13    3.90
  -7  -1 -19   16.00    4.32
  -7  -1 -18  101.61    6.65
  -7  -1 -17   10.30    1.99
  -7  -1 -16  147.87    7.30
  -7  -1 -15   32.15    2.38
  -7  -1 -14  258.24    9.64
  -7  -1 -13   12.67    1.71
  -7  -1 -12  141.61    6.19
  -7  -1 -11   79.92    3.75
  -7  -1 -10   40.96    1.92
  -7  -1  -9   71.57    3.05
  -7  -1  -8   95.45    3.32
  -7  -1  -7   19.36    1.32
  -7  -1  -6   79.92    3.93
  -7  -1  -5   72.25    4.25
  -7  -1  -4   81.54    3.79
  -7  -1  -3   17.39    1.42
  -7  -1  -2   10.37    2.13
  -7  -1  -1  101.40    6.44
  -7  -1   0    2.99    1.21
  -7  -1   1  110.46    6.10
  -7  -1   2   11.83    1.79
  -7  -1   3   19.36    0.88
  -7  -1   4   73.44    2.57
  -7  -1   5   63.52    2.23
  -7  -1   6   65.45    2.75
  -7  -1   7   12.53    2.41
  -7  -1   8  109.20    3.76
  -7  -1   9   70.06    2.68
  -7  -1  10   42.90    2.23
  -7  -1  11  102.82    3.65
  -7  -1  12  143.04    7.18
  -7  -1  13   18.66    1.99
  -7  -1  14  235.01    8.28
  -7  -1  15   42.38    2.86
  -7  -1  16  152.28    5.43
  -7  -1  17    5.29    1.29
  -7  -1  18   99.40    4.79
  -7  -1  19    7.08    2.39
  -7  -1  20   45.43    2.97
  -7  -1  21    8.82    2.08
  -7  -1  22   32.04    3.17
  -7  -1  23    9.49    2.40
  -7  -1  24   10.69    3.99
  -7   0 -24    1.10    2.60
  -7   0 -23   82.08    6.52
  -7   0 -22   -1.49    2.29
  -7   0 -21   50.69    4.41
  -7   0 -20    2.89    2.11
  -7   0 -19   48.86    3.63
  -7   0 -18    1.59    1.08
  -7   0 -17    0.30    1.80
  -7   0 -16   12.32    1.47
  -7   0 -15    2.50    1.20
  -7   0 -14    2.31    1.22
  -7   0 -13   46.79    2.46
  -7   0 -12   39.44    1.76
  -7   0 -11   50.98    2.14
  -7   0 -10   43.96    2.12
  -7   0  -9   26.11    1.53
  -7   0  -8    8.29    1.09
  -7   0  -7   76.21    3.32
  -7   0  -6    0.30    1.41
  -7   0  -5  107.95    4.36
  -7   0  -4    2.50    2.50
  -7   0  -3  205.92    9.47
  -7   0  -2   20.16    1.26
  -7   0  -1   94.09    3.30
  -7   0   0   -0.59    1.19
  -7   0   1   97.42    3.55
  -7   0   2   17.47    0.84
  -7   0   3  195.72    5.60
  -7   0   4    1.00    0.70
  -7   0   5  104.24    3.06
  -7   0   6    0.90    0.80
  -7   0   7   71.06    2.36
  -7   0   8   11.49    1.08
  -7   0   9   26.21    1.54
  -7   0  10   42.12    2.47
  -7   0  11   45.43    2.29
  -7   0  12   41.34    2.19
  -7   0  13   44.76    3.08
  -7   0  14    2.31    1.31
  -7   0  15    3.69    1.50
  -7   0  16   16.73    1.80
  -7   0  17    3.80    1.60
  -7   0  18    3.69    1.31
  -7   0  19   43.56    3.56
  -7   0  20    4.88    1.59
  -7   0  21   58.37    3.97
  -7   0  22   -0.71    1.41
  -7   0  23   72.42    4.77
  -7   0  24    1.00    2.10
  -7   1 -23    8.12    2.51
  -7   1 -22   33.06    4.26
  -7   1 -21   10.69    3.47
  -7   1 -20   50.84    4.85
  -7   1 -19    4.88    1.59
  -7   1 -18   99.80    5.59
  -7   1 -17    7.40    1.41
  -7   1 -16  150.55    6.38
  -7   1 -15   38.44    3.22
  -7   1 -14  231.95    8.83
  -7   1 -13   19.36    1.58
  -7   1 -12  153.26    4.70
  -7   1 -11   85.93    3.34
  -7   1 -10   40.07    2.15
  -7   1  -9   72.25    2.89
  -7   1  -8  112.78    4.46
  -7   1  -7    9.30    3.72
  -7   1  -6   71.06    2.53
  -7   1  -5   61.47    2.67
  -7   1  -4   73.27    2.74
  -7   1  -3   20.88    1.55
  -7   1  -2   11.29    1.01
  -7   1  -1  103.43    3.86
  -7   1   0    2.10    1.01
  -7   1   1  109.20    2.93
  -7   1   2   15.21    1.01
  -7   1   3   17.89    1.02
  -7   1   4   86.12    2.78
  -7   1   5   69.06    2.33
  -7   1   6   82.26    2.36
  -7   1   7   19.98    1.16
  -7   1   8   92.16    2.88
  -7   1   9   72.42    2.55
  -7   1  10   40.45    2.42
  -7   1  11   77.97    2.47
  -7   1  12  135.49    4.42
  -7   1  13   12.11    1.88
  -7   1  14  232.26    8.23
  -7   1  15   36.24    2.77
  -7   1  16  142.32    6.44
  -7   1  17    6.81    1.72
  -7   1  18  108.78    5.84
  -7   1  19    7.90    1.57
  -7   1  20   40.83    3.45
  -7   1  21    3.39    2.28
  -7   1  22   35.52    2.74
  -7   1  23    2.59    2.61
  -7   1  24   17.22    3.40
  -7   2 -23   25.70    5.48
  -7   2 -22   31.81    4.06
  -7   2 -21   26.63    2.99
  -7   2 -20    6.71    2.80
  -7   2 -19   12.67    2.06
  -7   2 -18    2.19    1.10
  -7   2 -17    6.10    1.68
  -7   2 -16    5.38    1.21
  -7   2 -15   21.90    1.78
  -7   2 -14   30.25    3.08
  -7   2 -13   38.44    2.36
  -7   2 -12   23.62    1.85
  -7   2 -11   27.88    1.48
  -7   2 -10   81.36    3.43
  -7   2  -9   21.81    1.03
  -7   2  -8   80.64    5.03
  -7   2  -7    1.59    0.60
  -7   2  -5  113.00    4.25
  -7   2  -4  126.11    4.04
  -7   2  -3  193.77    6.96
  -7   2  -2  246.18    8.47
  -7   2  -1  175.83    6.36
  -7   2   0  363.66   13.35
  -7   2   1  167.44    5.43
  -7   2   2  266.02    6.85
  -7   2   3  178.49    5.34
  -7   2   4  140.66    3.80
  -7   2   5  103.43    2.85
  -7   2   6  113.85    3.41
  -7   2   7    3.80    0.82
  -7   2   8   74.48    2.59
  -7   2   9   23.23    1.83
  -7   2  10   79.92    3.04
  -7   2  11   22.37    1.23
  -7   2  12   17.47    1.34
  -7   2  13   37.45    3.06
  -7   2  14   40.32    3.05
  -7   2  15   18.23    1.71
  -7   2  16   12.67    2.06
  -7   2  17    4.00    1.52
  -7   2  18    3.31    1.49
  -7   2  19   12.39    1.97
  -7   2  20    9.67    1.99
  -7   2  21   28.84    2.79
  -7   2  22   31.02    3.12
  -7   2  23   23.23    3.47
  -7   2  24   29.59    3.05
  -7   3 -22   10.63    2.41
  -7   3 -21   42.12    5.06
  -7   3 -20   20.07    2.78
  -7   3 -19  117.72   11.07
  -7   3 -18   12.82    2.58
  -7   3 -17  122.54    7.53
  -7   3 -16   54.17    2.80
  -7   3 -15  184.69    6.80
  -7   3 -14   17.22    1.58
  -7   3 -13   95.26    3.51
  -7   3 -12   21.53    1.76
  -7   3 -11  189.06    5.77
  -7   3 -10   20.98    1.83
  -7   3  -9  126.11    6.96
  -7   3  -8   25.81    2.13
  -7   3  -7  127.46    5.42
  -7   3  -6   55.65    2.54
  -7   3  -5  133.86    5.09
  -7   3  -4   49.84    2.26
  -7   3  -3   49.98    2.40
  -7   3  -2   85.75    3.89
  -7   3  -1   32.04    2.15
  -7   3   0   19.18    1.14
  -7   3   1   27.88    1.27
  -7   3   2   68.56    2.32
  -7   3   3   46.10    1.90
  -7   3   4   48.16    1.94
  -7   3   5  121.22    3.74
  -7   3   6   65.12    2.26
  -7   3   7  119.03    3.27
  -7   3   8   20.07    1.43
  -7   3   9  106.50    3.30
  -7   3  10   16.00    1.60
  -7   3  11  172.92    5.79
  -7   3  12   12.67    1.42
  -7   3  13   80.28    3.05
  -7   3  14   22.56    2.18
  -7   3  15  183.06    6.49
  -7   3  16   53.14    2.77
  -7   3  17  150.06    5.88
  -7   3  18   24.90    2.49
  -7   3  19  129.50    6.83
  -7   3  20   23.81    2.73
  -7   3  21   35.05    3.20
  -7   3  22   12.60    3.62
  -7   3  23   23.81    4.59
  -7   4 -21   15.68    2.53
  -7   4 -20   26.52    2.68
  -7   4 -19   16.00    2.88
  -7   4 -18    2.89    2.01
  -7   4 -17   14.59    1.83
  -7   4 -16    4.20    1.19
  -7   4 -15   67.73    4.28
  -7   4 -14   -0.40    1.79
  -7   4 -13   27.35    1.57
  -7   4 -12   26.94    1.45
  -7   4 -11   30.69    2.22
  -7   4 -10   72.76    6.48
  -7   4  -9   18.06    1.87
  -7   4  -8   87.24    3.18
  -7   4  -7   47.33    2.61
  -7   4  -6  157.75    7.79
  -7   4  -5    9.30    0.98
  -7   4  -4  160.02    6.07
  -7   4  -3    8.18    1.32
  -7   4  -2  409.66   11.33
  -7   4  -1    5.62    1.18
  -7   4   0  504.90   17.53
  -7   4   1    4.08    1.01
  -7   4   2  417.79    9.81
  -7   4   3    9.42    0.80
  -7   4   4  187.69    5.21
  -7   4   5   14.06    1.12
  -7   4   6  164.87    5.14
  -7   4   7   57.15    1.97
  -7   4   8   76.74    2.63
  -7   4   9   14.06    1.12
  -7   4  10   39.82    1.77
  -7   4  11   20.61    1.36
  -7   4  12   24.40    1.88
  -7   4  13   23.23    2.12
  -7   4  14    2.69    1.41
  -7   4  15   70.73    3.70
  -7   4  16    2.10    1.10
  -7   4  17   17.14    2.07
  -7   4  18    2.79    1.70
  -7   4  19   14.82    2.46
  -7   4  20   20.34    2.62
  -7   4  21   17.72    2.19
  -7   4  22   39.82    3.28
  -7   4  23    9.12    2.30
  -7   5 -16   40.45    7.00
  -7   5 -15   56.25    2.70
  -7   5 -14   35.40    1.90
  -7   5 -13  148.60    7.07
  -7   5 -12   59.60    2.78
  -7   5 -11   70.22    5.03
  -7   5 -10   60.37    2.33
  -7   5  -9   98.01    3.96
  -7   5  -7   60.06    2.48
  -7   5  -6   15.29    1.17
  -7   5  -4   47.47    2.20
  -7   5  -3   49.14    2.80
  -7   5  -2   25.20    1.71
  -7   5  -1   13.99    1.20
  -7   5   0   31.14    1.45
  -7   5   1    8.88    1.07
  -7   5   2   30.03    1.42
  -7   5   3   44.76    1.61
  -7   5   4   56.10    2.55
  -7   5   5   51.27    2.00
  -7   5   6   10.50    0.97
  -7   5   7   55.06    1.93
  -7   5   8   28.52    1.60
  -7   5   9   92.35    3.46
  -7   5  10   76.56    3.15
  -7   5  11   73.27    2.57
  -7   5  12   58.52    2.45
  -7   5  13  137.59    5.16
  -7   5  14   39.31    2.38
  -7   5  15   52.56    3.34
  -7   5  16   35.64    2.63
  -7   5  17  100.60    5.42
  -7   5  18   23.23    2.80
  -7   5  19   94.87    5.45
  -7   5  20   21.81    2.24
  -7   5  21   39.69    3.02
  -7   5  22   17.31    3.49
  -7   5  23   19.80    2.94
  -7   6 -16   13.32    1.10
  -7   6 -15   16.00    1.52
  -7   6 -14   25.60    2.13
  -7   6 -13   15.21    1.87
  -7   6 -12   21.53    2.32
  -7   6 -10    2.79    0.80
  -7   6  -9   97.22    3.55
  -7   6  -8   32.72    1.83
  -7   6  -7   95.06    3.70
  -7   6  -6    0.90    0.70
  -7   6  -5  201.07    7.09
  -7   6  -4   31.02    1.56
  -7   6  -3  167.70    5.18
  -7   6  -2  172.40    4.46
  -7   6  -1  343.36    8.89
  -7   6   0  221.71    6.25
  -7   6   1  351.19    9.00
  -7   6   2  171.87    4.72
  -7   6   3  210.83    5.23
  -7   6   4   36.97    1.58
  -7   6   5  218.15    5.32
  -7   6   6    1.10    1.01
  -7   6   7   75.34    2.78
  -7   6   8   29.05    1.62
  -7   6   9   92.35    3.08
  -7   6  10    4.20    1.11
  -7   6  11   12.11    1.39
  -7   6  12   17.22    1.49
  -7   6  13   12.32    5.12
  -7   6  14   23.04    1.92
  -7   6  15   10.69    2.03
  -7   6  16    9.67    2.18
  -7   6  17   28.20    2.97
  -7   6  18    6.50    1.68
  -7   6  19   16.32    2.83
  -7   6  20   25.30    3.02
  -7   6  21   22.37    2.18
  -7   6  22   37.95    3.94
  -7   6  23   15.13    2.02
  -7   7 -16  150.31    9.81
  -7   7 -15    4.20    0.98
  -7   7 -14  127.92    7.69
  -7   7 -13    1.21    1.21
  -7   7 -12  136.42    9.34
  -7   7 -11    4.08    1.09
  -7   7 -10  160.78    6.34
  -7   7  -9    8.01    1.02
  -7   7  -8   70.22    2.51
  -7   7  -7   12.89    1.22
  -7   7  -6   74.30    3.45
  -7   7  -5   32.15    1.81
  -7   7  -4   23.52    1.46
  -7   7  -3   33.06    1.73
  -7   7  -2   58.68    2.45
  -7   7  -1    9.99    1.01
  -7   7   0   28.84    1.40
  -7   7   1   19.36    1.41
  -7   7   2   48.72    2.23
  -7   7   3   41.60    1.94
  -7   7   4   18.49    1.46
  -7   7   5   45.70    1.76
  -7   7   6   65.12    2.26
  -7   7   7   11.22    1.00
  -7   7   8   63.04    2.22
  -7   7   9   13.18    1.38
  -7   7  10  165.89    4.12
  -7   7  11    2.89    1.19
  -7   7  12  133.17    4.85
  -7   7  13    0.90    1.10
  -7   7  14  140.19    5.92
  -7   7  15    4.88    2.08
  -7   7  16  169.52    8.33
  -7   7  17    5.52    2.11
  -7   7  18   88.92    5.28
  -7   7  19    7.78    2.29
  -7   7  20   88.92    6.04
  -7   7  21    0.20    1.91
  -7   7  22   48.30    4.03
  -7   8 -16   43.30    3.55
  -7   8 -15    6.40    1.42
  -7   8 -14   27.56    2.73
  -7   8 -13   11.02    1.59
  -7   8 -12   51.27    4.44
  -7   8 -11    8.88    1.01
  -7   8 -10   54.46    2.36
  -7   8  -9   45.70    2.16
  -7   8  -8   39.56    1.89
  -7   8  -7   84.27    3.86
  -7   8  -6   68.39    2.81
  -7   8  -5  130.87    4.80
  -7   8  -4   58.98    2.46
  -7   8  -3  156.00    5.50
  -7   8  -2   27.98    1.16
  -7   8  -1  235.93    6.14
  -7   8   0    9.18    0.97
  -7   8   1  249.64    6.64
  -7   8   2   42.64    2.09
  -7   8   3  139.48    3.54
  -7   8   4   48.72    2.09
  -7   8   5  116.64    3.46
  -7   8   6   68.56    2.48
  -7   8   7   55.06    2.08
  -7   8   8   42.64    2.48
  -7   8   9   43.16    2.37
  -7   8  10   36.60    2.42
  -7   8  11   10.69    1.50
  -7   8  12   57.15    3.48
  -7   8  13    7.67    1.77
  -7   8  14   18.49    2.24
  -7   8  15    3.39    1.51
  -7   8  16   26.73    2.48
  -7   8  17   -1.30    2.19
  -7   8  18   22.37    2.74
  -7   8  19    8.29    2.59
  -7   8  20   10.37    2.77
  -7   8  21   13.47    3.89
  -7   8  22   -0.79    1.69
  -7   9 -16   70.06    5.86
  -7   9 -15   51.84    4.75
  -7   9 -14   80.64    5.57
  -7   9 -13   96.83    5.71
  -7   9 -12   21.44    1.67
  -7   9 -11   65.61    3.56
  -7   9 -10   85.01    3.13
  -7   9  -9  121.44    5.73
  -7   9  -8  122.32    5.31
  -7   9  -7   69.06    3.16
  -7   9  -6  114.70    4.93
  -7   9  -5   10.89    1.32
  -7   9  -4   85.93    3.52
  -7   9  -3    0.90    0.89
  -7   9  -2   47.61    1.93
  -7   9  -1   13.10    1.09
  -7   9   0   68.39    2.48
  -7   9   1   15.92    1.12
  -7   9   2   52.56    1.74
  -7   9   3    8.29    1.38
  -7   9   4   93.12    2.89
  -7   9   5   16.00    1.36
  -7   9   6  142.56    3.82
  -7   9   7   60.84    2.34
  -7   9   8  139.48    4.49
  -7   9   9  118.59    4.57
  -7   9  10   78.68    6.74
  -7   9  11   63.04    3.33
  -7   9  12   18.49    1.98
  -7   9  13   92.74    4.43
  -7   9  14   95.26    5.27
  -7   9  15   69.39    3.33
  -7   9  16   68.56    4.14
  -7   9  17   44.62    3.74
  -7   9  18   38.94    3.12
  -7   9  19   39.56    3.90
  -7   9  20   21.62    3.16
  -7   9  21   22.28    3.49
  -7   9  22    6.20    3.49
  -7  10 -16    2.89    1.29
  -7  10 -15    8.88    1.49
  -7  10 -14    5.29    1.29
  -7  10 -13   25.60    3.34
  -7  10 -12   29.70    1.96
  -7  10 -11   40.70    2.04
  -7  10 -10   55.06    2.97
  -7  10  -9   27.88    1.37
  -7  10  -8   75.86    3.14
  -7  10  -7   51.12    2.43
  -7  10  -6  152.77    5.44
  -7  10  -5   31.02    2.01
  -7  10  -4  132.94    4.38
  -7  10  -3   33.06    1.61
  -7  10  -2   80.28    2.87
  -7  10  -1    8.18    1.09
  -7  10   0   45.56    2.16
  -7  10   1   15.21    1.33
  -7  10   2   97.42    3.16
  -7  10   3   49.70    1.83
  -7  10   4  129.05    4.09
  -7  10   5   42.64    1.96
  -7  10   6  152.52    6.42
  -7  10   7   63.36    2.55
  -7  10   8   72.25    3.40
  -7  10   9   42.64    2.74
  -7  10  10   56.40    3.60
  -7  10  11   40.83    2.43
  -7  10  12   25.00    2.10
  -7  10  13   20.88    2.38
  -7  10  14    4.08    1.70
  -7  10  15    5.62    2.09
  -7  10  16    2.59    2.38
  -7  10  17   14.29    4.01
  -7  10  18    1.99    3.30
  -7  10  19   15.52    2.36
  -7  10  20    6.40    2.99
  -7  10  21    1.39    1.70
  -7  11 -15  164.61   16.68
  -7  11 -14    5.71    1.63
  -7  11 -13  151.54   11.08
  -7  11 -12   15.13    1.40
  -7  11 -11  133.63    7.86
  -7  11 -10   23.23    1.64
  -7  11  -9   83.17    4.01
  -7  11  -8   13.62    1.40
  -7  11  -7  120.78    6.81
  -7  11  -6    4.28    1.20
  -7  11  -5   89.87    4.17
  -7  11  -4    4.20    1.11
  -7  11  -3    7.02    1.22
  -7  11  -2    5.11    0.99
  -7  11  -1    2.89    0.99
  -7  11   0    5.71    1.39
  -7  11   1   -0.40    0.89
  -7  11   2    8.70    1.48
  -7  11   3    2.69    1.08
  -7  11   4   15.21    1.40
  -7  11   5  101.20    3.62
  -7  11   6    7.62    1.38
  -7  11   7  139.71    5.20
  -7  11   8   17.39    2.09
  -7  11   9   94.87    3.90
  -7  11  10   30.03    4.60
  -7  11  11  142.32    7.87
  -7  11  12   13.47    2.20
  -7  11  13  149.33    6.60
  -7  11  14    6.00    1.62
  -7  11  15  171.35    8.12
  -7  11  16    6.40    2.13
  -7  11  17   93.51    5.22
  -7  11  18   -0.90    2.39
  -7  11  19   36.84    3.28
  -7  11  20    0.20    2.02
  -7  12 -15    4.28    3.31
  -7  12 -14   18.58    3.53
  -7  12 -13   15.76    1.43
  -7  12 -12   10.50    1.43
  -7  12 -11    6.20    1.20
  -7  12 -10   67.24    3.28
  -7  12  -9   52.71    3.19
  -7  12  -8   92.16    4.99
  -7  12  -7   64.16    3.04
  -7  12  -6  107.33    4.97
  -7  12  -5   63.20    3.02
  -7  12  -4  179.56    6.43
  -7  12  -3   68.23    2.64
  -7  12  -2   76.74    3.15
  -7  12  -1   40.96    1.92
  -7  12   0  150.06    4.90
  -7  12   1   45.43    2.16
  -7  12   2   83.17    3.47
  -7  12   3   53.29    2.19
  -7  12   4  177.42    7.46
  -7  12   5   43.69    2.78
  -7  12   6  117.72    4.99
  -7  12   7   59.44    3.08
  -7  12   8  100.20    5.01
  -7  12   9   44.62    2.54
  -7  12  10   66.10    4.72
  -7  12  11   18.32    5.99
  -7  12  12   17.64    6.64
  -7  12  13   55.65   36.70
  -7  12  14   29.48    5.10
  -7  12  15   17.39    7.67
  -7  12  16   11.29    3.63
  -7  12  17    8.41    3.71
  -7  12  18    3.50    3.52
  -7  12  19    5.29    2.99
  -7  12  20   -0.30    2.11
  -7  13 -14   66.26    8.95
  -7  13 -13   38.56    3.35
  -7  13 -12  107.74    7.27
  -7  13 -11   16.00    1.36
  -7  13 -10   98.21    5.95
  -7  13  -9   21.16    2.02
  -7  13  -8   73.62    3.60
  -7  13  -7   20.43    1.72
  -7  13  -6   23.81    1.76
  -7  13  -5   16.00    1.52
  -7  13  -4   30.47    1.55
  -7  13  -3    7.02    1.11
  -7  13  -2   19.36    1.58
  -7  13  -1    0.30    0.70
  -7  13   0   25.00    2.10
  -7  13   1    3.31    1.09
  -7  13   2   17.89    1.78
  -7  13   3    4.88    1.50
  -7  13   4   29.70    1.85
  -7  13   5   15.68    2.22
  -7  13   6   34.11    2.57
  -7  13   7   28.20    2.55
  -7  13   8   85.75    5.93
  -7  13   9   27.25    4.49
  -7  13  10  113.64    8.53
  -7  13  11   55.06   38.14
  -7  13  12  123.88    8.46
  -7  13  13   41.60    7.09
  -7  13  14   84.64    6.99
  -7  13  15   53.73    7.04
  -7  13  16   35.40    5.95
  -7  13  17   27.25   12.21
  -7  13  18   45.02   11.68
  -7  13  19   12.39    3.31
  -7  14 -14   24.90    2.99
  -7  14 -13    1.10   12.70
  -7  14 -12   11.97    1.80
  -7  14 -11   10.82    1.58
  -7  14 -10    6.92    1.58
  -7  14  -9   43.43    2.64
  -7  14  -8   13.91    1.49
  -7  14  -7  107.54    4.56
  -7  14  -6   37.58    2.70
  -7  14  -5   54.46    3.84
  -7  14  -4   18.23    1.54
  -7  14  -3  117.29    4.77
  -7  14  -2   15.29    1.33
  -7  14  -1  117.29    5.20
  -7  14   0   16.97    1.73
  -7  14   1  107.95    4.36
  -7  14   2   12.89    1.58
  -7  14   3  126.34    5.84
  -7  14   4   16.08    1.92
  -7  14   5   75.52    4.17
  -7  14   6   49.28    5.19
  -7  14   7  122.32    6.86
  -7  14   8    9.30    3.11
  -7  14   9   53.73    5.42
  -7  14  10   15.13    4.28
  -7  14  11   28.62    6.10
  -7  14  12   21.72    4.29
  -7  14  13   10.69    3.92
  -7  14  14   17.39    2.84
  -7  14  15    6.50    4.79
  -7  14  16   49.42   12.37
  -7  14  17    1.21    4.22
  -7  14  18   11.63    3.68
  -7  15 -13    6.40    1.92
  -7  15 -12   93.90   10.27
  -7  15 -11   26.73    2.07
  -7  15 -10  106.09    5.36
  -7  15  -9   16.56    1.71
  -7  15  -8   46.24    3.94
  -7  15  -7   19.71    2.13
  -7  15  -6    9.00    1.80
  -7  15  -5   30.25    2.53
  -7  15  -4    2.89    1.09
  -7  15  -3   14.59    1.68
  -7  15  -2    2.10    1.39
  -7  15  -1   32.95    2.41
  -7  15   0    3.61    1.52
  -7  15   1   27.67    2.63
  -7  15   2    4.08    2.71
  -7  15   3   13.47    1.47
  -7  15   4    2.59    1.38
  -7  15   5   29.38    3.79
  -7  15   6   14.98    3.48
  -7  15   7   32.38    4.10
  -7  15   8   57.76    4.56
  -7  15   9   14.21    2.87
  -7  15  10  117.07    8.01
  -7  15  11   22.09    3.48
  -7  15  12   97.42    7.90
  -7  15  13   24.11    8.54
  -7  15  14   59.44    7.25
  -7  15  15    9.30    3.78
  -7  15  16   42.25    6.24
  -7  15  17    4.00    2.60
  -7  16 -10    9.00    2.10
  -7  16  -9   47.75    5.39
  -7  16  -8   20.88    2.74
  -7  16  -7   38.69    2.99
  -7  16  -6   24.11    2.85
  -7  16  -5   61.47    4.70
  -7  16  -4   58.68    3.37
  -7  16  -3   65.77    3.73
  -7  16  -2   51.55    3.02
  -7  16  -1  124.77    5.81
  -7  16   0   77.62    4.58
  -7  16   1  129.96    5.93
  -7  16   2   67.73    4.28
  -7  16   3   77.62    3.88
  -7  16   4   80.28    6.99
  -7  16   5   40.45    4.58
  -7  16   6   26.11    4.09
  -7  16   7   41.73    5.04
  -7  16   8   22.18    3.67
  -7  16   9   58.22    5.80
  -7  16  10   15.21    4.21
  -7  16  11   12.18    8.10
  -7  16  12    1.00    2.50
  -7  16  13   20.98    5.95
  -7  16  14    4.20    3.61
  -7  16  15    6.20    4.68
  -7  16  16    1.90    4.61
  -7  17  -9   58.37    5.04
  -7  17  -8   26.21    9.22
  -7  17  -7   31.02    4.23
  -7  17  -6   17.89    4.06
  -7  17  -5    4.80    1.49
  -7  17  -4   13.03    1.80
  -7  17  -3    2.59    1.19
  -7  17  -2   33.76    3.37
  -7  17  -1    4.28    1.70
  -7  17   0   45.56    3.24
  -7  17   1    4.71    1.39
  -7  17   2   36.00    2.88
  -7  17   3    7.90    3.71
  -7  17   4    6.71    2.59
  -7  17   5    7.40    2.72
  -7  17   6    7.08    3.99
  -7  17   7   29.70    5.34
  -7  17   8   20.88    6.86
  -7  17   9   61.15    8.29
  -7  17  10   23.23    4.15
  -7  17  11   74.13    7.58
  -7  17  12   13.99    3.67
  -7  17  13   72.25    7.48
  -7  17  14    2.50    3.41
  -7  17  15   39.19    5.63
  -7  18  -9    6.00    1.91
  -7  18  -8   45.83    6.36
  -7  18  -7    1.99    1.80
  -7  18  -6   75.52    7.13
  -7  18  -5   -0.50    2.41
  -7  18  -4  121.00    7.26
  -7  18  -3    2.59    1.61
  -7  18  -2  114.49    5.35
  -7  18  -1   -0.59    1.29
  -7  18   0   87.98    4.88
  -7  18   1   -0.20    1.91
  -7  18   2  110.04    6.92
  -7  18   3   13.69    9.69
  -7  18   4  129.96   12.08
  -7  18   5    4.80    5.78
  -7  18   6   70.22    6.37
  -7  18   7   -6.20    3.29
  -7  18   8   57.46    6.82
  -7  18   9   10.69    4.19
  -7  18  10   16.56    3.83
  -7  18  11   -0.30    4.11
  -7  18  12   15.21    4.68
  -7  18  13    6.10    3.41
  -7  18  14    1.69    4.99
  -7  19  -8    8.18    3.89
  -7  19  -7   23.62    3.79
  -7  19  -6   -1.10    2.20
  -7  19  -5   12.18    2.72
  -7  19  -4   17.98    3.31
  -7  19  -3    5.90    2.48
  -7  19  -2   22.09    3.38
  -7  19  -1    8.29    2.02
  -7  19   0   24.60    2.98
  -7  19   1    5.20    2.42
  -7  19   2   25.70    4.66
  -7  19   3    4.20    3.81
  -7  19   4   32.26    5.23
  -7  19   5   23.91    4.60
  -7  19   6    3.69    3.38
  -7  19   7   23.43    4.07
  -7  19   8    8.41    5.68
  -7  19   9   33.76    5.35
  -7  19  10   10.50    6.09
  -7  19  11   30.14    4.72
  -7  19  12   12.18    5.30
  -7  20  -7   12.67    7.26
  -7  20  -6   30.58    6.64
  -7  20  -5   37.82    7.26
  -7  20  -4   49.14    5.05
  -7  20  -3   45.97    4.07
  -7  20  -2   25.70    3.14
  -7  20  -1   48.86    5.03
  -7  20   0   16.08    2.81
  -7  20   1   48.44    4.04
  -7  20   2   21.62    3.91
  -7  20   3   55.95    5.83
  -7  20   4   45.02    6.31
  -7  20   5   45.83    6.63
  -7  20   6   32.26    6.02
  -7  20   7    8.82    6.00
  -7  20   8   24.30    6.61
  -7  20   9    4.08    3.80
  -7  20  10    2.40    3.50
  -7  21  -6   18.23    3.33
  -7  21  -5    7.29    3.08
  -7  21  -4    4.28    2.28
  -7  21  -3   15.37    2.90
  -7  21  -2   -0.20    1.81
  -7  21  -1   16.97    3.21
  -7  21   0    2.69    2.00
  -7  21   1    8.12    1.99
  -7  21   2    2.69    4.00
  -7  21   3   15.52    5.20
  -7  21   4   12.39   13.87
  -7  21   5   29.59   16.21
  -7  21   6   27.04   14.14
  -7  21   7   12.11    3.97
  -7  22  -1   24.01    3.33
  -7  22   0   17.72    2.61
  -7  22   1   25.40    3.73
  -6 -23  -2   14.52    4.50
  -6 -23  -1   39.06    5.25
  -6 -23   0   15.76    2.70
  -6 -23   1   26.52    2.58
  -6 -23   2   26.11    3.27
  -6 -22  -7   16.89    4.44
  -6 -22  -6    5.11    3.39
  -6 -22  -5   12.60    4.12
  -6 -22  -4   20.70    3.82
  -6 -22  -3    1.99    2.09
  -6 -22  -2   24.90    3.89
  -6 -22  -1   -0.10    2.33
  -6 -22   0    3.69    1.61
  -6 -22   1    2.31    2.40
  -6 -22   2   17.31    3.08
  -6 -22   3   10.50    2.20
  -6 -22   4   22.09    3.48
  -6 -22   5   16.56    2.60
  -6 -22   6    7.29    1.62
  -6 -22   7   18.40    2.92
  -6 -21 -10   13.03    3.97
  -6 -21  -9    0.30    3.31
  -6 -21  -8   47.33    7.16
  -6 -21  -7   11.63    2.80
  -6 -21  -6   50.55    6.54
  -6 -21  -5   11.42    3.99
  -6 -21  -4   63.04    6.35
  -6 -21  -3    5.81    1.88
  -6 -21  -2   72.42    6.64
  -6 -21  -1    0.59    1.79
  -6 -21   0   81.90    8.14
  -6 -21   1    3.20    1.79
  -6 -21   2   75.69    4.70
  -6 -21   3   -0.40    1.89
  -6 -21   4   57.76    4.56
  -6 -21   5   13.18    2.40
  -6 -21   6   49.28    3.79
  -6 -21   7    8.18    2.29
  -6 -21   8   45.83    4.87
  -6 -21   9    0.00    1.00
  -6 -21  10   15.76    3.10
  -6 -20 -12   29.48    4.24
  -6 -20 -11   13.76    4.38
  -6 -20 -10   21.81    4.20
  -6 -20  -9    5.62    2.51
  -6 -20  -8   15.92    2.87
  -6 -20  -7   11.09    2.60
  -6 -20  -6   10.11    2.80
  -6 -20  -5   16.73    2.70
  -6 -20  -4   26.73    3.41
  -6 -20  -3   11.49    2.37
  -6 -20  -2   13.40    2.42
  -6 -20  -1   14.06    1.88
  -6 -20   0    1.90    2.10
  -6 -20   1   13.40    1.90
  -6 -20   2   11.70    1.78
  -6 -20   3   11.22    1.88
  -6 -20   4   13.69    1.92
  -6 -20   5   23.23    2.51
  -6 -20   6   14.21    2.34
  -6 -20   7   18.58    2.24
  -6 -20   8   15.60    1.90
  -6 -20   9   15.60    2.37
  -6 -20  10   22.47    2.65
  -6 -20  11   19.62    3.37
  -6 -20  12   28.62    4.49
  -6 -19 -14    8.18    5.49
  -6 -19 -13    3.50    3.22
  -6 -19 -12    6.10    2.22
  -6 -19 -11    3.50    3.52
  -6 -19 -10    3.31    2.22
  -6 -19  -9   41.09    7.18
  -6 -19  -8    7.08    2.39
  -6 -19  -7   41.86    3.36
  -6 -19  -6   16.08    2.49
  -6 -19  -5   74.82    4.84
  -6 -19  -4   20.98    2.20
  -6 -19  -3  106.09    4.94
  -6 -19  -2   18.40    2.83
  -6 -19  -1  106.71    6.61
  -6 -19   0   18.06    2.46
  -6 -19   1   95.65    4.69
  -6 -19   2   19.36    1.76
  -6 -19   3   97.02    4.14
  -6 -19   4   17.39    1.67
  -6 -19   5   77.79    4.23
  -6 -19   6   16.56    1.63
  -6 -19   7   47.06    2.88
  -6 -19   8    6.92    1.53
  -6 -19   9   32.49    2.85
  -6 -19  10    4.58    1.41
  -6 -19  11    8.29    3.23
  -6 -19  12    1.99    2.90
  -6 -19  13    2.79    2.71
  -6 -19  14    3.88    4.18
  -6 -18 -15    0.71    3.01
  -6 -18 -14   74.82    6.92
  -6 -18 -13    3.88    4.57
  -6 -18 -12   77.26    9.14
  -6 -18 -11    3.61    4.10
  -6 -18 -10   67.90    4.78
  -6 -18  -9    5.11    1.49
  -6 -18  -8   39.44    2.89
  -6 -18  -7    6.40    2.13
  -6 -18  -6    9.80    2.13
  -6 -18  -5   20.52    2.08
  -6 -18  -4    5.71    1.48
  -6 -18  -3   15.37    1.96
  -6 -18  -2    3.88    1.30
  -6 -18  -1   20.34    2.62
  -6 -18   0    4.71    1.30
  -6 -18   1   24.01    1.76
  -6 -18   2   10.82    1.32
  -6 -18   3   15.60    1.26
  -6 -18   4    1.30    1.00
  -6 -18   5   21.53    1.58
  -6 -18   6    7.08    1.12
  -6 -18   7    7.78    1.28
  -6 -18   8   52.42    3.04
  -6 -18   9    6.60    1.39
  -6 -18  10   67.73    4.11
  -6 -18  11    2.89    2.31
  -6 -18  12   87.61   10.67
  -6 -18  13    0.00    1.00
  -6 -18  14   60.22    5.74
  -6 -18  15   -2.31    4.10
  -6 -17 -17    6.20    8.02
  -6 -17 -16   20.98   14.93
  -6 -17 -15   11.02    4.58
  -6 -17 -14    2.79    3.11
  -6 -17 -13    6.50    3.01
  -6 -17 -12    7.02    2.49
  -6 -17 -11    9.12    1.87
  -6 -17 -10    6.00    1.52
  -6 -17  -9   29.27    2.49
  -6 -17  -8    9.49    1.91
  -6 -17  -7   63.36    4.46
  -6 -17  -6   35.05    2.84
  -6 -17  -5   98.01    4.95
  -6 -17  -4   15.60    1.98
  -6 -17  -3  110.46    5.89
  -6 -17  -2   30.91    2.34
  -6 -17  -1  113.00    7.23
  -6 -17   0   11.49    1.63
  -6 -17   1  122.77    5.10
  -6 -17   2   25.70    1.83
  -6 -17   3  111.09    4.85
  -6 -17   4   20.07    1.79
  -6 -17   5   88.17    4.51
  -6 -17   6   38.94    2.12
  -6 -17   7   73.27    3.42
  -6 -17   8    9.18    1.58
  -6 -17   9   28.52    2.35
  -6 -17  10    9.61    2.60
  -6 -17  11    1.59    2.09
  -6 -17  12   17.72    4.13
  -6 -17  13    0.00    1.00
  -6 -17  14    8.41    3.02
  -6 -17  15   11.02    3.78
  -6 -17  16   12.67    3.92
  -6 -17  17    5.02    2.91
  -6 -16 -18   13.91    3.58
  -6 -16 -17   11.09    2.93
  -6 -16 -16   15.37    3.21
  -6 -16 -15   20.43    3.34
  -6 -16 -14   51.70    5.75
  -6 -16 -13   29.05    3.45
  -6 -16 -12   47.20    4.53
  -6 -16 -11   23.52    2.33
  -6 -16 -10   53.88    4.26
  -6 -16  -9   19.98    2.41
  -6 -16  -8   64.00    4.48
  -6 -16  -7    6.00    1.62
  -6 -16  -6   25.70    2.13
  -6 -16  -5    0.00    1.00
  -6 -16  -4    5.90    1.70
  -6 -16  -3   16.32    2.50
  -6 -16  -2   19.01    1.83
  -6 -16  -1    6.30    1.61
  -6 -16   0   30.47    2.43
  -6 -16   1    2.31    1.00
  -6 -16   2   19.54    1.41
  -6 -16   3   14.52    1.22
  -6 -16   4    3.61    0.99
  -6 -16   5   -0.20    1.01
  -6 -16   6   16.56    1.63
  -6 -16   7   10.18    1.72
  -6 -16   8   71.06    3.54
  -6 -16   9   24.30    1.87
  -6 -16  10   51.84    4.32
  -6 -16  11   19.80    3.03
  -6 -16  12   40.70    2.68
  -6 -16  13   36.00    3.96
  -6 -16  14   40.20    3.93
  -6 -16  15   19.98    3.13
  -6 -16  16   25.30    4.93
  -6 -16  17    7.90    3.82
  -6 -16  18   24.21    5.31
  -6 -15 -19    7.62    3.59
  -6 -15 -18   10.11    4.13
  -6 -15 -17    6.20    3.29
  -6 -15 -16    4.41    2.90
  -6 -15 -15   14.36    8.26
  -6 -15 -14    1.00    2.50
  -6 -15 -13   16.00    2.08
  -6 -15 -12    7.62    2.48
  -6 -15 -11   31.02    3.79
  -6 -15 -10   18.23    1.88
  -6 -15  -9   24.50    2.38
  -6 -15  -8   70.06    4.18
  -6 -15  -7    9.80    1.38
  -6 -15  -6   82.26    5.08
  -6 -15  -5    3.31    1.20
  -6 -15  -4  200.22    8.21
  -6 -15  -3   12.39    2.18
  -6 -15  -2  196.56    8.69
  -6 -15  -1    9.12    1.81
  -6 -15   0  160.02    7.08
  -6 -15   1    2.89    0.88
  -6 -15   2  207.94    5.48
  -6 -15   3    6.00    1.08
  -6 -15   4  202.78    6.55
  -6 -15   5    1.39    0.80
  -6 -15   6   88.74    3.39
  -6 -15   7   11.02    1.20
  -6 -15   8   65.61    3.08
  -6 -15   9   20.52    1.63
  -6 -15  10   31.81    2.37
  -6 -15  11   33.18    2.65
  -6 -15  12   12.82    2.51
  -6 -15  13   15.37    2.20
  -6 -15  14   -1.59    2.19
  -6 -15  15    5.71    2.82
  -6 -15  16    4.20    3.61
  -6 -15  17   20.79    3.83
  -6 -15  18   11.49    3.39
  -6 -15  19   14.36    4.32
  -6 -14 -20    4.80    2.89
  -6 -14 -19   23.81    4.10
  -6 -14 -18    0.90    6.00
  -6 -14 -17   40.83   13.93
  -6 -14 -16    3.10    1.80
  -6 -14 -15   86.68    5.21
  -6 -14 -14    1.99    1.49
  -6 -14 -13  127.92    6.79
  -6 -14 -12    2.99    1.31
  -6 -14 -11  127.24    5.64
  -6 -14 -10   17.22    1.83
  -6 -14  -9  131.10    7.33
  -6 -14  -8   29.48    2.17
  -6 -14  -7   85.01    4.61
  -6 -14  -6   25.20    2.31
  -6 -14  -5   71.23    3.04
  -6 -14  -4   16.73    1.64
  -6 -14  -3   12.39    1.13
  -6 -14  -2   15.68    1.58
  -6 -14  -1    7.08    1.12
  -6 -14   0  145.68    4.35
  -6 -14   1    3.50    0.71
  -6 -14   2   22.37    1.23
  -6 -14   3    9.18    0.91
  -6 -14   4    8.88    1.01
  -6 -14   5   67.73    2.63
  -6 -14   6   16.00    1.60
  -6 -14   7   86.30    2.97
  -6 -14   8   24.60    1.79
  -6 -14   9  156.00    5.75
  -6 -14  10   12.18    1.68
  -6 -14  11  123.21    7.77
  -6 -14  12    0.50    1.60
  -6 -14  13  158.51    9.06
  -6 -14  14    2.10    2.09
  -6 -14  15   94.09    5.04
  -6 -14  16    1.99    2.48
  -6 -14  17   53.88   11.45
  -6 -14  18    3.50    3.59
  -6 -14  19   31.70    8.44
  -6 -14  20    6.10    2.91
  -6 -13 -20    0.50    3.82
  -6 -13 -19   10.89    2.90
  -6 -13 -18    7.02    2.49
  -6 -13 -17    9.18    2.73
  -6 -13 -16    6.20    2.29
  -6 -13 -15    7.90    2.02
  -6 -13 -14   15.13    2.02
  -6 -13 -13   14.90    2.70
  -6 -13 -12   13.40    1.83
  -6 -13 -11   55.95    3.29
  -6 -13 -10   42.25    2.99
  -6 -13  -9   54.46    2.66
  -6 -13  -8   60.06    3.57
  -6 -13  -7   55.35    2.68
  -6 -13  -6  103.63    3.05
  -6 -13  -5   84.46    2.94
  -6 -13  -4  112.57    3.61
  -6 -13  -3  110.46    3.78
  -6 -13  -2   23.14    1.54
  -6 -13  -1   86.68    3.17
  -6 -13   0   36.60    1.82
  -6 -13   1  100.60    2.61
  -6 -13   2   33.52    2.32
  -6 -13   3   96.04    3.14
  -6 -13   4   96.24    2.94
  -6 -13   5   67.57    2.14
  -6 -13   6  104.65    3.27
  -6 -13   7   45.83    2.44
  -6 -13   8   61.47    2.98
  -6 -13   9   62.88    3.17
  -6 -13  10   50.55    2.56
  -6 -13  11   58.68    3.06
  -6 -13  12   15.13    2.49
  -6 -13  13   16.40    2.51
  -6 -13  14   16.16    2.89
  -6 -13  15   11.90    2.21
  -6 -13  16   11.90    2.69
  -6 -13  17   83.17   71.68
  -6 -13  18    2.99    3.18
  -6 -13  19   23.62    3.89
  -6 -13  20   -1.39    3.49
  -6 -12 -21   -4.80    2.72
  -6 -12 -20   16.00    3.60
  -6 -12 -19    9.12    3.20
  -6 -12 -18   49.98    5.51
  -6 -12 -17   13.03    5.20
  -6 -12 -16   80.82    5.21
  -6 -12 -15   27.35    2.41
  -6 -12 -14   76.56    4.38
  -6 -12 -13   86.49    6.70
  -6 -12 -12   85.93    4.82
  -6 -12 -11  108.99    5.43
  -6 -12 -10  140.42    7.11
  -6 -12  -9   73.10    2.57
  -6 -12  -8  123.65    4.45
  -6 -12  -7   91.78    2.87
  -6 -12  -6   28.41    1.71
  -6 -12  -5    5.81    0.92
  -6 -12  -4   24.70    1.29
  -6 -12  -3   45.16    1.75
  -6 -12  -2   11.42    1.01
  -6 -12  -1   16.89    1.23
  -6 -12   0    6.60    0.93
  -6 -12   1   19.54    1.06
  -6 -12   2    8.88    1.01
  -6 -12   3   45.70    1.76
  -6 -12   4   34.81    1.30
  -6 -12   5    8.41    0.99
  -6 -12   6   34.46    1.76
  -6 -12   7   95.26    3.32
  -6 -12   8  127.24    4.74
  -6 -12   9   62.25    4.26
  -6 -12  10  137.83    6.81
  -6 -12  11  114.70    6.00
  -6 -12  12  106.92    5.17
  -6 -12  13  121.22    5.51
  -6 -12  14   72.93    4.61
  -6 -12  15   39.19    4.26
  -6 -12  16   85.56    6.47
  -6 -12  17    5.11    2.62
  -6 -12  18   53.73    6.01
  -6 -12  19   12.39    4.51
  -6 -12  20   20.34    3.88
  -6 -12  21    3.69    2.80
  -6 -11 -22   12.11    4.18
  -6 -11 -21    0.79    2.39
  -6 -11 -20    3.10    2.82
  -6 -11 -19    8.82    3.09
  -6 -11 -18   35.28   62.13
  -6 -11 -17    1.90    1.60
  -6 -11 -16   22.18    2.17
  -6 -11 -15    1.59    2.29
  -6 -11 -14   49.00    3.36
  -6 -11 -13    8.88    1.67
  -6 -11 -12   21.34    1.94
  -6 -11 -11   62.25    2.37
  -6 -11 -10   21.72    1.68
  -6 -11  -9  115.56    4.09
  -6 -11  -8   25.30    1.41
  -6 -11  -7  228.92    6.05
  -6 -11  -6   44.89    1.74
  -6 -11  -5   92.16    3.07
  -6 -11  -4    6.60    0.98
  -6 -11  -3   88.36    3.01
  -6 -11  -2    6.10    1.28
  -6 -11  -1   58.06    2.13
  -6 -11   0    1.10    1.01
  -6 -11   1   46.24    1.36
  -6 -11   2    7.18    0.91
  -6 -11   3   84.46    2.57
  -6 -11   4    9.18    0.91
  -6 -11   5   87.98    2.63
  -6 -11   6   53.14    2.19
  -6 -11   7  225.30    6.60
  -6 -11   8   37.45    1.84
  -6 -11   9  136.66    4.91
  -6 -11  10   17.98    2.71
  -6 -11  11   71.57    3.21
  -6 -11  12   24.80    1.79
  -6 -11  13    9.18    1.58
  -6 -11  14   51.12    3.15
  -6 -11  15    1.30    1.09
  -6 -11  16   16.16    2.81
  -6 -11  17   -0.90    2.30
  -6 -11  18   13.47    4.33
  -6 -11  19    6.40    3.59
  -6 -11  20   13.99    4.26
  -6 -11  21    5.62    3.22
  -6 -11  22    5.20    4.10
  -6 -10 -22   23.23    3.86
  -6 -10 -21    4.80    4.12
  -6 -10 -20   35.88    3.71
  -6 -10 -19    9.00    3.90
  -6 -10 -18   85.75    9.63
  -6 -10 -17   29.38    2.60
  -6 -10 -16  113.00    7.02
  -6 -10 -15   18.49    2.58
  -6 -10 -14  141.37    6.18
  -6 -10 -13   33.41    1.85
  -6 -10 -12  175.83    5.83
  -6 -10 -11   27.67    1.58
  -6 -10 -10  222.90    6.27
  -6 -10  -9    8.58    1.17
  -6 -10  -8  207.94    6.06
  -6 -10  -7   47.89    1.94
  -6 -10  -6   85.75    2.96
  -6 -10  -5   62.25    2.37
  -6 -10  -4   39.44    1.88
  -6 -10  -3   43.43    2.24
  -6 -10  -2   11.02    1.39
  -6 -10  -1   21.53    2.23
  -6 -10   0   22.00    0.94
  -6 -10   1   31.92    1.13
  -6 -10   2    8.12    0.80
  -6 -10   3   52.71    2.03
  -6 -10   4   47.61    1.66
  -6 -10   5   59.75    2.16
  -6 -10   6   86.49    2.98
  -6 -10   7   55.06    2.08
  -6 -10   8  195.44    7.83
  -6 -10   9    9.99    1.33
  -6 -10  10  224.10    7.49
  -6 -10  11   32.04    2.38
  -6 -10  12  168.74    7.01
  -6 -10  13   28.30    3.09
  -6 -10  14  164.10   10.25
  -6 -10  15   26.63    4.85
  -6 -10  16  100.20    5.41
  -6 -10  17   32.72    3.43
  -6 -10  18   63.84    5.43
  -6 -10  19    8.18    2.92
  -6 -10  20   51.70    6.18
  -6 -10  21    7.08    6.81
  -6 -10  22   23.81    4.98
  -6  -9 -23   11.97    7.68
  -6  -9 -22   12.11    3.27
  -6  -9 -21    2.50    2.59
  -6  -9 -20    4.71    1.82
  -6  -9 -19    2.79    2.00
  -6  -9 -18    0.00    1.00
  -6  -9 -17   12.18    1.88
  -6  -9 -16   42.64    2.35
  -6  -9 -15   35.05    1.89
  -6  -9 -14   51.27    2.15
  -6  -9 -13   26.94    1.87
  -6  -9 -12   24.80    1.49
  -6  -9 -11   22.56    1.52
  -6  -9 -10   80.82    2.52
  -6  -9  -9   93.32    3.67
  -6  -9  -8   72.25    2.55
  -6  -9  -7  143.28    5.03
  -6  -9  -6   53.14    2.04
  -6  -9  -5  147.38    3.88
  -6  -9  -4   90.63    3.05
  -6  -9  -3   64.96    2.10
  -6  -9  -2   64.64    3.38
  -6  -9  -1   90.25    3.61
  -6  -9   0   97.22    2.37
  -6  -9   1   81.36    1.98
  -6  -9   2   52.27    1.59
  -6  -9   3   73.27    2.05
  -6  -9   4   76.74    2.63
  -6  -9   5  151.54    4.43
  -6  -9   6   77.26    2.64
  -6  -9   7  155.00    5.48
  -6  -9   8   75.34    2.78
  -6  -9   9   82.08    3.62
  -6  -9  10   69.72    3.17
  -6  -9  11   24.21    2.07
  -6  -9  12   18.40    2.32
  -6  -9  13   23.23    2.02
  -6  -9  14   45.83    4.74
  -6  -9  15   32.83    3.32
  -6  -9  16   40.45    3.18
  -6  -9  17   11.22    2.48
  -6  -9  18    2.10    1.91
  -6  -9  19    6.10    3.51
  -6  -9  20    7.78    3.18
  -6  -9  21    9.00    4.98
  -6  -9  22   10.11    2.99
  -6  -9  23   29.16    7.67
  -6  -8 -23   13.91    3.51
  -6  -8 -22   10.89    2.38
  -6  -8 -21   36.60    3.87
  -6  -8 -20   13.69    5.18
  -6  -8 -19   60.37    6.99
  -6  -8 -18   17.72    1.77
  -6  -8 -17  126.11    6.06
  -6  -8 -16    7.18    1.07
  -6  -8 -15  119.46    4.59
  -6  -8 -14   12.53    1.20
  -6  -8 -13  187.96    5.76
  -6  -8 -12   23.52    1.94
  -6  -8 -11  149.82    4.41
  -6  -8 -10   27.98    1.27
  -6  -8  -9  174.50    4.76
  -6  -8  -8   19.01    1.13
  -6  -8  -7  113.00    3.61
  -6  -8  -6    9.92    0.82
  -6  -8  -5  182.52    5.40
  -6  -8  -3   90.44    3.04
  -6  -8  -1   19.62    1.06
  -6  -8   0    3.88    0.51
  -6  -8   1   21.34    0.92
  -6  -8   2   36.48    1.09
  -6  -8   3   94.28    2.52
  -6  -8   4   15.13    4.98
  -6  -8   5  168.48    5.45
  -6  -8   6   19.36    1.06
  -6  -8   7  114.70    4.07
  -6  -8   8   27.14    1.77
  -6  -8   9  153.51    5.20
  -6  -8  10   24.60    2.38
  -6  -8  11  146.65    6.78
  -6  -8  12   16.73    1.88
  -6  -8  13  169.26    9.11
  -6  -8  14   16.08    1.36
  -6  -8  15  116.64    4.54
  -6  -8  16    9.49    1.48
  -6  -8  17  172.13    7.87
  -6  -8  18   23.14    2.21
  -6  -8  19   69.72    3.84
  -6  -8  20   20.61    2.54
  -6  -8  21   43.56    4.49
  -6  -8  22   14.29    4.61
  -6  -8  23   26.83    4.35
  -6  -7 -24   28.52    4.70
  -6  -7 -23    5.20    1.92
  -6  -7 -22   26.94    3.11
  -6  -7 -21   -0.10    1.62
  -6  -7 -20   22.56    1.80
  -6  -7 -19    8.12    1.31
  -6  -7 -18   39.31    2.13
  -6  -7 -17   18.49    1.38
  -6  -7 -16    4.28    1.12
  -6  -7 -15   30.03    2.52
  -6  -7 -14    2.19    1.10
  -6  -7 -13   70.06    2.51
  -6  -7 -12    7.29    0.81
  -6  -7 -11   24.50    1.29
  -6  -7 -10   51.84    2.02
  -6  -7  -9   84.09    3.12
  -6  -7  -8  100.40    3.01
  -6  -7  -7   20.79    1.09
  -6  -7  -6  165.38    4.89
  -6  -7  -5   29.05    1.29
  -6  -7  -4  182.25    4.86
  -6  -7  -3   33.18    1.15
  -6  -7  -2  238.08    6.79
  -6  -7  -1    8.01    0.79
  -6  -7   0  201.07    4.82
  -6  -7   1    6.40    0.51
  -6  -7   2  224.40    5.39
  -6  -7   3   39.82    1.14
  -6  -7   4  171.09    4.71
  -6  -7   5   28.84    1.29
  -6  -7   6  165.38    4.89
  -6  -7   7   23.04    1.25
  -6  -7   8  105.27    3.90
  -6  -7   9   96.04    4.12
  -6  -7  11   15.52    1.89
  -6  -7  12    4.41    1.09
  -6  -7  13   63.68    4.15
  -6  -7  14    0.59    1.00
  -6  -7  15   29.81    2.73
  -6  -7  16    6.10    1.48
  -6  -7  17   16.40    1.78
  -6  -7  18   56.10    3.45
  -6  -7  19    2.89    1.29
  -6  -7  20   42.77    2.75
  -6  -7  21    1.39    2.01
  -6  -7  22   14.21    2.11
  -6  -7  23   11.42    4.12
  -6  -7  24   21.16    4.78
  -6  -6 -24    7.02    3.71
  -6  -6 -23   33.76    4.07
  -6  -6 -22   12.32    6.53
  -6  -6 -21   61.78    5.97
  -6  -6 -20   30.25    2.53
  -6  -6 -19   94.67    5.25
  -6  -6 -18   19.54    1.68
  -6  -6 -17  114.49    5.14
  -6  -6 -16   78.85    3.73
  -6  -6 -15   81.18    3.06
  -6  -6 -14   58.52    2.75
  -6  -6 -13   98.01    3.56
  -6  -6 -12   40.96    1.66
  -6  -6 -11   72.42    2.38
  -6  -6 -10   26.83    1.45
  -6  -6  -9   68.72    2.65
  -6  -6  -8   53.73    1.76
  -6  -6  -7   81.00    2.52
  -6  -6  -6   39.19    1.50
  -6  -6  -5   25.10    1.10
  -6  -6  -4   18.66    0.86
  -6  -6  -3   89.49    2.65
  -6  -6  -2   82.45    2.54
  -6  -6  -1   24.40    0.69
  -6  -6   0   12.82    0.43
  -6  -6   1   27.35    0.84
  -6  -6   2   79.92    1.97
  -6  -6   3   76.39    2.27
  -6  -6   4   22.75    0.86
  -6  -6   5   18.40    1.03
  -6  -6   6   43.16    1.45
  -6  -6   7   82.81    3.09
  -6  -6   8   43.96    1.99
  -6  -6   9   86.30    4.46
  -6  -6  10   33.87    1.75
  -6  -6  11   83.91    2.93
  -6  -6  12   39.56    2.14
  -6  -6  13   81.18    3.78
  -6  -6  14   61.00    2.97
  -6  -6  15   85.01    3.50
  -6  -6  16   72.25    3.57
  -6  -6  17  156.25    8.00
  -6  -6  18   16.40    2.11
  -6  -6  19  125.44    6.50
  -6  -6  20   37.58    2.70
  -6  -6  21   54.61    4.14
  -6  -6  22    8.12    1.99
  -6  -6  23   41.34    3.73
  -6  -6  24   10.69    3.92
  -6  -5 -24    7.78    2.12
  -6  -5 -23   25.20    4.52
  -6  -5 -22   14.98    4.41
  -6  -5 -21   35.40    3.57
  -6  -5 -20   36.24    2.41
  -6  -5 -19   14.29    1.66
  -6  -5 -18   17.81    2.62
  -6  -5 -17    4.08    0.89
  -6  -5 -16   41.73    2.33
  -6  -5 -15   17.72    1.77
  -6  -5 -14   17.47    1.09
  -6  -5 -13   10.82    0.79
  -6  -5 -12   51.98    1.87
  -6  -5 -11   38.56    1.74
  -6  -5 -10  101.40    3.22
  -6  -5  -9   51.84    2.30
  -6  -5  -8   77.62    2.29
  -6  -5  -7   69.39    2.33
  -6  -5  -6  201.36    5.11
  -6  -5  -5  167.96    4.41
  -6  -5  -4  113.00    2.98
  -6  -5  -3  361.00    9.88
  -6  -5  -2  291.38    8.53
  -6  -5  -1  398.00   17.95
  -6  -5   0  160.78    7.86
  -6  -5   1  435.97   20.04
  -6  -5   2  266.67    8.16
  -6  -5   3  365.96    8.42
  -6  -5   4  111.30    2.95
  -6  -5   5  176.89    4.52
  -6  -5   6  200.79    7.37
  -6  -5   7   86.12    3.16
  -6  -5   8   87.05    3.73
  -6  -5   9   45.16    1.88
  -6  -5  10   94.48    4.08
  -6  -5  11   46.10    2.99
  -6  -5  12   39.44    2.26
  -6  -5  13   11.83    1.31
  -6  -5  14   17.39    2.17
  -6  -5  15   13.62    1.40
  -6  -5  16   46.51    2.59
  -6  -5  17    9.42    1.90
  -6  -5  18   19.10    1.66
  -6  -5  19   21.07    2.11
  -6  -5  20   45.70    3.11
  -6  -5  21   25.91    2.95
  -6  -5  22    6.20    1.89
  -6  -5  23   27.25    2.19
  -6  -5  24    5.20    4.29
  -6  -4 -24   14.90    3.47
  -6  -4 -23    1.10    2.60
  -6  -4 -22   45.02    5.37
  -6  -4 -21   16.16    2.33
  -6  -4 -20  112.15    6.14
  -6  -4 -19    2.59    1.29
  -6  -4 -18  157.00    7.77
  -6  -4 -17    3.80    0.90
  -6  -4 -16  180.90    5.11
  -6  -4 -15    3.88    0.79
  -6  -4 -14   67.40    2.13
  -6  -4 -13    1.90    0.91
  -6  -4 -12  138.77    4.95
  -6  -4 -11   12.53    0.99
  -6  -4 -10  140.66    4.51
  -6  -4  -9   38.94    1.75
  -6  -4  -8   86.49    2.60
  -6  -4  -7    1.10    0.90
  -6  -4  -6  195.16    5.31
  -6  -4  -5   49.84    1.84
  -6  -4  -4  100.40    3.01
  -6  -4  -3   37.33    1.34
  -6  -4  -2   11.83    1.79
  -6  -4  -1  206.21    8.90
  -6  -4   0   49.84    3.39
  -6  -4   1  213.16    7.88
  -6  -4   2    7.08    1.38
  -6  -4   3   35.40    0.95
  -6  -4   4   96.63    3.15
  -6  -4   5   45.43    1.89
  -6  -4   6  177.69    5.33
  -6  -4   7    5.52    1.50
  -6  -4   8   85.38    3.33
  -6  -4   9   41.86    1.68
  -6  -4  10  139.00    4.48
  -6  -4  11   12.67    1.28
  -6  -4  12  158.00   10.31
  -6  -4  13    3.69    1.38
  -6  -4  14   71.23    3.88
  -6  -4  15    5.71    1.39
  -6  -4  16  167.70    6.22
  -6  -4  17    6.50    1.78
  -6  -4  18  156.50    6.26
  -6  -4  19    1.69    1.59
  -6  -4  20  119.25    6.99
  -6  -4  21   15.60    2.69
  -6  -4  22   64.96    4.67
  -6  -4  23    1.69    1.79
  -6  -4  24   11.70    2.39
  -6  -3 -25   52.71    5.66
  -6  -3 -24    7.40    3.10
  -6  -3 -23   47.06    6.04
  -6  -3 -22   19.98    3.22
  -6  -3 -21   29.59    2.83
  -6  -3 -20    8.82    1.31
  -6  -3 -19   16.89    1.40
  -6  -3 -18   41.34    2.06
  -6  -3 -17   16.08    1.68
  -6  -3 -16   24.21    1.38
  -6  -3 -15    8.82    1.13
  -6  -3 -14   32.04    1.36
  -6  -3 -13   30.58    1.22
  -6  -3 -12   43.03    1.84
  -6  -3 -11   65.12    2.26
  -6  -3 -10   39.94    2.02
  -6  -3  -9  118.59    3.92
  -6  -3  -8   35.88    1.32
  -6  -3  -7  142.32    4.77
  -6  -3  -6    3.88    0.59
  -6  -3  -5  328.70   10.52
  -6  -3  -4    4.08    0.40
  -6  -3  -3  441.00   19.74
  -6  -3  -2   36.00    2.04
  -6  -3  -1  654.34   22.51
  -6  -3   0  169.52    5.99
  -6  -3   1  677.04   24.46
  -6  -3   2   30.36    2.64
  -6  -3   3  434.31   10.00
  -6  -3   4    9.18    2.42
  -6  -3   5  327.25    9.41
  -6  -3   6    4.08    1.01
  -6  -3   7  133.17    4.39
  -6  -3   8   45.02    2.28
  -6  -3   9  107.33    4.77
  -6  -3  10   43.16    3.15
  -6  -3  11   76.91    3.16
  -6  -3  12   40.58    2.29
  -6  -3  13   28.52    1.82
  -6  -3  14   20.98    1.74
  -6  -3  15   13.40    1.17
  -6  -3  16   24.01    1.57
  -6  -3  17   22.28    2.08
  -6  -3  18   50.98    2.71
  -6  -3  19   17.31    1.66
  -6  -3  20   15.37    2.12
  -6  -3  21   30.36    2.20
  -6  -3  22   13.99    2.02
  -6  -3  23   65.12    5.33
  -6  -3  24    3.50    2.39
  -6  -3  25   39.19    4.38
  -6  -2 -25    0.30    2.51
  -6  -2 -24    9.18    2.61
  -6  -2 -23    9.92    2.39
  -6  -2 -22   32.04    4.87
  -6  -2 -21   47.20    3.98
  -6  -2 -20   29.48    3.80
  -6  -2 -19   67.24    3.44
  -6  -2 -18   60.22    2.95
  -6  -2 -17   65.93    2.76
  -6  -2 -16   39.19    1.75
  -6  -2 -15  106.71    4.13
  -6  -2 -14   52.56    2.03
  -6  -2 -13   61.15    2.03
  -6  -2 -12   95.65    2.74
  -6  -2 -11   26.01    1.22
  -6  -2 -10   55.50    1.94
  -6  -2  -9   22.37    2.08
  -6  -2  -8  168.48    5.71
  -6  -2  -7   65.45    2.10
  -6  -2  -6   91.78    4.41
  -6  -2  -5   18.06    0.94
  -6  -2  -4  101.20    3.22
  -6  -2  -3   88.92    4.72
  -6  -2  -2   42.12    1.95
  -6  -2  -1   71.57    2.54
  -6  -2   0    5.62    0.90
  -6  -2   1   76.21    5.24
  -6  -2   2   30.69    2.11
  -6  -2   3   84.09    2.75
  -6  -2   4   94.87    3.12
  -6  -2   5   24.40    1.09
  -6  -2   6   75.52    2.95
  -6  -2   7   55.65    2.09
  -6  -2   8  150.55    4.42
  -6  -2   9   15.52    1.42
  -6  -2  10   62.57    2.85
  -6  -2  11   37.09    3.17
  -6  -2  12  107.12    3.73
  -6  -2  13   75.52    3.13
  -6  -2  14   57.61    2.88
  -6  -2  15  123.21    4.88
  -6  -2  16   46.51    3.14
  -6  -2  17   73.10    2.91
  -6  -2  18   70.22    3.35
  -6  -2  19   70.90    3.87
  -6  -2  20   35.88    2.52
  -6  -2  21   47.89    3.46
  -6  -2  22   29.05    3.23
  -6  -2  23   15.76    2.22
  -6  -2  24   11.63    3.82
  -6  -2  25    6.81    1.88
  -6  -1 -25   15.37    3.21
  -6  -1 -24   57.46   10.46
  -6  -1 -23   25.30    4.23
  -6  -1 -22   85.75    6.85
  -6  -1 -21   21.44    2.69
  -6  -1 -20   48.86    4.33
  -6  -1 -19   16.32    1.70
  -6  -1 -18   27.25    1.57
  -6  -1 -17    8.41    1.10
  -6  -1 -16    0.30    0.70
  -6  -1 -15   63.68    2.87
  -6  -1 -14   31.70    1.80
  -6  -1 -13   16.40    1.22
  -6  -1 -12   34.93    1.65
  -6  -1 -11   18.49    1.20
  -6  -1 -10   42.64    2.35
  -6  -1  -9    2.99    0.69
  -6  -1  -8   33.06    1.49
  -6  -1  -7  102.41    3.64
  -6  -1  -5  121.88    3.75
  -6  -1  -4  246.18    8.47
  -6  -1  -2  420.25   13.53
  -6  -1  -1   18.32    3.00
  -6  -1   0  224.70   10.19
  -6  -1   1   16.40    1.62
  -6  -1   2  355.70   10.56
  -6  -1   4  244.30    8.75
  -6  -1   5  106.09    4.33
  -6  -1   7   94.09    3.49
  -6  -1   8   34.22    1.75
  -6  -1   9    2.10    0.90
  -6  -1  10   33.64    1.86
  -6  -1  11   26.42    1.85
  -6  -1  12   30.03    1.86
  -6  -1  13   25.91    1.93
  -6  -1  14   27.04    2.29
  -6  -1  15   66.26    2.93
  -6  -1  16   12.89    5.67
  -6  -1  17    8.12    1.82
  -6  -1  18   27.77    2.00
  -6  -1  19   19.01    2.27
  -6  -1  20   48.30    3.06
  -6  -1  21   19.01    2.27
  -6  -1  22   83.17    4.74
  -6  -1  23   30.36    3.42
  -6  -1  24   44.62    4.01
  -6  -1  25   12.67    2.99
  -6   0 -25    5.11    1.90
  -6   0 -24    4.80    2.01
  -6   0 -23   12.32    2.53
  -6   0 -22   12.32    2.11
  -6   0 -21   55.65    4.77
  -6   0 -20    0.71    2.02
  -6   0 -19   95.84    3.92
  -6   0 -18    0.40    0.69
  -6   0 -17  135.72    4.66
  -6   0 -16    4.88    0.71
  -6   0 -15  234.40    8.27
  -6   0 -14    4.71    1.00
  -6   0 -13  177.16    6.39
  -6   0 -12    0.59    0.69
  -6   0 -11  241.18    7.14
  -6   0 -10   31.25    1.45
  -6   0  -9   79.92    3.22
  -6   0  -8    5.52    0.70
  -6   0  -7  146.89    6.06
  -6   0  -6   43.96    1.59
  -6   0  -5  123.65    4.67
  -6   0  -4  165.12    4.63
  -6   0  -3   61.62    1.88
  -6   0  -2  170.56    5.49
  -6   0  -1    2.99    1.00
  -6   0   0    6.10    0.99
  -6   0   1    2.31    0.40
  -6   0   2  164.35    4.36
  -6   0   3   62.09    1.73
  -6   0   4  173.45    4.48
  -6   0   5  121.00    3.30
  -6   0   6   44.22    1.73
  -6   0   7  151.29    3.69
  -6   0   8    5.38    0.79
  -6   0   9   80.46    2.33
  -6   0  10   36.24    1.44
  -6   0  11  230.43    7.59
  -6   0  12   -1.80    1.50
  -6   0  13  189.34    6.05
  -6   0  14    0.10    1.72
  -6   0  15  235.01    7.66
  -6   0  16    3.50    1.31
  -6   0  17  127.46    5.87
  -6   0  18   -0.90    1.20
  -6   0  19   91.78    4.79
  -6   0  20    1.10    1.30
  -6   0  21   50.27    3.26
  -6   0  22   13.47    2.20
  -6   0  23   10.18    2.49
  -6   0  24    2.89    2.11
  -6   0  25    5.71    2.29
  -6   1 -24   45.83    5.01
  -6   1 -23   29.05    4.42
  -6   1 -22   89.68    6.63
  -6   1 -21   22.00    2.72
  -6   1 -20   53.73    3.66
  -6   1 -19   29.59    3.37
  -6   1 -18   29.05    2.05
  -6   1 -17    5.90    1.31
  -6   1 -16   -1.39    1.20
  -6   1 -15   67.40    3.61
  -6   1 -14   28.73    1.50
  -6   1 -13   24.80    1.79
  -6   1 -12   31.25    1.68
  -6   1 -11   29.81    1.75
  -6   1 -10   30.25    2.09
  -6   1  -9    5.81    0.72
  -6   1  -8   36.48    1.81
  -6   1  -7   97.81    3.16
  -6   1  -5  110.04    2.94
  -6   1  -4  263.74    8.77
  -6   1  -2  377.14   11.65
  -6   1  -1   15.37    1.10
  -6   1   0  240.25    9.92
  -6   1   1   17.72    0.84
  -6   1   2  441.42   11.35
  -6   1   4  258.24    6.75
  -6   1   5  119.03    3.49
  -6   1   6  173.19    5.53
  -6   1   7   94.67    2.92
  -6   1   8   33.64    1.51
  -6   1   9    4.08    0.89
  -6   1  10   40.96    2.43
  -6   1  11   18.58    1.38
  -6   1  12   41.22    1.80
  -6   1  13   18.92    1.39
  -6   1  14   36.97    3.04
  -6   1  15   66.42    3.42
  -6   1  16    1.90    2.01
  -6   1  17    4.88    1.41
  -6   1  18   32.95    2.18
  -6   1  19   23.04    2.02
  -6   1  20   53.88    3.52
  -6   1  21   21.81    2.62
  -6   1  22   74.48    4.66
  -6   1  23   25.30    3.32
  -6   1  24   55.50    5.07
  -6   1  25   14.52    2.82
  -6   2 -23   19.71    6.39
  -6   2 -22   32.26    3.86
  -6   2 -21   47.61    4.14
  -6   2 -20   28.73    3.11
  -6   2 -19   65.29    6.46
  -6   2 -18   62.25    3.31
  -6   2 -17   62.09    4.10
  -6   2 -16   38.94    2.75
  -6   2 -15  127.01    8.34
  -6   2 -14   58.06    2.44
  -6   2 -13   69.06    2.99
  -6   2 -12  112.15    3.81
  -6   2 -11   37.45    2.08
  -6   2 -10   63.84    2.40
  -6   2  -9   16.08    0.88
  -6   2  -8  151.29    4.67
  -6   2  -7   53.44    2.05
  -6   2  -4  104.65    3.68
  -6   2  -3   89.68    3.03
  -6   2  -2   32.95    1.61
  -6   2  -1   75.52    2.95
  -6   2   0    5.29    0.60
  -6   2   1   66.26    2.12
  -6   2   2   40.83    1.41
  -6   2   3   82.45    2.36
  -6   2   4   98.80    2.98
  -6   2   5   16.48    0.89
  -6   2   6   93.12    2.89
  -6   2   7   66.42    2.12
  -6   2   8  171.61    4.98
  -6   2   9   20.61    1.54
  -6   2  10   54.17    2.36
  -6   2  11   27.88    1.90
  -6   2  12   83.54    2.92
  -6   2  13   56.55    2.26
  -6   2  14   52.27    2.17
  -6   2  15  112.78    4.04
  -6   2  16   38.81    2.12
  -6   2  17   76.21    3.49
  -6   2  18   60.37    3.42
  -6   2  19   74.30    4.31
  -6   2  20   31.36    2.69
  -6   2  21   53.29    4.23
  -6   2  22   32.49    3.65
  -6   2  23    8.88    2.32
  -6   2  24   21.81    3.18
  -6   2  25    9.12    2.78
  -6   3 -23   51.41    6.88
  -6   3 -22   15.76    2.06
  -6   3 -21   25.50    3.33
  -6   3 -20   13.69    1.70
  -6   3 -19   18.40    1.97
  -6   3 -18   45.29    3.37
  -6   3 -17   15.76    1.51
  -6   3 -16   23.62    1.46
  -6   3 -15   11.29    1.28
  -6   3 -14   26.63    1.65
  -6   3 -13   29.05    1.72
  -6   3 -12   40.58    1.66
  -6   3 -11   73.44    2.40
  -6   3 -10   42.64    1.83
  -6   3  -9  106.92    3.31
  -6   3  -8   40.20    3.17
  -6   3  -7  127.69    5.20
  -6   3  -6    3.39    0.59
  -6   3  -5  337.82    9.93
  -6   3  -4    5.62    0.90
  -6   3  -3  426.42   15.28
  -6   3  -2   26.63    1.34
  -6   3  -1  686.44   15.72
  -6   3   0  182.25    4.32
  -6   3   1  653.31   16.36
  -6   3   2   35.64    1.31
  -6   3   3  425.60   11.55
  -6   3   4    3.39    0.70
  -6   3   5  335.62    9.16
  -6   3   6    5.20    0.82
  -6   3   7  139.48    3.78
  -6   3   8   25.20    1.31
  -6   3   9  116.42    3.45
  -6   3  10   33.87    1.75
  -6   3  11   62.25    2.21
  -6   3  12   47.75    1.93
  -6   3  13   32.15    1.47
  -6   3  14   32.26    1.82
  -6   3  15    8.29    1.09
  -6   3  16   27.25    1.98
  -6   3  17   19.27    1.67
  -6   3  18   45.83    4.20
  -6   3  19   15.76    2.06
  -6   3  20   15.21    2.03
  -6   3  21   34.93    3.55
  -6   3  22   16.56    3.50
  -6   3  23   56.55    4.06
  -6   3  24    9.18    2.48
  -6   3  25   44.76    4.55
  -6   4 -22   63.36    6.53
  -6   4 -21    6.81    1.88
  -6   4 -20  131.79    8.27
  -6   4 -19    6.92   17.31
  -6   4 -18  164.61   12.32
  -6   4 -17    4.80    1.10
  -6   4 -16  162.05    7.64
  -6   4 -15    6.20    1.20
  -6   4 -14   69.56    2.17
  -6   4 -13    1.99    0.51
  -6   4 -12  168.74    5.72
  -6   4 -11   10.18    0.83
  -6   4 -10  152.52    6.42
  -6   4  -9   45.83    2.44
  -6   4  -8   79.21    3.20
  -6   4  -7    3.39    0.88
  -6   4  -6  197.12    6.74
  -6   4  -5   51.41    1.86
  -6   4  -4   99.40    3.59
  -6   4  -3   39.94    1.64
  -6   4  -2    6.00    0.88
  -6   4  -1  223.20    5.68
  -6   4   0   57.30    1.82
  -6   4   1  218.15    5.61
  -6   4   2    9.67    0.81
  -6   4   3   32.72    1.26
  -6   4   4  106.92    2.69
  -6   4   5   52.85    1.89
  -6   4   6  189.06    4.95
  -6   4   7    0.20    0.91
  -6   4   8   80.46    2.69
  -6   4   9   36.24    1.44
  -6   4  10  140.42    4.03
  -6   4  11   12.67    1.00
  -6   4  12  131.79    3.67
  -6   4  13    1.80    1.21
  -6   4  14   64.64    3.06
  -6   4  15    2.99    0.80
  -6   4  16  180.10    6.98
  -6   4  17    1.69    1.30
  -6   4  18  192.65    6.94
  -6   4  19   -1.21    1.41
  -6   4  20  114.28    6.63
  -6   4  21   15.21    2.73
  -6   4  22   55.35    4.17
  -6   4  23    9.00    2.88
  -6   4  24   17.72    2.86
  -6   5 -21   30.91    2.45
  -6   5 -20   36.97    2.92
  -6   5 -19   18.92    2.26
  -6   5 -18   22.47    4.46
  -6   5 -17   12.39    1.69
  -6   5 -16   42.77    6.54
  -6   5 -15   12.60    0.78
  -6   5 -14   13.10    1.01
  -6   5 -13    9.92    0.82
  -6   5 -12   41.34    2.06
  -6   5 -11   54.17    2.65
  -6   5 -10  100.80   10.64
  -6   5  -9   51.12    2.00
  -6   5  -8   84.27    4.04
  -6   5  -7   86.30    5.02
  -6   5  -6  199.37    7.06
  -6   5  -5  180.10    6.71
  -6   5  -4  108.78    3.75
  -6   5  -3  384.55   14.90
  -6   5  -2  272.25    7.26
  -6   5  -1  448.59   12.28
  -6   5   0  155.50    3.99
  -6   5   1  430.98   10.38
  -6   5   2  300.33    7.97
  -6   5   3  377.91    9.33
  -6   5   4  114.92    3.00
  -6   5   5  168.74    4.42
  -6   5   6  196.56    5.33
  -6   5   7   70.39    2.35
  -6   5   8   78.32    2.66
  -6   5   9   50.98    2.28
  -6   5  10   97.81    3.56
  -6   5  11   43.30    2.24
  -6   5  12   52.13    2.17
  -6   5  13   10.50    1.43
  -6   5  14   19.62    1.51
  -6   5  15   15.21    1.40
  -6   5  16   43.96    2.65
  -6   5  17    6.60    1.18
  -6   5  18   24.60    4.86
  -6   5  19   22.00    3.28
  -6   5  20   38.94    3.12
  -6   5  21   30.25    3.74
  -6   5  22    9.49    1.79
  -6   5  23   20.98    3.02
  -6   5  24   10.50    2.79
  -6   6 -17  140.66    6.17
  -6   6 -16   67.24    2.95
  -6   6 -15   88.55    4.33
  -6   6 -14   63.52    3.19
  -6   6 -13   86.12    3.53
  -6   6 -12   39.44    2.89
  -6   6 -11   80.28    5.02
  -6   6 -10   32.26    1.93
  -6   6  -9   84.46    2.94
  -6   6  -8   41.99    2.07
  -6   6  -7   90.63    3.62
  -6   6  -6   49.56    1.97
  -6   6  -5   20.16    1.53
  -6   6  -4   27.25    1.36
  -6   6  -3   68.23    2.97
  -6   6  -2   75.86    2.26
  -6   6  -1   29.48    1.09
  -6   6   0   11.09    0.80
  -6   6   1   22.18    1.13
  -6   6   2   85.01    2.58
  -6   6   3   85.38    2.22
  -6   6   4   20.52    1.36
  -6   6   5   24.01    1.27
  -6   6   6   44.89    1.74
  -6   6   7   79.03    2.49
  -6   6   8   49.00    2.24
  -6   6   9   64.64    2.09
  -6   6  10   27.25    1.46
  -6   6  11   78.85    3.20
  -6   6  12   40.96    1.66
  -6   6  13   96.43    3.34
  -6   6  14   70.22    3.18
  -6   6  15   86.30    3.90
  -6   6  16   85.93    4.45
  -6   6  17  114.70    4.93
  -6   6  18   21.53    2.78
  -6   6  19  102.21    5.26
  -6   6  20   34.22    3.04
  -6   6  21   56.55    3.76
  -6   6  22    6.60    1.80
  -6   6  23   30.36    2.98
  -6   6  24    8.18    2.17
  -6   7 -18   53.73    2.49
  -6   7 -17   15.21    1.09
  -6   7 -16    3.10    0.99
  -6   7 -15   25.20    1.81
  -6   7 -14   -0.40    0.79
  -6   7 -13   65.12    3.87
  -6   7 -12    3.88    0.99
  -6   7 -11   18.84    1.13
  -6   7  -9   95.45    3.71
  -6   7  -8  102.62    5.67
  -6   7  -7   20.98    1.28
  -6   7  -6  179.83    5.90
  -6   7  -5   26.83    1.66
  -6   7  -4  165.89    5.41
  -6   7  -3   38.56    1.37
  -6   7  -2  216.68    5.59
  -6   7  -1    7.02    0.80
  -6   7   0  215.80    5.58
  -6   7   1    7.90    0.79
  -6   7   2  227.41    6.64
  -6   7   3   34.22    1.52
  -6   7   4  184.69    4.89
  -6   7   5   27.04    1.25
  -6   7   6  171.09    6.02
  -6   7   7   20.79    1.28
  -6   7   8   99.40    3.19
  -6   7   9   80.10    2.86
  -6   7  10   54.17    2.06
  -6   7  11   24.80    1.59
  -6   7  12   10.82    1.32
  -6   7  13   78.15    2.83
  -6   7  14    3.10    1.30
  -6   7  15   28.62    2.35
  -6   7  16    7.02    2.49
  -6   7  17   19.80    1.96
  -6   7  18   55.20    2.82
  -6   7  19   13.40    2.78
  -6   7  20   46.10    4.35
  -6   7  21    1.39    1.79
  -6   7  22   17.72    2.61
  -6   7  23   13.32    3.87
  -6   7  24   19.98    4.92
  -6   8 -18   25.50    2.02
  -6   8 -17  158.51   13.60
  -6   8 -16   11.49    1.29
  -6   8 -15  113.00    5.95
  -6   8 -14   13.91    1.12
  -6   8 -13  156.75   10.77
  -6   8 -12   17.89    1.61
  -6   8 -11  151.78    5.67
  -6   8 -10   21.81    1.31
  -6   8  -9  160.02    5.31
  -6   8  -8   27.35    1.46
  -6   8  -7  103.02    3.45
  -6   8  -6   16.08    1.20
  -6   8  -5  172.92    5.79
  -6   8  -3   97.02    2.96
  -6   8  -2   32.26    1.82
  -6   8  -1   20.88    1.10
  -6   8   0    3.80    0.70
  -6   8   1   18.92    1.48
  -6   8   2   18.92    1.22
  -6   8   3   93.51    2.71
  -6   8   4    5.90    1.02
  -6   8   5  176.09    5.31
  -6   8   6   12.53    1.20
  -6   8   7  110.04    3.99
  -6   8   8   20.52    1.54
  -6   8   9  176.36    4.78
  -6   8  10   28.94    1.83
  -6   8  11  158.76    6.30
  -6   8  12   25.00    2.40
  -6   8  13  172.40    8.14
  -6   8  14   18.06    2.81
  -6   8  15  127.24    7.44
  -6   8  16   16.56    3.01
  -6   8  17  152.77    7.91
  -6   8  18   20.43    3.89
  -6   8  19   61.47    4.08
  -6   8  20   22.56    2.75
  -6   8  21   48.86    3.63
  -6   8  22   11.63    2.93
  -6   8  23   16.89    2.79
  -6   9 -17   13.47    1.47
  -6   9 -16   40.83    3.58
  -6   9 -15   38.56    2.61
  -6   9 -14   42.77    2.35
  -6   9 -13   24.21    2.26
  -6   9 -12   18.23    1.20
  -6   9 -11   20.16    1.53
  -6   9 -10   66.75    4.25
  -6   9  -9   75.17    2.95
  -6   9  -8   69.06    3.32
  -6   9  -7  144.00    5.28
  -6   9  -5  150.55    5.40
  -6   9  -4   71.23    2.87
  -6   9  -3   76.56    2.45
  -6   9  -2   54.61    2.07
  -6   9  -1   76.21    2.44
  -6   9   0   85.38    2.96
  -6   9   1   87.98    2.81
  -6   9   2   68.06    2.14
  -6   9   3   68.23    2.15
  -6   9   4   86.68    2.61
  -6   9   5  153.51    4.21
  -6   9   6   52.13    2.60
  -6   9   7  138.30    4.94
  -6   9   8   64.16    2.72
  -6   9   9   85.38    3.51
  -6   9  10   91.97    4.60
  -6   9  11   22.18    3.20
  -6   9  12   21.34    2.22
  -6   9  13   28.73    3.75
  -6   9  14   55.80    4.63
  -6   9  15   37.45    3.79
  -6   9  16   40.70    4.34
  -6   9  17    9.12    3.20
  -6   9  18    5.52    2.59
  -6   9  19    5.52    3.38
  -6   9  20   -1.99    5.58
  -6   9  21    6.20    3.09
  -6   9  22   14.90    2.39
  -6   9  23    4.49    2.20
  -6  10 -17   32.49    2.62
  -6  10 -16   93.32    5.41
  -6  10 -15   16.00    3.20
  -6  10 -14  176.89    8.25
  -6  10 -13   27.35    2.62
  -6  10 -12  172.40    7.09
  -6  10 -11   31.47    1.68
  -6  10 -10  221.12    8.33
  -6  10  -9   13.18    1.23
  -6  10  -8  194.88    7.26
  -6  10  -7   48.72    2.23
  -6  10  -6   86.86    3.36
  -6  10  -5   65.12    2.91
  -6  10  -4   44.62    1.74
  -6  10  -3   56.40    2.55
  -6  10  -2   11.29    1.28
  -6  10  -1   31.25    1.57
  -6  10   0   19.80    1.34
  -6  10   1   18.84    1.22
  -6  10   2   16.48    1.62
  -6  10   3   39.94    2.91
  -6  10   4   43.56    1.72
  -6  10   5   60.22    2.79
  -6  10   6   81.72    3.98
  -6  10   7   43.43    2.24
  -6  10   8  209.09    7.23
  -6  10   9   10.82    1.51
  -6  10  10  222.31    8.95
  -6  10  11   36.84    4.25
  -6  10  12  185.78   10.36
  -6  10  13   35.16    2.73
  -6  10  14  139.71    8.51
  -6  10  15   14.90    2.62
  -6  10  16  133.17    8.31
  -6  10  17   24.21    3.84
  -6  10  18   64.80    6.44
  -6  10  19   31.36    6.27
  -6  10  20   56.85    8.44
  -6  10  21   -5.02    3.90
  -6  10  22   27.25    5.85
  -6  11 -17    3.20    1.61
  -6  11 -16   20.34    2.89
  -6  11 -15   -0.10    1.22
  -6  11 -14   43.56    5.02
  -6  11 -13   10.11    1.08
  -6  11 -12   24.40    1.98
  -6  11 -11   65.12    3.39
  -6  11 -10   17.14    1.32
  -6  11  -9  121.88    4.86
  -6  11  -8   31.70    1.58
  -6  11  -7  218.45    8.57
  -6  11  -6   50.41    2.13
  -6  11  -5   90.25    3.23
  -6  11  -4    9.99    1.07
  -6  11  -3   81.54    2.71
  -6  11  -2    6.92    1.00
  -6  11  -1   49.98    1.98
  -6  11   0    2.10    1.10
  -6  11   1   58.06    1.98
  -6  11   2    2.59    1.00
  -6  11   3   88.74    3.20
  -6  11   4    8.41    1.28
  -6  11   5   89.87    3.41
  -6  11   6   47.20    2.47
  -6  11   7  235.32    9.51
  -6  11   8   29.92    2.84
  -6  11   9  105.27    5.13
  -6  11  10   16.16    3.22
  -6  11  11   66.42    5.05
  -6  11  12   20.34    5.14
  -6  11  13    9.30    3.29
  -6  11  14   55.35    4.76
  -6  11  15   -0.50    2.91
  -6  11  16   15.29    2.97
  -6  11  17    1.30    2.10
  -6  11  18    7.67    6.48
  -6  11  19    5.29    3.17
  -6  11  20    3.50    2.81
  -6  11  21    9.18    4.61
  -6  11  22    4.41    3.61
  -6  12 -16   78.85    7.46
  -6  12 -15   28.20    4.46
  -6  12 -14   55.50    9.09
  -6  12 -13  101.81    7.87
  -6  12 -12   97.42    5.92
  -6  12 -11  108.16    6.66
  -6  12 -10  139.24    5.66
  -6  12  -9   62.25    2.68
  -6  12  -8  135.26    5.12
  -6  12  -7   90.63    4.19
  -6  12  -6   29.48    1.52
  -6  12  -5    7.62    0.99
  -6  12  -4   38.81    1.74
  -6  12  -3   45.29    1.88
  -6  12  -2   10.50    1.10
  -6  12  -1   19.36    1.32
  -6  12   0    5.90    0.92
  -6  12   1   13.32    1.31
  -6  12   2   10.50    1.23
  -6  12   3   39.44    2.26
  -6  12   4   23.33    1.64
  -6  12   5    9.30    2.20
  -6  12   6   25.60    2.02
  -6  12   7   88.55    4.70
  -6  12   8  119.68    5.91
  -6  12   9   77.44    4.75
  -6  12  10  166.93   10.59
  -6  12  11  125.22    6.49
  -6  12  12   96.24    6.47
  -6  12  13  107.12    7.45
  -6  12  14   63.84    6.23
  -6  12  15   41.86    4.79
  -6  12  16  105.68    8.43
  -6  12  17    6.92    6.73
  -6  12  18   55.65    6.56
  -6  12  19    3.10    2.99
  -6  12  20   23.91    4.89
  -6  12  21    5.02    5.60
  -6  13 -16    8.12    2.51
  -6  13 -15    9.92    2.39
  -6  13 -14   11.90    3.38
  -6  13 -13   14.98    1.32
  -6  13 -12   14.90    1.39
  -6  13 -11   61.94    2.99
  -6  13 -10   49.00    2.24
  -6  13  -9   53.88    2.94
  -6  13  -8   53.00    2.91
  -6  13  -7   46.10    2.31
  -6  13  -6  115.13    5.58
  -6  13  -5   58.68    2.76
  -6  13  -4   92.74    3.27
  -6  13  -3   94.09    3.30
  -6  13  -2   35.88    1.80
  -6  13  -1  101.00    3.02
  -6  13   0   37.58    1.84
  -6  13   1   85.01    2.95
  -6  13   2   23.81    1.56
  -6  13   3  103.43    4.47
  -6  13   4  109.83    4.82
  -6  13   5   81.54    3.97
  -6  13   6  128.60   23.81
  -6  13   7  103.02   17.66
  -6  13   8   62.25    4.26
  -6  13   9   53.88    5.14
  -6  13  10   48.86    4.33
  -6  13  11   63.84    4.95
  -6  13  12   20.98    5.40
  -6  13  13   18.92    3.04
  -6  13  14   19.80    4.63
  -6  13  15   16.40    3.48
  -6  13  16   17.39    5.92
  -6  13  17   17.98    4.58
  -6  13  18    3.50    4.00
  -6  13  19   21.72    4.66
  -6  13  20    8.88    4.89
  -6  14 -15   69.72    6.85
  -6  14 -14    1.59    1.79
  -6  14 -13  146.41    8.47
  -6  14 -12    0.90    0.89
  -6  14 -11  110.25    9.24
  -6  14 -10   13.18    1.52
  -6  14  -9  142.80    7.65
  -6  14  -8   18.06    1.87
  -6  14  -7   87.98    4.31
  -6  14  -6    9.49    1.29
  -6  14  -5   62.73    3.33
  -6  14  -4    7.78    1.00
  -6  14  -3    9.67    1.31
  -6  14  -2   15.92    2.00
  -6  14  -1    3.61    0.99
  -6  14   0  149.08    6.59
  -6  14   1    3.88    1.89
  -6  14   2   19.01    2.70
  -6  14   3    3.39    2.80
  -6  14   4   20.88   19.19
  -6  14   5   69.89    7.36
  -6  14   6   21.53    3.53
  -6  14   7   83.54    5.12
  -6  14   8   31.92    3.05
  -6  14   9  145.93   10.39
  -6  14  10   29.05    7.65
  -6  14  11  141.13    9.03
  -6  14  12   -2.10    3.19
  -6  14  13  132.71   11.06
  -6  14  14   -0.90    3.31
  -6  14  15   86.12    6.87
  -6  14  16    5.38    3.02
  -6  14  17   43.56    5.41
  -6  14  18   11.09    4.80
  -6  14  19   23.62   10.89
  -6  14  20    6.60    3.60
  -6  15 -15    3.88    1.81
  -6  15 -14    1.21    1.80
  -6  15 -13   11.70    2.33
  -6  15 -12    9.67    1.62
  -6  15 -11   33.41    3.12
  -6  15 -10   27.04    2.50
  -6  15  -9   19.18    2.19
  -6  15  -8   64.16    4.17
  -6  15  -7    9.00    1.08
  -6  15  -6   87.42    4.49
  -6  15  -5    2.50    1.11
  -6  15  -4  207.65    6.92
  -6  15  -3    3.80    1.72
  -6  15  -2  194.88    6.70
  -6  15  -1    4.28    1.61
  -6  15   0  163.33   10.74
  -6  15   1    7.02    3.29
  -6  15   2  201.36   10.22
  -6  15   3   11.49    2.92
  -6  15   4  211.41   10.76
  -6  15   5   12.82    2.94
  -6  15   6  100.20    5.81
  -6  15   7    9.18    2.30
  -6  15   8   87.61    9.92
  -6  15   9   16.00    4.72
  -6  15  10   25.70    4.87
  -6  15  11   29.16    4.32
  -6  15  12    7.90    3.48
  -6  15  13   23.52    6.01
  -6  15  14    7.90    9.89
  -6  15  15    6.30    3.31
  -6  15  16    8.01    3.11
  -6  15  17   13.18    4.57
  -6  15  18    7.90    6.91
  -6  15  19   12.67    3.70
  -6  16 -14   23.23    2.80
  -6  16 -13   22.37    2.93
  -6  16 -12   30.25    4.07
  -6  16 -11   16.08    1.92
  -6  16 -10   47.33    3.58
  -6  16  -9   17.89    2.28
  -6  16  -8   78.50    3.54
  -6  16  -7    5.02    1.12
  -6  16  -6   19.98    3.04
  -6  16  -5    2.59    1.61
  -6  16  -4    2.50    1.49
  -6  16  -3   15.21    1.64
  -6  16  -2   14.67    2.07
  -6  16  -1    3.20    3.11
  -6  16   0   31.81    3.84
  -6  16   1    2.99    2.11
  -6  16   2   19.62    3.54
  -6  16   3   25.60    7.19
  -6  16   4   10.82    3.88
  -6  16   5   -2.79    5.78
  -6  16   6   21.44    3.24
  -6  16   7    1.39    4.30
  -6  16   8   95.45    6.64
  -6  16   9   22.37    3.69
  -6  16  10   58.06    5.33
  -6  16  11   28.30    6.28
  -6  16  12   74.65   13.82
  -6  16  13   45.29    4.85
  -6  16  14   41.86    5.69
  -6  16  15   26.01    3.47
  -6  16  16   24.01    5.10
  -6  16  17   18.84    4.60
  -6  16  18   11.63    3.82
  -6  17 -10   11.90    1.73
  -6  17  -9   22.47    2.18
  -6  17  -8   11.29    1.68
  -6  17  -7   65.29    5.98
  -6  17  -6   41.73    4.13
  -6  17  -5   82.99    4.92
  -6  17  -4   26.63    2.37
  -6  17  -3  122.10    6.19
  -6  17  -2   22.00    2.44
  -6  17  -1  112.36    7.00
  -6  17   0   23.52    5.34
  -6  17   1  115.56    7.74
  -6  17   2   31.25    5.25
  -6  17   3  118.16    8.70
  -6  17   4   19.80    3.56
  -6  17   5   86.86    8.20
  -6  17   6   44.09    4.25
  -6  17   7   51.84    4.32
  -6  17   8   18.32    3.00
  -6  17   9   31.14    3.35
  -6  17  10    9.18    4.12
  -6  17  11    7.78    4.02
  -6  17  12    7.90    4.38
  -6  17  13    1.39    3.19
  -6  17  14    0.50    3.62
  -6  17  15    7.02    3.18
  -6  17  16    8.12    4.22
  -6  17  17   12.39    5.07
  -6  18  -9    7.90    2.81
  -6  18  -8   50.55    4.98
  -6  18  -7    7.29    2.21
  -6  18  -6   11.97    2.49
  -6  18  -5   24.30    3.16
  -6  18  -4    0.00    1.00
  -6  18  -3   16.56    1.79
  -6  18  -2    8.18    3.60
  -6  18  -1   20.88    3.20
  -6  18   0    4.49    2.42
  -6  18   1   21.34    4.25
  -6  18   2    6.10    2.42
  -6  18   3   32.15    4.42
  -6  18   4    4.80    3.68
  -6  18   5   21.72    3.54
  -6  18   6   13.62    3.10
  -6  18   7    6.71    4.20
  -6  18   8   49.42    5.91
  -6  18   9    7.67    3.99
  -6  18  10   78.32    8.14
  -6  18  11    2.40    3.91
  -6  18  12   89.68    7.77
  -6  18  13   -2.19    3.40
  -6  18  14   86.86   11.37
  -6  18  15    2.31    2.92
  -6  19  -8    3.88    2.01
  -6  19  -7   49.00    7.00
  -6  19  -6   15.21    2.89
  -6  19  -5   81.90    7.78
  -6  19  -4   16.97    2.31
  -6  19  -3  106.92    5.58
  -6  19  -2   20.79    4.20
  -6  19  -1  111.09    7.80
  -6  19   0   22.18    4.90
  -6  19   1  102.01    9.29
  -6  19   2   16.73    4.83
  -6  19   3  101.20    8.05
  -6  19   4   21.07    4.59
  -6  19   5   88.55    6.96
  -6  19   6   19.62    5.49
  -6  19   7   56.10    8.84
  -6  19   8    6.30    4.92
  -6  19   9   37.95    6.53
  -6  19  10    3.80    3.78
  -6  19  11   12.53    3.61
  -6  19  12    2.10    5.60
  -6  19  13    3.31    5.61
  -6  19  14   27.25   15.14
  -6  20  -7    7.90    1.69
  -6  20  -6   10.63    2.48
  -6  20  -5   27.14    3.44
  -6  20  -4   20.16    2.78
  -6  20  -3   12.18    2.09
  -6  20  -2   26.42    6.48
  -6  20  -1   21.34    4.90
  -6  20   0   11.63    6.00
  -6  20   1   18.32    6.51
  -6  20   2   21.16    6.90
  -6  20   3   11.90    4.62
  -6  20   4   31.02    5.24
  -6  20   5   27.25    5.12
  -6  20   6   16.40   41.47
  -6  20   7   35.05   66.19
  -6  20   8   14.06    4.72
  -6  20   9    9.67    3.98
  -6  20  10   16.89    4.52
  -6  20  11   26.63    7.12
  -6  20  12   39.44    5.02
  -6  21  -6   33.87    7.45
  -6  21  -5    5.11    2.62
  -6  21  -4   62.73    5.86
  -6  21  -3    1.39    1.49
  -6  21  -2  113.85   72.34
  -6  21  -1   20.43   50.53
  -6  21   0  144.48   74.52
  -6  21   1   22.75   50.37
  -6  21   2  101.20   74.04
  -6  21   3    2.50    3.70
  -6  21   4   56.10    6.14
  -6  21   5   13.18    3.27
  -6  21   6   52.85    7.56
  -6  21   7   21.72   11.93
  -6  21   8   49.56   15.91
  -6  21   9   14.52    5.87
  -6  21  10   15.76    5.72
  -6  22  -5   14.52    3.12
  -6  22  -4   17.47    2.59
  -6  22  -3    4.41    1.72
  -6  22  -2   23.62   16.82
  -6  22  -1    1.59   14.84
  -6  22   0   14.59   15.20
  -6  22   1    6.00   11.81
  -6  22   2   22.18   12.15
  -6  22   3   10.18   11.36
  -6  22   4   16.56    5.70
  -6  22   5   13.62    7.23
  -6  22   6    6.30    7.08
  -6  22   7   27.14    6.15
  -6  23  -2   45.16    6.72
  -6  23  -1   30.25    6.38
  -6  23   0   21.07    5.14
  -6  23   1   30.91    5.12
  -6  23   2   22.28    3.96
  -5 -23  -7   42.64    7.84
  -5 -23  -6    8.58    3.40
  -5 -23  -5   41.34    6.04
  -5 -23  -4   13.32    3.80
  -5 -23  -3   41.60    5.80
  -5 -23  -2   16.97    5.69
  -5 -23  -1   27.46    3.98
  -5 -23   0   22.75    5.15
  -5 -23   1   29.59    3.05
  -5 -23   2   15.29    2.42
  -5 -23   3   33.29    2.77
  -5 -23   4    9.18    2.18
  -5 -23   5   26.42    2.88
  -5 -23   6   18.32    2.74
  -5 -23   7   38.44    5.58
  -5 -22 -10   29.59    5.55
  -5 -22  -9   15.76    5.95
  -5 -22  -8   15.68    2.69
  -5 -22  -7   16.00    3.44
  -5 -22  -6   19.62    3.10
  -5 -22  -5    3.88    2.01
  -5 -22  -4    6.20    2.79
  -5 -22  -3    0.90    2.70
  -5 -22  -2    1.10    1.91
  -5 -22  -1    0.50    2.81
  -5 -22   0   -1.80    2.89
  -5 -22   1    6.20    3.09
  -5 -22   2   10.11    2.99
  -5 -22   3   -0.30    2.11
  -5 -22   4   12.89    2.30
  -5 -22   5   -0.90    1.50
  -5 -22   6   16.16    2.33
  -5 -22   7   13.03    2.31
  -5 -22   8   20.70    3.19
  -5 -22   9   20.98    9.62
  -5 -22  10   25.81    4.27
  -5 -21 -12   15.68    2.69
  -5 -21 -11   11.90    3.31
  -5 -21 -10   26.01    4.18
  -5 -21  -9   16.00    2.72
  -5 -21  -8   10.63    2.80
  -5 -21  -7   33.06    3.91
  -5 -21  -6    7.29    2.70
  -5 -21  -5   69.56    7.17
  -5 -21  -4   13.62    2.44
  -5 -21  -3   72.93    8.03
  -5 -21  -2   17.98    3.31
  -5 -21  -1   94.28    8.16
  -5 -21   0   12.11    2.37
  -5 -21   1   81.36    9.92
  -5 -21   2   17.31    2.50
  -5 -21   3   75.52    6.95
  -5 -21   4   17.81    1.52
  -5 -21   5   66.59    4.41
  -5 -21   6   10.11    1.78
  -5 -21   7   31.70    3.94
  -5 -21   8   13.03    2.02
  -5 -21   9   23.33    2.90
  -5 -21  10   20.61    3.54
  -5 -21  11   19.54    8.31
  -5 -21  12   20.07    4.12
  -5 -20 -14   12.39    2.60
  -5 -20 -13   23.33    4.06
  -5 -20 -12   33.52    4.86
  -5 -20 -11    4.88    2.21
  -5 -20 -10   35.64    5.25
  -5 -20  -9   14.82    3.23
  -5 -20  -8   24.01    3.53
  -5 -20  -7   12.53    4.11
  -5 -20  -6   32.15    3.74
  -5 -20  -5   15.37    3.21
  -5 -20  -4    4.58    2.18
  -5 -20  -3   19.54    2.39
  -5 -20  -2    1.99    2.28
  -5 -20  -1   31.36    2.91
  -5 -20   0    2.99    1.31
  -5 -20   1   32.15    2.15
  -5 -20   2    6.60    1.39
  -5 -20   3   12.18    1.81
  -5 -20   4   10.63    1.50
  -5 -20   5   20.79    1.73
  -5 -20   6   28.84    2.15
  -5 -20   7   20.79    2.74
  -5 -20   8   23.33    2.99
  -5 -20   9   13.69    1.92
  -5 -20  10   27.67    2.74
  -5 -20  11   11.49    2.98
  -5 -20  12   28.20    3.50
  -5 -20  13   26.32    4.62
  -5 -20  14   30.25    3.52
  -5 -19 -15    7.51    2.30
  -5 -19 -14    2.40    2.70
  -5 -19 -13   20.70    4.28
  -5 -19 -12   26.21    4.92
  -5 -19 -11   49.28    5.34
  -5 -19 -10   11.49    3.19
  -5 -19  -9   24.40    2.87
  -5 -19  -8   26.01    3.06
  -5 -19  -7   12.89    2.87
  -5 -19  -6   52.71    3.63
  -5 -19  -5   23.43    2.61
  -5 -19  -4   84.82    5.53
  -5 -19  -3    9.18    2.18
  -5 -19  -2  135.26    8.37
  -5 -19  -1   16.81    1.89
  -5 -19   0   83.72    5.86
  -5 -19   1    9.12    1.87
  -5 -19   2  146.65    5.81
  -5 -19   3   10.30    1.61
  -5 -19   4   84.46    4.78
  -5 -19   5   19.54    1.59
  -5 -19   6   62.57    3.48
  -5 -19   7   11.42    2.23
  -5 -19   8   36.97    2.43
  -5 -19   9   30.25    2.53
  -5 -19  10   14.59    2.37
  -5 -19  11   58.98    6.14
  -5 -19  12   36.24    6.02
  -5 -19  13   31.81    4.62
  -5 -19  14    5.90    3.01
  -5 -19  15   11.09    3.60
  -5 -18 -17   36.48    4.95
  -5 -18 -16    3.10    3.20
  -5 -18 -15   33.29    4.04
  -5 -18 -14    2.19    2.10
  -5 -18 -13   62.25    5.84
  -5 -18 -11   43.16    4.07
  -5 -18 -10    2.79    1.90
  -5 -18  -9   60.84    4.06
  -5 -18  -8   15.76    2.78
  -5 -18  -7   38.19    2.84
  -5 -18  -6    4.71    2.00
  -5 -18  -5   26.21    2.76
  -5 -18  -4   20.61    2.09
  -5 -18  -3   17.64    2.18
  -5 -18  -2   19.10    1.84
  -5 -18  -1   11.97    1.52
  -5 -18   0    3.20    1.29
  -5 -18   1   10.11    1.53
  -5 -18   2   14.59    1.38
  -5 -18   3   21.44    1.94
  -5 -18   4   28.09    1.70
  -5 -18   5   36.36    2.05
  -5 -18   6    9.18    1.39
  -5 -18   7   40.32    2.16
  -5 -18   8   11.63    1.50
  -5 -18   9   75.34    3.47
  -5 -18  10    6.71    1.50
  -5 -18  11   42.38    4.17
  -5 -18  12    2.10    3.31
  -5 -18  13   60.68    5.76
  -5 -18  14    5.02    3.00
  -5 -18  15   48.02    5.27
  -5 -18  16    3.50    3.89
  -5 -18  17   46.65    5.33
  -5 -17 -18    9.00    5.22
  -5 -17 -17   13.47    3.23
  -5 -17 -16    2.19    1.89
  -5 -17 -15   27.25    4.07
  -5 -17 -14   12.32    2.60
  -5 -17 -13   28.84    3.01
  -5 -17 -12   25.20    3.41
  -5 -17 -11   22.75    2.48
  -5 -17 -10   17.31    1.83
  -5 -17  -9    8.82    1.72
  -5 -17  -8   63.84    4.31
  -5 -17  -7    6.20    1.49
  -5 -17  -6   74.82    4.15
  -5 -17  -5   32.15    2.72
  -5 -17  -4   72.25    4.42
  -5 -17  -3   24.60    1.98
  -5 -17  -2  120.56    6.15
  -5 -17  -1   40.58    3.06
  -5 -17   0  130.19    5.93
  -5 -17   1   40.96    2.56
  -5 -17   2  126.11    4.49
  -5 -17   3   29.70    1.53
  -5 -17   4   61.62    2.67
  -5 -17   5   46.65    2.19
  -5 -17   6   86.86    4.10
  -5 -17   7   11.22    1.21
  -5 -17   8   72.42    3.06
  -5 -17   9   10.11    1.40
  -5 -17  10   16.48    1.87
  -5 -17  11   15.21    2.03
  -5 -17  12   32.26    3.98
  -5 -17  13   30.25    3.96
  -5 -17  14   18.06    3.06
  -5 -17  15   23.62    3.60
  -5 -17  16    9.92    8.69
  -5 -17  17   14.29    4.01
  -5 -17  18    8.18    7.09
  -5 -16 -19   14.36    2.80
  -5 -16 -18   22.37    3.31
  -5 -16 -17    6.20    6.72
  -5 -16 -16   25.10    3.11
  -5 -16 -15   27.04    3.74
  -5 -16 -14   25.30    3.12
  -5 -16 -13   21.72    2.80
  -5 -16 -12   45.56    3.24
  -5 -16 -11   44.62    3.74
  -5 -16 -10   33.87    3.14
  -5 -16  -9   34.93    2.72
  -5 -16  -8   24.90    2.10
  -5 -16  -7   58.06    3.51
  -5 -16  -6   25.50    2.22
  -5 -16  -5   80.28    4.48
  -5 -16  -4   20.88    1.83
  -5 -16  -3   79.57    4.10
  -5 -16  -2   26.32    2.05
  -5 -16  -1   43.82    2.25
  -5 -16   0   51.84    2.74
  -5 -16   1   54.17    2.65
  -5 -16   2   27.14    1.46
  -5 -16   3   77.44    2.64
  -5 -16   4   23.81    1.46
  -5 -16   5   78.50    3.37
  -5 -16   6   37.58    1.96
  -5 -16   7   58.06    2.74
  -5 -16   8   24.01    1.67
  -5 -16   9   36.24    2.05
  -5 -16  10   30.36    2.64
  -5 -16  11   49.42    3.23
  -5 -16  12   46.24    2.99
  -5 -16  13   29.59    3.81
  -5 -16  14   23.43    3.48
  -5 -16  15   37.95    4.31
  -5 -16  16   27.25    3.65
  -5 -16  17   20.61    3.36
  -5 -16  18   32.04    4.41
  -5 -16  19   21.16    6.16
  -5 -15 -20    0.20    2.21
  -5 -15 -19    5.29    2.81
  -5 -15 -18    6.60    3.50
  -5 -15 -17    6.81    2.71
  -5 -15 -16   17.47    3.43
  -5 -15 -15   -1.30    1.39
  -5 -15 -14   29.05    2.80
  -5 -15 -13    7.02    1.59
  -5 -15 -12   28.52    2.46
  -5 -15 -11   23.52    3.20
  -5 -15 -10   11.90    1.79
  -5 -15  -9   52.56    4.79
  -5 -15  -8    8.82    1.60
  -5 -15  -7   94.67    4.28
  -5 -15  -6   18.32    1.80
  -5 -15  -5   92.74    4.24
  -5 -15  -4   14.98    1.78
  -5 -15  -3  145.44    5.31
  -5 -15  -2   21.34    1.29
  -5 -15  -1  164.61    5.90
  -5 -15   0   28.30    1.92
  -5 -15   1  156.00    5.25
  -5 -15   2   11.63    1.02
  -5 -15   3  163.84    4.35
  -5 -15   4   17.22    1.41
  -5 -15   5  124.32    4.01
  -5 -15   6   19.71    1.42
  -5 -15   7   95.65    3.52
  -5 -15   8    6.92    1.21
  -5 -15   9   47.61    2.35
  -5 -15  10   13.69    1.92
  -5 -15  11   18.32    1.97
  -5 -15  12   28.73    2.68
  -5 -15  13    8.82    1.43
  -5 -15  14   28.62    4.17
  -5 -15  15    1.00    2.90
  -5 -15  16   17.39    3.00
  -5 -15  17    3.31    3.20
  -5 -15  18    0.90    2.91
  -5 -15  19    6.50    2.60
  -5 -15  20    6.71    3.00
  -5 -14 -21   -1.80    2.20
  -5 -14 -20   24.80    4.28
  -5 -14 -19    2.50    2.21
  -5 -14 -18   58.98    5.22
  -5 -14 -17    7.62    1.82
  -5 -14 -16   52.71    5.23
  -5 -14 -15    4.41    1.89
  -5 -14 -14  113.00    5.32
  -5 -14 -13    2.99    1.31
  -5 -14 -12  139.48    6.61
  -5 -14 -11    8.58    1.58
  -5 -14 -10   96.04    5.68
  -5 -14  -9   36.97    2.55
  -5 -14  -8  103.02    4.47
  -5 -14  -7   13.32    1.17
  -5 -14  -6   21.53    1.58
  -5 -14  -5   83.91    2.93
  -5 -14  -4   64.48    2.57
  -5 -14  -3   43.96    1.86
  -5 -14  -2    7.78    0.89
  -5 -14  -1    3.69    0.81
  -5 -14   0   10.69    1.31
  -5 -14   1   -0.40    0.79
  -5 -14   2    7.78    0.78
  -5 -14   3   45.02    1.48
  -5 -14   4   68.23    2.31
  -5 -14   5   88.92    2.64
  -5 -14   6   14.98    1.39
  -5 -14   7   22.18    1.70
  -5 -14   8  100.00    4.40
  -5 -14   9   45.56    2.03
  -5 -14  10  107.95    4.57
  -5 -14  11   12.82    1.72
  -5 -14  12  135.72   10.02
  -5 -14  13    5.29    1.70
  -5 -14  14  134.10    8.11
  -5 -14  15    0.71    3.01
  -5 -14  16   63.20    5.88
  -5 -14  17   12.89    2.87
  -5 -14  18   86.68    8.57
  -5 -14  19   -1.49    3.49
  -5 -14  20   58.83    6.29
  -5 -14  21   -3.80    3.59
  -5 -13 -22   12.18    4.47
  -5 -13 -21    8.01    2.32
  -5 -13 -20   -0.50    1.90
  -5 -13 -19    7.78    2.12
  -5 -13 -18    6.20    1.99
  -5 -13 -17    2.79    2.91
  -5 -13 -16    6.50    4.49
  -5 -13 -15    0.90    1.31
  -5 -13 -14   24.50    2.97
  -5 -13 -13    9.92    2.02
  -5 -13 -12   68.89    4.15
  -5 -13 -11   19.27    1.76
  -5 -13 -10   43.96    2.39
  -5 -13  -9   19.27    4.21
  -5 -13  -8   76.74    2.98
  -5 -13  -7   83.17    2.92
  -5 -13  -6   96.04    3.14
  -5 -13  -5   64.00    1.92
  -5 -13  -4   87.42    3.18
  -5 -13  -3   93.12    2.89
  -5 -13  -2   53.44    2.34
  -5 -13  -1   65.45    2.27
  -5 -13   0   82.08    2.72
  -5 -13   1   94.28    3.11
  -5 -13   2   82.45    2.36
  -5 -13   3  100.80    2.61
  -5 -13   4  108.16    2.70
  -5 -13   5   64.96    1.93
  -5 -13   6   90.44    2.66
  -5 -13   7   79.74    2.68
  -5 -13   8   71.57    2.54
  -5 -13  10   44.09    2.52
  -5 -13  11   19.71    1.78
  -5 -13  12   61.78    3.77
  -5 -13  13   14.29    2.72
  -5 -13  14   23.04    2.59
  -5 -13  15   -0.50    1.90
  -5 -13  16    2.31    2.80
  -5 -13  17    1.10    2.60
  -5 -13  18    2.89    2.99
  -5 -13  19   23.72    3.99
  -5 -13  20    1.21    2.62
  -5 -13  21    8.53    4.20
  -5 -13  22   17.31    4.66
  -5 -12 -22   11.09    3.00
  -5 -12 -21   35.88    4.79
  -5 -12 -20    7.18    2.57
  -5 -12 -19   37.21    4.39
  -5 -12 -18   15.60    2.13
  -5 -12 -17   86.68    6.52
  -5 -12 -16   27.25    2.40
  -5 -12 -15   99.40    5.38
  -5 -12 -14   69.56    4.34
  -5 -12 -13   74.30    4.65
  -5 -12 -12   47.47    2.20
  -5 -12 -11  139.71    5.67
  -5 -12 -10   45.56    1.89
  -5 -12  -9   51.84    2.02
  -5 -12  -8  106.92    3.72
  -5 -12  -7  116.86    3.68
  -5 -12  -6   42.77    1.96
  -5 -12  -5  122.99    3.99
  -5 -12  -4   31.36    1.79
  -5 -12  -3   21.62    1.30
  -5 -12  -2   27.25    1.25
  -5 -12  -1   17.14    1.24
  -5 -12   0   27.56    1.37
  -5 -12   1   12.89    1.29
  -5 -12   2   35.16    1.19
  -5 -12   3   17.22    0.91
  -5 -12   4   46.24    1.90
  -5 -12   5  122.54    3.32
  -5 -12   6   48.16    1.94
  -5 -12   7  127.01    3.83
  -5 -12   8  102.62    3.24
  -5 -12   9   50.84    3.14
  -5 -12  10   58.52    3.37
  -5 -12  11  167.70    6.22
  -5 -12  12   46.24    2.99
  -5 -12  13   84.27    5.51
  -5 -12  14   75.86    4.36
  -5 -12  15  100.40    5.81
  -5 -12  16   32.95    2.87
  -5 -12  17   82.26    5.44
  -5 -12  18   25.00    3.40
  -5 -12  19   43.16    5.26
  -5 -12  20   13.03    3.10
  -5 -12  21   53.73    6.60
  -5 -12  22   13.69    3.40
  -5 -11 -23    1.10    2.39
  -5 -11 -22   10.18    2.30
  -5 -11 -21   11.97    6.92
  -5 -11 -20    7.51    3.12
  -5 -11 -19    6.00    2.79
  -5 -11 -18   10.30    3.60
  -5 -11 -17    7.08    2.29
  -5 -11 -16    1.80    2.30
  -5 -11 -15   23.04    2.11
  -5 -11 -14   14.98    1.16
  -5 -11 -13   19.62    1.59
  -5 -11 -12   30.47    1.55
  -5 -11 -11   99.40    3.19
  -5 -11 -10   67.73    2.47
  -5 -11  -9   80.46    2.87
  -5 -11  -8   68.06    2.48
  -5 -11  -7    9.30    0.98
  -5 -11  -6  114.06    3.63
  -5 -11  -5   -1.10    1.41
  -5 -11  -4  247.43    7.55
  -5 -11  -3   18.66    1.56
  -5 -11  -2  234.09    6.43
  -5 -11  -1    5.29    1.10
  -5 -11   0  157.00    5.01
  -5 -11   1    5.81    0.82
  -5 -11   2  246.49    5.97
  -5 -11   3   17.81    1.10
  -5 -11   4  275.23    7.30
  -5 -11   5    2.19    0.71
  -5 -11   6  115.78    4.09
  -5 -11   7   12.89    1.29
  -5 -11   8   49.28    2.11
  -5 -11   9   76.56    2.98
  -5 -11  10   64.96    2.90
  -5 -11  11   99.00    4.58
  -5 -11  12   40.45    3.05
  -5 -11  13   17.64    1.60
  -5 -11  14   21.81    2.34
  -5 -11  15   19.10    2.36
  -5 -11  16    1.10    1.91
  -5 -11  17    4.58    2.31
  -5 -11  18    6.71    2.80
  -5 -11  19    1.90    1.90
  -5 -11  20   -0.20    3.01
  -5 -11  21   12.53    4.04
  -5 -11  22   13.99    2.92
  -5 -11  23    2.99    4.50
  -5 -10 -23   31.92    4.63
  -5 -10 -22    8.12    3.48
  -5 -10 -21   45.43    6.20
  -5 -10 -20    8.70    2.12
  -5 -10 -19   63.04    5.24
  -5 -10 -18   23.33    3.38
  -5 -10 -17  141.13    8.55
  -5 -10 -16    0.79    1.00
  -5 -10 -15   94.87    3.70
  -5 -10 -14    4.41    1.39
  -5 -10 -13  121.44    3.97
  -5 -10 -12   29.05    1.40
  -5 -10 -11  137.83    4.70
  -5 -10 -10   33.29    1.50
  -5 -10  -9  105.68    4.11
  -5 -10  -8  135.72    4.43
  -5 -10  -7  150.06    4.65
  -5 -10  -6   63.84    2.72
  -5 -10  -5  104.04    3.47
  -5 -10  -4   67.57    2.14
  -5 -10  -3   51.84    2.02
  -5 -10  -2   28.41    1.39
  -5 -10  -1    5.81    0.72
  -5 -10   0  129.73    3.87
  -5 -10   1    9.00    0.90
  -5 -10   2   33.99    1.17
  -5 -10   3   68.06    1.81
  -5 -10   4   59.91    1.86
  -5 -10   5  114.70    3.43
  -5 -10   6   77.26    2.64
  -5 -10   7  166.93    4.39
  -5 -10   8  139.48    5.20
  -5 -10   9   97.02    3.55
  -5 -10  10   42.64    2.09
  -5 -10  11  107.33    4.77
  -5 -10  12   21.16    1.84
  -5 -10  13  109.41    5.65
  -5 -10  14    4.49    6.70
  -5 -10  15   85.75    7.59
  -5 -10  16    2.10    1.51
  -5 -10  17  158.76   10.08
  -5 -10  18   25.30    3.92
  -5 -10  19   76.74    5.26
  -5 -10  20    7.40    3.10
  -5 -10  21   58.83    6.14
  -5 -10  22   13.32    3.87
  -5 -10  23   34.69    5.30
  -5  -9 -24   14.36    3.56
  -5  -9 -23   13.10    3.19
  -5  -9 -22   -1.10    3.30
  -5  -9 -21    9.30    2.62
  -5  -9 -20   19.98    8.49
  -5  -9 -19   20.61    2.91
  -5  -9 -18   11.97    1.38
  -5  -9 -17   24.21    1.87
  -5  -9 -16    8.53    1.69
  -5  -9 -15    2.99    0.90
  -5  -9 -14   18.40    1.29
  -5  -9 -13   14.59    1.07
  -5  -9 -12   69.72    2.67
  -5  -9 -11   71.74    2.03
  -5  -9 -10   48.44    2.09
  -5  -9  -9   46.65    1.78
  -5  -9  -8   95.84    3.33
  -5  -9  -7  100.80    3.21
  -5  -9  -6   41.86    1.55
  -5  -9  -5  115.56    3.23
  -5  -9  -4  182.79    4.87
  -5  -9  -3  129.50    5.92
  -5  -9  -2  181.98    5.13
  -5  -9  -1  167.18    4.40
  -5  -9   0  103.84    2.85
  -5  -9   1  140.66    3.56
  -5  -9   2  201.92    4.83
  -5  -9   3  130.87    3.20
  -5  -9   4  184.69    4.89
  -5  -9   5  132.02    3.91
  -5  -9   6   43.30    1.71
  -5  -9   7  101.81    3.83
  -5  -9   8  107.33    3.94
  -5  -9   9   48.02    2.49
  -5  -9  10   42.64    2.61
  -5  -9  11   66.59    5.06
  -5  -9  12   69.56    4.17
  -5  -9  13   13.03    3.10
  -5  -9  14   30.80    2.89
  -5  -9  15    2.40    6.42
  -5  -9  16   15.29    2.82
  -5  -9  17   24.30    2.56
  -5  -9  18   21.90    4.59
  -5  -9  19   25.60    3.04
  -5  -9  20   14.82    2.31
  -5  -9  21   18.58    3.53
  -5  -9  22   -0.40    3.88
  -5  -9  23   11.97    3.11
  -5  -9  24   25.60    4.55
  -5  -8 -24   10.37    4.89
  -5  -8 -23   25.91    4.99
  -5  -8 -22   21.44    3.52
  -5  -8 -21    6.20    1.79
  -5  -8 -20   66.59    3.75
  -5  -8 -19   11.02    1.53
  -5  -8 -18   83.91    3.85
  -5  -8 -17   20.43    1.54
  -5  -8 -16  107.54    4.36
  -5  -8 -15    8.53    1.11
  -5  -8 -14  114.92    4.07
  -5  -8 -13   42.25    1.56
  -5  -8 -12  232.56    7.62
  -5  -8 -11   12.32    0.91
  -5  -8 -10  204.20    5.72
  -5  -8  -9   75.69    2.78
  -5  -8  -8  138.77    4.01
  -5  -8  -7   83.54    2.92
  -5  -8  -6   81.54    2.35
  -5  -8  -5   82.99    2.92
  -5  -8  -4  133.63    4.16
  -5  -8  -3   56.10    1.95
  -5  -8  -2   55.80    1.79
  -5  -8  -1  149.82    3.67
  -5  -8   0    9.42    0.92
  -5  -8   1  116.21    2.59
  -5  -8   2   49.42    1.41
  -5  -8   3   63.36    1.75
  -5  -8   4  128.82    3.41
  -5  -8   5   74.65    2.42
  -5  -8   6   91.78    2.68
  -5  -8   7   80.82    3.24
  -5  -8   8  142.32    4.77
  -5  -8   9   79.92    3.58
  -5  -8  10  233.48    9.47
  -5  -8  11    5.02    1.52
  -5  -8  13   39.44    2.51
  -5  -8  14   92.35    5.77
  -5  -8  15   14.06    7.28
  -5  -8  16   99.00    6.37
  -5  -8  17   27.88    3.59
  -5  -8  18   92.93    6.36
  -5  -8  19   18.84    3.21
  -5  -8  20   85.01    7.56
  -5  -8  21   23.81    3.32
  -5  -8  22   27.25    4.18
  -5  -8  23   25.50    5.05
  -5  -8  24   23.52    5.24
  -5  -7 -25   23.81    3.90
  -5  -7 -24   10.82    2.83
  -5  -7 -23   22.28    4.06
  -5  -7 -22   15.37    1.88
  -5  -7 -21   25.00    2.10
  -5  -7 -20   16.32    1.62
  -5  -7 -19    7.62    1.21
  -5  -7 -18   46.65    3.14
  -5  -7 -17    7.08    1.01
  -5  -7 -16   75.86    3.48
  -5  -7 -15    4.80    1.18
  -5  -7 -14   71.23    2.36
  -5  -7 -13    6.20    1.00
  -5  -7 -12    6.20    0.80
  -5  -7 -11   56.25    1.95
  -5  -7 -10   16.40    1.13
  -5  -7  -9  157.75    4.52
  -5  -7  -8    8.70    1.00
  -5  -7  -7  147.62    3.89
  -5  -7  -6    9.42    0.92
  -5  -7  -5  283.25    8.08
  -5  -7  -4   12.82    0.79
  -5  -7  -3  214.33    5.56
  -5  -7  -2   18.58    0.86
  -5  -7   0   58.06    1.68
  -5  -7   1  180.90    4.04
  -5  -7   2   13.99    0.60
  -5  -7   3  225.90    5.41
  -5  -7   4   11.63    0.68
  -5  -7   5  321.13    8.60
  -5  -7   6    7.29    1.30
  -5  -7   7  165.38    5.92
  -5  -7   9  151.29    5.90
  -5  -7  10   11.22    1.07
  -5  -7  11   45.43    2.16
  -5  -7  12    8.70    1.48
  -5  -7  13    3.39    0.99
  -5  -7  14   74.48    4.32
  -5  -7  15    9.99    1.39
  -5  -7  16   94.87    3.90
  -5  -7  17    6.92    1.42
  -5  -7  18   61.78    2.99
  -5  -7  19   12.53    1.98
  -5  -7  20   33.87    2.33
  -5  -7  21   34.46    3.29
  -5  -7  22   21.72    2.24
  -5  -7  23   17.98    5.51
  -5  -7  24    5.38    3.90
  -5  -7  25   20.34    4.69
  -5  -6 -25   10.63    3.59
  -5  -6 -24   18.06    3.31
  -5  -6 -23    6.71    3.00
  -5  -6 -22   37.45    3.18
  -5  -6 -21    9.12    1.21
  -5  -6 -20   53.00    3.49
  -5  -6 -19   37.21    2.32
  -5  -6 -18   74.48    4.83
  -5  -6 -17   82.08    3.26
  -5  -6 -16  111.51    3.80
  -5  -6 -15   22.66    1.33
  -5  -6 -14   63.68    2.23
  -5  -6 -13  113.00    3.61
  -5  -6 -12  186.05    5.73
  -5  -6 -11  128.60    4.31
  -5  -6 -10  183.60    5.69
  -5  -6  -9   84.09    2.75
  -5  -6  -8   83.36    2.37
  -5  -6  -7  185.23    4.63
  -5  -6  -6  127.24    3.61
  -5  -6  -5   73.27    2.05
  -5  -6  -4  105.47    2.88
  -5  -6  -3  158.26    4.03
  -5  -6  -2  167.18    4.40
  -5  -6  -1   36.36    2.89
  -5  -6   0  121.66    2.87
  -5  -6   1   25.30    1.01
  -5  -6   2  174.77    4.49
  -5  -6   3  128.60    3.18
  -5  -6   4   81.36    2.16
  -5  -6   5   67.08    2.46
  -5  -6   6  144.96    3.61
  -5  -6   7  181.17    6.19
  -5  -6   8   96.63    3.74
  -5  -6   9   65.93    2.60
  -5  -6  10  197.96    5.91
  -5  -6  11  104.24    4.08
  -5  -6  12  153.02    5.94
  -5  -6  13   98.41    3.37
  -5  -6  14   66.59    3.75
  -5  -6  15   17.39    1.42
  -5  -6  16  115.56    4.30
  -5  -6  17   86.68    3.54
  -5  -6  18  108.16    3.95
  -5  -6  19   40.45    3.05
  -5  -6  20   70.56    3.86
  -5  -6  21   17.47    2.01
  -5  -6  22   38.69    3.48
  -5  -6  23    9.99    2.28
  -5  -6  24   32.15    4.76
  -5  -6  25   15.60    4.11
  -5  -5 -25   20.61    4.27
  -5  -5 -24   31.58    3.82
  -5  -5 -23   29.05    4.74
  -5  -5 -22   13.69    2.81
  -5  -5 -21   39.69    3.40
  -5  -5 -20   10.37    1.87
  -5  -5 -19   24.50    1.68
  -5  -5 -18    9.67    1.00
  -5  -5 -17   28.84    1.50
  -5  -5 -16    7.18    1.02
  -5  -5 -15   46.24    2.04
  -5  -5 -14   10.37    1.22
  -5  -5 -13    4.80    1.10
  -5  -5 -12   62.73    2.38
  -5  -5 -10   81.18    2.52
  -5  -5  -9   65.93    2.27
  -5  -5  -8  142.80    4.06
  -5  -5  -7  103.43    2.85
  -5  -5  -6  278.56    7.34
  -5  -5  -5  110.04    2.73
  -5  -5  -4  107.74    2.91
  -5  -5  -3  179.29    4.82
  -5  -5  -2  197.68    5.34
  -5  -5  -1  123.21    3.33
  -5  -5   0  185.50    4.63
  -5  -5   1  120.12    3.07
  -5  -5   2  206.21    5.17
  -5  -5   3  168.22    3.89
  -5  -5   4  116.64    3.46
  -5  -5   5  119.90    3.94
  -5  -5   6  242.42    7.16
  -5  -5   7   84.09    3.12
  -5  -5   8  119.03    4.15
  -5  -5  10   69.56    2.67
  -5  -5  12   70.06    2.85
  -5  -5  13    8.12    1.20
  -5  -5  14    9.99    1.07
  -5  -5  15   49.56    3.24
  -5  -5  16    7.62    1.88
  -5  -5  17   32.72    2.63
  -5  -5  18    6.60    1.39
  -5  -5  19   40.07    3.04
  -5  -5  20   12.39    1.48
  -5  -5  21   49.56    3.52
  -5  -5  22   18.66    2.42
  -5  -5  23   29.48    3.48
  -5  -5  24   27.25    4.70
  -5  -5  25   21.72    6.71
  -5  -4 -25   11.97    3.18
  -5  -4 -24   14.52    3.20
  -5  -4 -23   30.36    3.31
  -5  -4 -22   15.68    2.69
  -5  -4 -21   68.23    3.96
  -5  -4 -20   11.49    1.63
  -5  -4 -19   81.36    3.61
  -5  -4 -18   20.98    1.47
  -5  -4 -17  132.25    5.75
  -5  -4 -16    1.00    0.60
  -5  -4 -15  117.29    4.33
  -5  -4 -14    5.81    0.72
  -5  -4 -13  217.27    7.37
  -5  -4 -12   -0.50    0.70
  -5  -4 -11  194.04    5.01
  -5  -4 -10    8.53    0.88
  -5  -4  -9  166.15    4.38
  -5  -4  -8    6.10    0.69
  -5  -4  -7  153.26    3.96
  -5  -4  -6   40.83    1.28
  -5  -4  -4  186.87    5.19
  -5  -4  -3   51.55    1.58
  -5  -4  -2   99.60    3.19
  -5  -4  -1   11.49    1.22
  -5  -4   0   17.72    1.94
  -5  -4   1    5.38    0.88
  -5  -4   2  116.86    2.59
  -5  -4   3   48.86    1.54
  -5  -4   4  177.69    6.40
  -5  -4   5   18.49    2.24
  -5  -4   6   30.25    1.54
  -5  -4   7  154.75    4.98
  -5  -4   8    0.71    0.81
  -5  -4   9  177.69    5.60
  -5  -4  11  207.07    7.48
  -5  -4  12    1.39    0.90
  -5  -4  13  255.04    8.94
  -5  -4  14    4.41    1.09
  -5  -4  15  144.48    6.25
  -5  -4  16    4.28    1.28
  -5  -4  17  160.28    5.06
  -5  -4  18   19.89    1.78
  -5  -4  19  103.84    4.28
  -5  -4  20   14.21    2.11
  -5  -4  21   85.75    5.19
  -5  -4  22   12.18    2.02
  -5  -4  23   40.32    3.05
  -5  -4  24   13.18    2.11
  -5  -4  25   16.08    7.86
  -5  -3 -26   38.69    4.48
  -5  -3 -25   31.02   13.15
  -5  -3 -24   35.64    4.66
  -5  -3 -23    8.82    2.49
  -5  -3 -22   50.41    3.83
  -5  -3 -21   11.90    1.31
  -5  -3 -20   36.72    2.42
  -5  -3 -19   25.20    1.61
  -5  -3 -18   56.70    2.56
  -5  -3 -17   60.06    2.94
  -5  -3 -16    9.92    0.88
  -5  -3 -15   53.73    2.05
  -5  -3 -14    6.20    0.90
  -5  -3 -13   67.57    1.97
  -5  -3 -12    8.58    0.70
  -5  -3 -11   19.89    0.98
  -5  -3 -10  197.68    5.62
  -5  -3  -9   47.47    1.65
  -5  -3  -8  165.12    4.37
  -5  -3  -7   92.93    2.31
  -5  -3  -6  428.90   10.77
  -5  -3  -5  234.09    5.81
  -5  -3  -4  308.35    7.73
  -5  -3  -3   57.76    2.74
  -5  -3  -2  466.99   13.83
  -5  -3  -1   38.94    3.37
  -5  -3   0  912.04   32.62
  -5  -3   2  436.81    9.20
  -5  -3   4  288.66    8.16
  -5  -3   5  240.56    6.82
  -5  -3   6  348.20   10.45
  -5  -3   7   71.23    2.87
  -5  -3   9   43.82    1.85
  -5  -3  10  180.10    6.71
  -5  -3  11   20.43    1.54
  -5  -3  12    6.30    1.20
  -5  -3  13   75.86    2.96
  -5  -3  14    6.20    1.39
  -5  -3  15   70.39    3.02
  -5  -3  16   13.10    1.59
  -5  -3  17   55.06    2.67
  -5  -3  18   65.45    2.75
  -5  -3  19   38.44    2.36
  -5  -3  20   39.56    2.77
  -5  -3  21   20.07    2.06
  -5  -3  22   48.16    2.78
  -5  -3  23    8.53    1.69
  -5  -3  24   35.28    3.21
  -5  -3  25    2.89    2.69
  -5  -3  26   45.43    9.44
  -5  -2 -26    8.58    2.87
  -5  -2 -25   29.05    5.93
  -5  -2 -24   15.76    2.38
  -5  -2 -23   17.14    3.89
  -5  -2 -22   43.56    3.17
  -5  -2 -21   67.90    5.77
  -5  -2 -20   24.50    1.88
  -5  -2 -19   81.36    3.97
  -5  -2 -18    0.00    1.00
  -5  -2 -17   99.80    3.40
  -5  -2 -16   47.33    2.06
  -5  -2 -15  132.02    4.37
  -5  -2 -14   97.02    2.96
  -5  -2 -13   59.75    2.47
  -5  -2 -12  118.37    3.70
  -5  -2 -11   78.32    2.30
  -5  -2 -10   73.96    2.24
  -5  -2  -9   64.32    1.92
  -5  -2  -7   26.11    1.84
  -5  -2  -6  104.04    3.26
  -5  -2  -3  167.44    4.66
  -5  -2  -2   29.92    2.52
  -5  -2  -1  374.81   10.84
  -5  -2   0  147.38    4.61
  -5  -2   1  361.00   14.06
  -5  -2   2   23.81    1.85
  -5  -2   3  156.00    4.50
  -5  -2   6   85.75    2.96
  -5  -2   7   33.52    1.62
  -5  -2   9   81.18    3.24
  -5  -2  10   77.44    2.64
  -5  -2  11   98.60    3.57
  -5  -2  12  133.40    4.39
  -5  -2  13   51.55    2.87
  -5  -2  14  121.22    4.62
  -5  -2  15  121.00    3.96
  -5  -2  16   63.04    3.02
  -5  -2  17   83.36    3.29
  -5  -2  18    5.71    1.48
  -5  -2  19   82.81    3.46
  -5  -2  20   21.62    2.33
  -5  -2  21   78.15    6.36
  -5  -2  22   50.98    4.57
  -5  -2  23   27.14    3.54
  -5  -2  24   17.89    2.71
  -5  -2  25   28.41    5.22
  -5  -2  26    4.08    3.19
  -5  -1 -26    5.90    2.28
  -5  -1 -25   59.44    8.17
  -5  -1 -24    4.71    3.91
  -5  -1 -23   63.84    5.75
  -5  -1 -22    9.18    2.30
  -5  -1 -21   22.28    2.17
  -5  -1 -20   42.64    2.48
  -5  -1 -19   41.22    2.44
  -5  -1 -18   92.16    4.22
  -5  -1 -17   16.16    1.13
  -5  -1 -16   48.44    1.95
  -5  -1 -15   11.42    0.88
  -5  -1 -14   34.46    1.29
  -5  -1 -13   54.61    1.77
  -5  -1 -12   78.50    2.48
  -5  -1 -11   76.74    2.28
  -5  -1 -10  139.48    3.78
  -5  -1  -8   86.12    2.41
  -5  -1  -7  435.14   12.52
  -5  -1  -6  213.45    7.01
  -5  -1  -5  396.41   11.95
  -5  -1  -4   63.36    2.07
  -5  -1  -3  379.47   12.47
  -5  -1  -2  217.86    6.20
  -5  -1   0   82.81    3.46
  -5  -1   2  242.11    6.54
  -5  -1   3  370.95    9.24
  -5  -1   4   76.74    2.28
  -5  -1   5  386.91   10.23
  -5  -1   6  232.87    8.55
  -5  -1   7  389.27   12.23
  -5  -1   8   86.86    2.98
  -5  -1   9   79.92    4.47
  -5  -1  10  135.72    4.19
  -5  -1  11   71.23    2.53
  -5  -1  12   88.36    3.01
  -5  -1  13   50.84    2.14
  -5  -1  14   30.69    1.77
  -5  -1  15   13.18    1.31
  -5  -1  16   53.73    2.35
  -5  -1  17   13.62    1.70
  -5  -1  18  107.33    4.56
  -5  -1  19   41.86    2.72
  -5  -1  20   51.27    4.44
  -5  -1  21   15.52    2.99
  -5  -1  22   18.84    2.08
  -5  -1  23   61.15    4.22
  -5  -1  24    6.60    2.78
  -5  -1  25   58.37    5.04
  -5  -1  26    8.18    3.49
  -5   0 -25    2.19    2.19
  -5   0 -24   19.10    3.06
  -5   0 -23   32.15    4.65
  -5   0 -22  122.10    8.40
  -5   0 -21   11.22    2.28
  -5   0 -20   32.38    2.28
  -5   0 -19   -1.21    1.01
  -5   0 -18   89.11    3.78
  -5   0 -17   38.19    1.61
  -5   0 -16   95.45    3.32
  -5   0 -15   43.96    1.59
  -5   0 -14  186.87    5.74
  -5   0 -13   13.91    0.97
  -5   0 -12  175.03    4.50
  -5   0 -11   16.81    0.82
  -5   0 -10   55.06    1.78
  -5   0  -9   26.21    1.33
  -5   0  -8  179.02    5.89
  -5   0  -7    4.88    0.88
  -5   0  -6  147.87    4.62
  -5   0  -5   17.31    0.67
  -5   0  -4   35.28    0.95
  -5   0  -3   16.81    0.82
  -5   0  -2   15.60    0.79
  -5   0  -1   41.47    1.55
  -5   0   0    0.00    1.00
  -5   0   1   39.94    1.26
  -5   0   2   16.48    0.89
  -5   0   3   17.81    1.01
  -5   0   4   33.64    1.28
  -5   0   5   16.48    0.89
  -5   0   6  156.75    4.01
  -5   0   7    2.40    0.59
  -5   0   8  184.96    4.62
  -5   0   9   28.84    1.29
  -5   0  10   55.95    2.09
  -5   0  11   21.16    1.29
  -5   0  12  173.71    6.85
  -5   0  13   17.39    2.09
  -5   0  14  186.60    6.28
  -5   0  15   53.58    2.49
  -5   0  16  100.60    3.41
  -5   0  17   44.76    2.68
  -5   0  18  102.62    4.25
  -5   0  19   -0.40    1.50
  -5   0  20   34.46    2.35
  -5   0  21   10.18    2.11
  -5   0  22  111.09    5.90
  -5   0  23   30.36    3.09
  -5   0  24   20.61    2.27
  -5   0  25    7.78    3.40
  -5   0  26    8.82    2.08
  -5   1 -25   42.64    5.22
  -5   1 -24    7.29    2.70
  -5   1 -23   63.52    6.22
  -5   1 -22   21.62    2.51
  -5   1 -21   26.21    3.17
  -5   1 -20   46.92    3.42
  -5   1 -19   39.94    2.02
  -5   1 -18   94.87    3.12
  -5   1 -17   14.90    1.00
  -5   1 -16   54.46    2.36
  -5   1 -15   10.89    0.92
  -5   1 -14   31.25    1.57
  -5   1 -13   50.27    1.99
  -5   1 -12   89.87    4.36
  -5   1 -11   68.89    3.15
  -5   1 -10  127.92    4.30
  -5   1  -9   82.26    4.90
  -5   1  -8   85.56    2.59
  -5   1  -7  404.41   10.46
  -5   1  -6  234.40    5.21
  -5   1  -5  385.34    9.03
  -5   1  -4   75.34    2.43
  -5   1  -3  362.90   11.43
  -5   1  -2  247.75    7.87
  -5   1  -1  258.57    9.33
  -5   1   0   81.36    2.35
  -5   1   1  205.06    5.73
  -5   1   2  222.01    5.36
  -5   1   3  376.36   10.48
  -5   1   4   64.96    1.93
  -5   1   5  387.70    9.45
  -5   1   6  205.92    5.45
  -5   1   7  427.25   11.99
  -5   1   8   81.36    2.53
  -5   1   9  102.21    3.24
  -5   1  10  132.71    3.92
  -5   1  11   84.46    2.39
  -5   1  12   72.42    2.55
  -5   1  13   56.25    2.40
  -5   1  14   33.06    1.61
  -5   1  15    8.70    1.00
  -5   1  16   43.16    3.02
  -5   1  17   19.62    1.59
  -5   1  18   92.74    4.24
  -5   1  19   48.58    2.79
  -5   1  20   47.06    3.29
  -5   1  21   23.23    2.41
  -5   1  22   12.11    2.58
  -5   1  23   72.42    4.77
  -5   1  24    3.31    2.40
  -5   1  25   58.98    4.92
  -5   1  26   12.39    2.89
  -5   2 -24   16.40    2.51
  -5   2 -23   17.98    3.31
  -5   2 -22   48.58    4.88
  -5   2 -21   80.10    6.09
  -5   2 -20   27.67    2.31
  -5   2 -19   83.54    6.22
  -5   2 -18    7.78    1.17
  -5   2 -17   78.32    3.72
  -5   2 -16   68.72    3.15
  -5   2 -15  118.59    5.23
  -5   2 -14  125.66    4.48
  -5   2 -13   55.20    2.82
  -5   2 -12  135.26    4.19
  -5   2 -11   90.25    3.23
  -5   2 -10   84.09    2.38
  -5   2  -9   77.79    1.94
  -5   2  -7   34.11    1.05
  -5   2  -6   91.01    1.91
  -5   2  -4   55.95   41.44
  -5   2  -3  146.89    4.61
  -5   2  -2   21.34    1.85
  -5   2  -1  350.81    8.99
  -5   2   0  153.51    3.96
  -5   2   1  365.19    9.17
  -5   2   2   31.81    1.13
  -5   2   3  165.38    4.37
  -5   2   4   35.05    1.42
  -5   2   5   39.56    1.38
  -5   2   6  100.60    2.81
  -5   2   7   25.00    1.20
  -5   2   9   65.77    2.11
  -5   2  10   68.23    2.31
  -5   2  11   78.32    2.30
  -5   2  12  115.56    3.44
  -5   2  13   58.68    2.14
  -5   2  14  102.01    3.23
  -5   2  15  134.33    3.94
  -5   2  16   52.56    2.46
  -5   2  17  106.50    3.30
  -5   2  18    0.20    1.31
  -5   2  19   85.01    4.06
  -5   2  20   38.19    2.35
  -5   2  21   64.32    3.85
  -5   2  22   34.81    2.71
  -5   2  23   17.39    2.84
  -5   2  24   21.90    2.90
  -5   2  25   25.10    3.91
  -5   2  26    6.50    1.89
  -5   3 -23   10.82    2.11
  -5   3 -22   45.16    5.24
  -5   3 -21   17.81    9.87
  -5   3 -20   46.10   22.27
  -5   3 -19   34.11    3.62
  -5   3 -18   60.84    2.96
  -5   3 -17   48.86    2.66
  -5   3 -16   13.99    1.20
  -5   3 -15   69.56    3.00
  -5   3 -14    7.67    1.00
  -5   3 -13   76.21    3.67
  -5   3 -12    8.41    0.58
  -5   3 -11   21.53    1.02
  -5   3 -10  183.60    5.42
  -5   3  -9   45.97    1.36
  -5   3  -8  126.56    3.15
  -5   3  -7   77.26    2.11
  -5   3  -5  240.25    7.75
  -5   3  -4  291.04    9.55
  -5   3  -3   54.76    2.81
  -5   3  -2  453.69   13.21
  -5   3  -1   48.02    4.71
  -5   3   0  913.25   24.18
  -5   3   1   39.82    2.65
  -5   3   2  463.11   10.76
  -5   3   3   67.90    1.98
  -5   3   4  320.41    7.88
  -5   3   5  224.40    5.69
  -5   3   6  422.30   11.10
  -5   3   7   94.67    3.11
  -5   3   8  156.50    6.00
  -5   3   9   46.65    2.05
  -5   3  10  196.84    4.77
  -5   3  11   18.06    1.36
  -5   3  12    8.58    0.88
  -5   3  13   70.22    2.51
  -5   3  14    5.52    1.22
  -5   3  15   60.37    3.11
  -5   3  16   12.32    1.40
  -5   3  17   66.26    2.93
  -5   3  18   59.75    2.47
  -5   3  19   26.52    1.75
  -5   3  20   47.75    3.04
  -5   3  21   16.89    2.63
  -5   3  22   33.18    3.11
  -5   3  23   11.42    2.23
  -5   3  24   39.69    4.16
  -5   3  25    4.80    2.72
  -5   3  26   43.16    3.68
  -5   4 -23   42.51    4.56
  -5   4 -22   10.69    1.50
  -5   4 -21   89.68    9.28
  -5   4 -20   17.64    1.60
  -5   4 -19  102.41    7.08
  -5   4 -18   19.10    1.57
  -5   4 -17  144.72    6.74
  -5   4 -16    2.69    0.89
  -5   4 -15  143.52    5.03
  -5   4 -14    4.08    0.89
  -5   4 -13  258.24    6.75
  -5   4 -12    1.49    0.49
  -5   4 -11  214.62    5.86
  -5   4 -10    7.51    1.92
  -5   4  -9  189.89    7.17
  -5   4  -8   79.74   71.62
  -5   4  -7  168.22    5.19
  -5   4  -6   31.58    1.35
  -5   4  -4  200.79    6.23
  -5   4  -3   49.42    1.97
  -5   4  -2  112.78    3.40
  -5   4  -1    6.71    0.78
  -5   4   0   19.01    0.87
  -5   4   1   11.63    0.68
  -5   4   2   98.60    2.78
  -5   4   3   52.71    1.45
  -5   4   4  197.12    4.77
  -5   4   5    9.92    1.07
  -5   4   6   37.70    1.35
  -5   4   7  155.50    3.99
  -5   4   8    8.12    1.03
  -5   4   9  171.61    4.45
  -5   4  10    8.01    1.08
  -5   4  11  190.16    5.79
  -5   4  12    1.69    1.20
  -5   4  13  214.62    6.74
  -5   4  14    4.88    1.11
  -5   4  15  116.64    4.10
  -5   4  16    2.10    1.10
  -5   4  17  137.59    4.46
  -5   4  18   24.50    1.58
  -5   4  19   89.49    4.16
  -5   4  20   11.29    1.88
  -5   4  21   77.26    4.39
  -5   4  22   18.49    3.27
  -5   4  23   37.09    3.05
  -5   4  24    8.29    2.02
  -5   4  25   15.21    3.20
  -5   5 -22   13.62    1.77
  -5   5 -21   43.30    3.55
  -5   5 -20   11.83    1.38
  -5   5 -19   39.31    2.76
  -5   5 -18    3.10    1.30
  -5   5 -17   28.94    1.72
  -5   5 -16   12.11    0.77
  -5   5 -15   51.12    1.72
  -5   5 -14    9.80    0.69
  -5   5 -13   11.09    0.80
  -5   5 -12   71.74    2.71
  -5   5 -10   70.73    2.52
  -5   5  -8  123.65    3.78
  -5   5  -7   85.01    2.77
  -5   5  -6  245.24    6.89
  -5   5  -5  117.94    3.48
  -5   5  -4  116.86    3.68
  -5   5  -3  164.10    4.87
  -5   5  -2  200.51    5.10
  -5   5  -1  118.37    3.05
  -5   5   0  175.83    5.04
  -5   5   1  131.33    3.44
  -5   5   2  202.21    5.12
  -5   5   3  164.35    4.36
  -5   5   4  110.67    3.16
  -5   5   5  113.64    3.20
  -5   5   6  289.34    7.14
  -5   5   7   98.60    2.98
  -5   5   8  140.42    4.03
  -5   5   9   65.77    2.27
  -5   5  10   81.36    2.71
  -5   5  11   23.43    1.74
  -5   5  12   66.75    3.27
  -5   5  13    3.31    1.09
  -5   5  14   14.52    1.60
  -5   5  15   46.24    2.31
  -5   5  16    4.08    1.09
  -5   5  17   35.64    2.98
  -5   5  18    9.18    1.27
  -5   5  19   33.99    3.73
  -5   5  20   13.62    1.62
  -5   5  21   51.27    3.15
  -5   5  22   12.11    2.02
  -5   5  23   27.77    3.48
  -5   5  24   19.54    2.83
  -5   5  25   10.30    2.38
  -5   6 -18  103.84    3.67
  -5   6 -17   75.86    3.83
  -5   6 -16  114.28    4.92
  -5   6 -15   19.71    1.24
  -5   6 -14   70.39    2.85
  -5   6 -13   94.48    4.47
  -5   6 -12  159.26    5.05
  -5   6 -11  101.81    3.83
  -5   6 -10  199.94    7.64
  -5   6  -9   72.25    4.08
  -5   6  -8   92.35    3.27
  -5   6  -7  182.52    5.40
  -5   6  -6  146.17    4.11
  -5   6  -5   68.06    2.14
  -5   6  -4   85.75    2.78
  -5   6  -3  131.56    3.44
  -5   6  -2  177.16    4.53
  -5   6  -1   28.73    1.07
  -5   6   0  115.35    2.79
  -5   6   1   39.06    1.25
  -5   6   2  171.87    4.20
  -5   6   3  142.80    4.06
  -5   6   4  102.82    2.84
  -5   6   5   73.27    2.91
  -5   6   6  130.19    3.88
  -5   6   7  185.23    5.72
  -5   6   8   81.72    3.07
  -5   6   9   80.64    3.05
  -5   6  10  184.14    6.24
  -5   6  11  119.25    4.59
  -5   6  12  193.21    7.23
  -5   6  13  108.37    4.16
  -5   6  14   68.23    2.81
  -5   6  15   25.91    2.04
  -5   6  16  118.16    9.35
  -5   6  17   85.38    4.07
  -5   6  18   78.85    5.86
  -5   6  19   46.79    4.24
  -5   6  20   62.41    5.69
  -5   6  21   13.47    4.18
  -5   6  22   40.96    3.71
  -5   6  23    9.42    3.50
  -5   6  24   26.21    2.66
  -5   6  25   10.89    3.10
  -5   7 -20   30.47    1.88
  -5   7 -19   13.69    1.04
  -5   7 -18   58.37    3.51
  -5   7 -17    8.82    1.49
  -5   7 -16   95.45    4.30
  -5   7 -15    9.18    0.79
  -5   7 -14   81.36    3.61
  -5   7 -13    2.50    0.70
  -5   7 -12    7.90    0.79
  -5   7 -11   50.69    1.99
  -5   7 -10   11.22    0.80
  -5   7  -9  152.52    5.19
  -5   7  -8   14.52    1.30
  -5   7  -7  169.78    5.73
  -5   7  -6    6.00    1.08
  -5   7  -5  308.35    9.48
  -5   7  -4    8.18    0.97
  -5   7  -3  206.78    5.18
  -5   7  -2   14.21    0.90
  -5   7  -1  177.69    4.53
  -5   7   0   60.53    1.87
  -5   7   1  130.19    3.19
  -5   7   2   19.27    0.97
  -5   7   3  221.71    5.06
  -5   7   4   14.06    0.97
  -5   7   5  263.74    9.74
  -5   7   6   11.63    1.09
  -5   7   7  137.59    4.69
  -5   7   8    6.10    1.09
  -5   7   9  164.61    5.90
  -5   7  10   19.62    1.86
  -5   7  11   55.35    2.68
  -5   7  12    3.39    0.99
  -5   7  13    3.39    1.21
  -5   7  14   78.85    3.37
  -5   7  15    5.62    1.80
  -5   7  16   69.72    4.18
  -5   7  17    5.29    1.98
  -5   7  18   61.00    7.34
  -5   7  19    6.71    2.28
  -5   7  20   31.25    4.70
  -5   7  21   38.19    5.44
  -5   7  22   22.18    4.14
  -5   7  23   21.07    4.68
  -5   7  24    6.40    2.38
  -5   7  25   18.92    3.13
  -5   8 -19   14.52    1.37
  -5   8 -18   93.32    4.64
  -5   8 -17   29.81    2.62
  -5   8 -16   95.45    5.08
  -5   8 -15   12.67    1.21
  -5   8 -14   95.45    4.49
  -5   8 -13   42.64    2.87
  -5   8 -12  172.40    8.14
  -5   8 -10  215.50    7.34
  -5   8  -9   75.86    3.48
  -5   8  -8  149.82    5.14
  -5   8  -7   82.81    2.73
  -5   8  -6   92.54    3.46
  -5   8  -5   70.39    3.52
  -5   8  -4  124.77    4.47
  -5   8  -3   69.06    2.49
  -5   8  -2   51.27    1.86
  -5   8  -1  119.68    3.28
  -5   8   0    9.80    0.88
  -5   8   1  151.04    4.18
  -5   8   2   57.76    1.82
  -5   8   3   57.91    2.44
  -5   8   4  140.66    4.74
  -5   8   5   78.85    2.84
  -5   8   6   73.96    2.75
  -5   8   7   87.80    3.56
  -5   8   8  138.30    6.59
  -5   8   9   70.73    3.36
  -5   8  10  216.97    7.66
  -5   8  11   12.11    1.67
  -5   8  12  219.93    8.90
  -5   8  13   45.83    2.30
  -5   8  14  121.22    5.28
  -5   8  15   12.39    3.59
  -5   8  16  107.54    5.18
  -5   8  17   30.36    4.41
  -5   8  18   98.21    6.74
  -5   8  19   10.30    3.40
  -5   8  20   95.26    6.64
  -5   8  21   14.98    7.43
  -5   8  22   22.75    4.39
  -5   8  23   21.72    3.82
  -5   8  24   24.21   11.61
  -5   9 -19   26.42    2.36
  -5   9 -18   13.47    1.32
  -5   9 -17   27.14    1.77
  -5   9 -16    9.80    1.50
  -5   9 -15    5.29    0.92
  -5   9 -14   32.15    2.84
  -5   9 -13   14.67    4.37
  -5   9 -12   66.26    2.93
  -5   9 -11   62.88    2.70
  -5   9 -10   42.25    1.95
  -5   9  -9   51.27    2.15
  -5   9  -8  101.20    3.82
  -5   9  -7  102.62    3.65
  -5   9  -6   39.82    1.77
  -5   9  -5  133.40    4.39
  -5   9  -4  178.49    5.08
  -5   9  -3  133.86    3.93
  -5   9  -2  194.88    5.86
  -5   9  -1  144.24    3.84
  -5   9   0  108.99    2.92
  -5   9   1  158.00    4.27
  -5   9   2  192.10    6.93
  -5   9   3  124.55    4.46
  -5   9   4  186.87    5.19
  -5   9   5  113.21    3.83
  -5   9   6   40.70    2.68
  -5   9   7   97.42    4.15
  -5   9   8  105.88    3.50
  -5   9   9   48.02    2.22
  -5   9  10   49.14    2.66
  -5   9  11   75.52    3.30
  -5   9  12   75.00    3.12
  -5   9  13   16.08    1.76
  -5   9  14   17.39    1.50
  -5   9  15    2.40    1.61
  -5   9  16    8.53    2.39
  -5   9  17   26.52    4.74
  -5   9  18   17.22    3.32
  -5   9  19   22.56    3.80
  -5   9  20   23.14   12.31
  -5   9  21    9.00    3.48
  -5   9  22   -0.79    2.88
  -5   9  23   15.76    5.16
  -5   9  24   22.00    5.16
  -5  10 -18   17.14    1.90
  -5  10 -17  142.56   18.39
  -5  10 -16    2.89    0.88
  -5  10 -15   85.75    4.07
  -5  10 -14    1.21    1.01
  -5  10 -13  107.95    4.78
  -5  10 -12   24.60    1.29
  -5  10 -11  115.78    6.24
  -5  10 -10   37.95    1.85
  -5  10  -9  103.02    3.45
  -5  10  -8  147.14    4.85
  -5  10  -7  167.70    5.44
  -5  10  -6   78.50    3.19
  -5  10  -5  109.20    4.60
  -5  10  -4   61.15    1.88
  -5  10  -3   60.53    2.80
  -5  10  -2   33.76    1.39
  -5  10  -1    8.58    1.11
  -5  10   0  119.90    4.82
  -5  10   1    6.71    1.19
  -5  10   2   31.36    1.68
  -5  10   3   56.40    3.76
  -5  10   4   63.84    2.40
  -5  10   5  105.88    3.70
  -5  10   6   67.90    2.80
  -5  10   7  144.48    5.29
  -5  10   8  131.33    4.58
  -5  10   9  107.33    4.56
  -5  10  10   34.81    2.83
  -5  10  11  146.41    5.08
  -5  10  12   21.07    1.84
  -5  10  13  129.50    6.15
  -5  10  14   -0.20    2.11
  -5  10  15  115.99    7.32
  -5  10  16    5.52    6.91
  -5  10  17  167.70   10.88
  -5  10  18   16.48    3.41
  -5  10  19   79.57    5.17
  -5  10  20   12.82    4.51
  -5  10  21   53.73    6.45
  -5  10  22    3.20    4.51
  -5  10  23   35.05    5.09
  -5  11 -18   11.70    8.28
  -5  11 -17    7.40    1.52
  -5  11 -16    0.79    1.19
  -5  11 -15   19.27    2.02
  -5  11 -14   19.18    2.01
  -5  11 -13   16.48    1.14
  -5  11 -12   38.07    2.59
  -5  11 -11   98.41    4.17
  -5  11 -10   57.76    2.43
  -5  11  -9   78.50    3.19
  -5  11  -8   51.98    1.87
  -5  11  -7   12.18    0.98
  -5  11  -6  117.29    4.55
  -5  11  -5    0.71    0.81
  -5  11  -4  267.32    7.19
  -5  11  -3   19.80    0.98
  -5  11  -2  242.74    6.54
  -5  11  -1    7.18    1.18
  -5  11   0  160.02    6.32
  -5  11   1    4.88    1.28
  -5  11   2  224.10    8.38
  -5  11   3   17.14    1.82
  -5  11   4  245.24    8.46
  -5  11   5   -0.20    1.11
  -5  11   6  122.10    4.64
  -5  11   7    9.12    1.63
  -5  11   8   68.56    3.48
  -5  11   9   88.55    3.76
  -5  11  10   63.84    2.88
  -5  11  11   93.12    4.05
  -5  11  12   33.18    2.19
  -5  11  13   32.72    4.35
  -5  11  14   22.00    3.00
  -5  11  15   32.95    8.27
  -5  11  16    6.00    6.71
  -5  11  17   18.23    2.48
  -5  11  18   10.11    3.12
  -5  11  19   10.50    4.28
  -5  11  20    4.49    5.68
  -5  11  21   12.60    4.19
  -5  11  22   33.52    9.03
  -5  11  23    5.29    8.97
  -5  12 -17   66.91   11.12
  -5  12 -16   29.92    3.50
  -5  12 -15   86.49    8.37
  -5  12 -14   64.48    5.46
  -5  12 -13   77.44    3.34
  -5  12 -12   42.64    2.35
  -5  12 -11  164.35    5.64
  -5  12 -10   51.12    2.86
  -5  12  -9   53.73    2.35
  -5  12  -8  106.09    4.94
  -5  12  -7  115.56    4.73
  -5  12  -6   43.56    1.85
  -5  12  -5  115.78    3.44
  -5  12  -4   49.70    1.83
  -5  12  -3   19.36    1.32
  -5  12  -2   40.45    1.53
  -5  12  -1   11.63    1.43
  -5  12   0   36.60    8.11
  -5  12   1   21.07    2.39
  -5  12   2   34.34    2.11
  -5  12   3   19.18    1.31
  -5  12   4   30.25    1.98
  -5  12   5  119.03    4.58
  -5  12   6   38.94    2.37
  -5  12   7  119.03    5.24
  -5  12   8  108.99    4.38
  -5  12   9   55.35    2.83
  -5  12  10   47.33    2.75
  -5  12  11  159.26    8.58
  -5  12  12   49.00    5.74
  -5  12  13   80.64    5.93
  -5  12  14   82.63    8.18
  -5  12  15  108.16   13.94
  -5  12  16   34.69    4.36
  -5  12  17  105.06    6.56
  -5  12  18   14.67    4.29
  -5  12  19   57.46    6.97
  -5  12  20   13.91    4.33
  -5  12  21   60.53    7.47
  -5  12  22   12.53    4.67
  -5  13 -17    0.40    1.10
  -5  13 -16    1.00    1.20
  -5  13 -15    2.50    2.91
  -5  13 -14   16.56    2.04
  -5  13 -13   11.83    1.17
  -5  13 -12   64.96    4.03
  -5  13 -11   23.91    1.76
  -5  13 -10   39.19    2.25
  -5  13  -8   68.56    2.65
  -5  13  -7   71.74    2.71
  -5  13  -6   90.44    3.61
  -5  13  -5   63.52    2.23
  -5  13  -4  101.81    3.03
  -5  13  -3   97.22    3.16
  -5  13  -2   78.85    5.68
  -5  13  -1   91.39    3.44
  -5  13   0   72.93    3.42
  -5  13   1   60.68    4.99
  -5  13   2   60.53    2.33
  -5  13   3   92.93    3.47
  -5  13   4   88.92    3.21
  -5  13   5   61.94    2.83
  -5  13   6   92.74    4.24
  -5  13   7   77.97    3.53
  -5  13   8   82.81    3.82
  -5  13   9   11.49    5.97
  -5  13  10   44.76    3.48
  -5  13  11   22.09    3.76
  -5  13  12   66.75    5.07
  -5  13  13   18.84    5.29
  -5  13  14   23.62    2.82
  -5  13  15    7.02    3.71
  -5  13  16    5.29    4.42
  -5  13  17    5.81    2.89
  -5  13  18   16.16    3.86
  -5  13  19   17.81    3.21
  -5  13  20    3.80    4.99
  -5  13  21    4.58    5.31
  -5  13  22    8.18    3.78
  -5  14 -17    6.00    1.91
  -5  14 -16   31.92    5.09
  -5  14 -15    5.38    1.81
  -5  14 -14  103.43   16.48
  -5  14 -13    1.30    0.71
  -5  14 -12  142.09    6.44
  -5  14 -11   14.98    1.63
  -5  14 -10  107.95    5.82
  -5  14  -9   44.49    2.93
  -5  14  -8  101.61    4.84
  -5  14  -7   19.98    1.61
  -5  14  -6   16.97    1.32
  -5  14  -5   87.98    3.38
  -5  14  -4   68.06    2.48
  -5  14  -3   49.00    2.24
  -5  14  -2   10.82    1.97
  -5  14  -1    1.30    1.00
  -5  14   0   15.52    1.50
  -5  14   1    7.62    1.60
  -5  14   2    6.60    1.18
  -5  14   3   41.34    3.47
  -5  14   4   64.16    2.88
  -5  14   5   85.56    3.14
  -5  14   6   14.52    1.98
  -5  14   7   25.30    5.63
  -5  14   8  104.04    7.96
  -5  14   9   41.34    6.04
  -5  14  10   97.22    7.69
  -5  14  11   10.37    2.13
  -5  14  12  152.03   10.11
  -5  14  13    4.08    3.11
  -5  14  14  139.71    8.98
  -5  14  15    8.18    5.09
  -5  14  16   70.06   17.74
  -5  14  17   17.47    4.18
  -5  14  18  121.22   47.78
  -5  14  19   -4.58    4.41
  -5  14  20   59.75   15.92
  -5  14  21   -1.90    3.81
  -5  15 -16   18.84    2.34
  -5  15 -15   -0.71    1.51
  -5  15 -14   13.69    2.66
  -5  15 -13    5.29    1.98
  -5  15 -12   21.53    2.04
  -5  15 -11   18.32    1.63
  -5  15 -10   10.89    1.19
  -5  15  -9   38.94    2.62
  -5  15  -8    5.52    0.89
  -5  15  -7   97.22    5.92
  -5  15  -6   19.27    1.76
  -5  15  -5  124.99    5.81
  -5  15  -4   14.90    1.24
  -5  15  -3  173.19   12.63
  -5  15  -2   11.97    1.80
  -5  15  -1  170.82    7.58
  -5  15   0   28.62    3.10
  -5  15   1  174.77    8.20
  -5  15   2   19.01    1.83
  -5  15   3  146.17    9.19
  -5  15   4   10.30    9.12
  -5  15   5   97.02    5.71
  -5  15   6   20.16    5.84
  -5  15   7   89.11    6.61
  -5  15   8    6.60    4.11
  -5  15   9   50.84    4.56
  -5  15  10   15.76    5.80
  -5  15  11   21.07    4.50
  -5  15  12   32.04    4.87
  -5  15  13    1.21    3.32
  -5  15  14   31.47    4.71
  -5  15  15    2.50    4.49
  -5  15  16   21.16    5.06
  -5  15  17    9.61    4.22
  -5  15  18    8.53    3.62
  -5  15  19   24.30   14.30
  -5  15  20    9.92    3.59
  -5  16 -15   18.84    2.43
  -5  16 -14   13.47    2.42
  -5  16 -13   19.10    2.97
  -5  16 -12   42.64   10.06
  -5  16 -11   45.16    3.90
  -5  16 -10   28.94    2.91
  -5  16  -9   37.45    2.45
  -5  16  -8   24.11    1.67
  -5  16  -7   61.94    3.78
  -5  16  -6   38.07    5.18
  -5  16  -5   79.74    4.11
  -5  16  -4   23.62    3.11
  -5  16  -3   61.78    5.34
  -5  16  -2   25.00    2.40
  -5  16  -1   62.41    4.58
  -5  16   0   58.68    4.75
  -5  16   1   49.28    5.19
  -5  16   2   36.00    3.96
  -5  16   3  100.20   12.81
  -5  16   4   22.47    7.58
  -5  16   5  102.01   10.30
  -5  16   6   22.94    3.16
  -5  16   7   82.26   16.87
  -5  16   8   37.33   13.69
  -5  16   9   32.15    4.08
  -5  16  10   48.44    4.45
  -5  16  11   68.56    6.13
  -5  16  12   46.24    5.30
  -5  16  13   30.80    5.11
  -5  16  14   35.52    7.03
  -5  16  15   21.81    3.27
  -5  16  16   31.25    4.58
  -5  16  17   16.48    4.71
  -5  16  18   32.49    8.66
  -5  16  19   22.94    9.39
  -5  17 -11   16.97    2.06
  -5  17 -10   17.39    2.50
  -5  17  -9   11.02    1.73
  -5  17  -8   70.06    5.36
  -5  17  -7   10.37    2.19
  -5  17  -6   85.38    6.84
  -5  17  -5   49.56    3.10
  -5  17  -4   63.52   15.14
  -5  17  -3   36.00   15.84
  -5  17  -2  137.59   15.01
  -5  17  -1   38.44    3.97
  -5  17   0  124.32    7.58
  -5  17   1   37.45    3.06
  -5  17   2  141.85   15.01
  -5  17   3   19.18   10.34
  -5  17   4   87.05   17.54
  -5  17   5   36.24    5.06
  -5  17   6   77.26    7.21
  -5  17   7    4.00    2.00
  -5  17   8   62.73    4.75
  -5  17   9    9.92    2.58
  -5  17  10   16.00    3.60
  -5  17  11   22.00    5.63
  -5  17  12   26.63    4.02
  -5  17  13   28.62    4.17
  -5  17  14   21.34    5.08
  -5  17  15   23.23    3.86
  -5  17  16    2.99    3.08
  -5  17  17   23.81    6.54
  -5  17  18    5.11    4.38
  -5  18 -10    3.39    1.29
  -5  18  -9   78.32    5.49
  -5  18  -8   21.44    2.32
  -5  18  -7   41.47    3.35
  -5  18  -6   11.49    1.97
  -5  18  -5   27.14    3.54
  -5  18  -4   27.35    3.66
  -5  18  -3   16.97    2.88
  -5  18  -2   11.49    2.71
  -5  18  -1   13.03    5.92
  -5  18   0    8.01    4.41
  -5  18   1    9.12    3.02
  -5  18   2    8.58    3.52
  -5  18   3   12.18    2.37
  -5  18   4   16.00    3.60
  -5  18   5   30.36    3.64
  -5  18   6   11.97    2.77
  -5  18   7   29.92    4.38
  -5  18   8    9.42    4.42
  -5  18   9   63.04    9.85
  -5  18  10    6.00    2.99
  -5  18  11   44.62    4.41
  -5  18  12   -3.69    3.88
  -5  18  13   66.75    5.56
  -5  18  14   28.94   18.51
  -5  18  15   41.99    6.35
  -5  18  16   18.84    9.55
  -5  18  17   34.69    5.89
  -5  19  -9   26.83    4.25
  -5  19  -8   38.44    5.21
  -5  19  -7    6.71    1.92
  -5  19  -6   65.12    5.49
  -5  19  -5   45.70   10.95
  -5  19  -4   91.97    6.52
  -5  19  -3   10.63    2.80
  -5  19  -2  137.59    9.85
  -5  19  -1    9.49    2.40
  -5  19   0  103.84    6.93
  -5  19   1   16.56    2.60
  -5  19   2  161.29    9.65
  -5  19   3   16.08    3.37
  -5  19   4   88.92    6.98
  -5  19   5   40.20   10.14
  -5  19   6   76.39   10.66
  -5  19   7   22.00    4.50
  -5  19   8   26.11    5.21
  -5  19   9   33.06    4.48
  -5  19  10    9.67    4.29
  -5  19  11   43.96    5.30
  -5  19  12   26.11   13.39
  -5  19  13   43.16   36.79
  -5  19  14    9.61    5.52
  -5  19  15   15.29    4.77
  -5  20  -8   13.99    2.32
  -5  20  -7   13.99    2.77
  -5  20  -6   26.21    2.56
  -5  20  -5   19.89    5.80
  -5  20  -4    9.61    3.41
  -5  20  -3   18.32    4.79
  -5  20  -2    4.88    2.70
  -5  20  -1   43.56    5.02
  -5  20   0    0.59    3.77
  -5  20   1   30.80    3.22
  -5  20   2    3.31    3.60
  -5  20   3   29.92    4.81
  -5  20   4   16.89    3.70
  -5  20   5   13.32    3.80
  -5  20   6   19.71    4.53
  -5  20   7   17.89    4.48
  -5  20   8   29.92    4.70
  -5  20   9   13.40    3.81
  -5  20  10   47.33    5.50
  -5  20  11   20.79   29.28
  -5  20  12   23.52    4.36
  -5  20  13   32.15    4.76
  -5  20  14   21.81    7.29
  -5  21  -7   21.72    4.01
  -5  21  -6   15.21    2.73
  -5  21  -5   55.20    6.09
  -5  21  -4   16.00    5.12
  -5  21  -3   83.17    6.75
  -5  21  -2   24.01    3.92
  -5  21  -1   85.19    8.31
  -5  21   0   13.40    4.10
  -5  21   1   94.87    7.79
  -5  21   2   14.90    4.48
  -5  21   3   88.92    7.54
  -5  21   4   12.82    5.37
  -5  21   5   74.48    7.08
  -5  21   6    9.61    4.53
  -5  21   7   39.94    5.94
  -5  21   8   13.62    5.98
  -5  21   9   11.02    3.12
  -5  21  10   19.98    4.29
  -5  21  11   14.67    4.98
  -5  21  12   21.34    4.53
  -5  22  -6   13.76    2.60
  -5  22  -4   25.91   12.62
  -5  22  -3    1.99    3.58
  -5  22  -2   15.92    7.10
  -5  22  -1    8.58    5.68
  -5  22   0    0.50    4.71
  -5  22   1    7.78    4.80
  -5  22   2    1.10    3.61
  -5  22   3    4.80    5.52
  -5  22   4   31.92   11.30
  -5  22   5   19.62   12.67
  -5  22   6   27.35   10.36
  -5  22   7   13.76    4.01
  -5  22   8   18.32    4.02
  -5  22   9   19.18   11.30
  -5  22  10   35.64   13.01
  -5  23  -4   14.06    5.32
  -5  23  -3   36.60    6.66
  -5  23  -2   18.92    5.22
  -5  23  -1   41.34    5.14
  -5  23   0   19.27    4.21
  -5  23   1   31.92    4.29
  -5  23   2   22.09    4.70
  -5  23   3   44.62    6.15
  -5  23   4    8.70    4.43
  -5  23   5   43.56    5.68
  -5  23   6   22.47   13.27
  -5  23   7   59.75   16.54
  -4 -24  -5   29.81    6.01
  -4 -24  -4   15.76    3.97
  -4 -24  -3   36.48    5.44
  -4 -24  -2   20.98    3.57
  -4 -24  -1   19.10    7.78
  -4 -24   0   24.11    4.12
  -4 -24   1   16.89    3.86
  -4 -24   2   14.52    2.51
  -4 -24   3   28.84    4.30
  -4 -24   4   14.21    2.79
  -4 -24   5   24.90    5.19
  -4 -23  -9   26.52    4.84
  -4 -23  -8   19.10    4.20
  -4 -23  -7   22.66    4.57
  -4 -23  -6   19.62    3.72
  -4 -23  -5   10.30    2.63
  -4 -23  -4    9.12    2.72
  -4 -23  -3    9.80    3.38
  -4 -23  -2    3.20    2.18
  -4 -23  -1    8.41    3.02
  -4 -23   0    0.79    1.89
  -4 -23   1    4.49    1.70
  -4 -23   2    6.50    1.78
  -4 -23   3   13.32    2.41
  -4 -23   4   10.30    1.99
  -4 -23   5   12.89    2.23
  -4 -23   6   20.88    3.38
  -4 -23   7   26.73    4.55
  -4 -23   8   18.84    3.73
  -4 -23   9   46.51   35.46
  -4 -22 -12    4.20    2.71
  -4 -22 -11   -0.71    2.50
  -4 -22 -10    8.70    2.77
  -4 -22  -9    3.69    2.88
  -4 -22  -8   36.24    4.33
  -4 -22  -7    6.50    3.42
  -4 -22  -6   41.73    5.56
  -4 -22  -5    1.10    2.50
  -4 -22  -4   64.32    5.45
  -4 -22  -3    4.88    2.21
  -4 -22  -2   63.36    6.69
  -4 -22  -1    3.31    3.20
  -4 -22   0   75.34    9.55
  -4 -22   1   -0.71    2.81
  -4 -22   2   56.85    4.22
  -4 -22   3    2.40    1.30
  -4 -22   4   53.14    3.64
  -4 -22   5   11.90    1.93
  -4 -22   6   43.82    3.44
  -4 -22   7    2.79    2.91
  -4 -22   8   33.64    4.52
  -4 -22   9    3.69    3.49
  -4 -22  10   21.53    3.71
  -4 -22  11    2.50    3.51
  -4 -22  12    1.90    2.21
  -4 -21 -14    2.69    1.61
  -4 -21 -13   70.06    8.87
  -4 -21 -12    5.71    3.11
  -4 -21 -11   57.00    6.95
  -4 -21 -10    3.20    2.29
  -4 -21  -9   98.60    9.93
  -4 -21  -8    3.39    2.28
  -4 -21  -7   49.14    9.81
  -4 -21  -6    5.52    2.40
  -4 -21  -5   20.88    2.38
  -4 -21  -4   16.97    2.47
  -4 -21  -3   29.05    3.45
  -4 -21  -2    9.99    2.09
  -4 -21  -1   18.84    4.08
  -4 -21   0    0.20    2.11
  -4 -21   1   17.22    2.74
  -4 -21   2    9.92    2.77
  -4 -21   3   27.67    2.10
  -4 -21   4   12.60    1.63
  -4 -21   5   28.52    2.24
  -4 -21   6   10.11    1.53
  -4 -21   7   50.13    3.12
  -4 -21   8    3.69    1.11
  -4 -21   9   78.85    6.75
  -4 -21  10    2.10    2.49
  -4 -21  11   61.47    6.90
  -4 -21  12    7.40    3.48
  -4 -21  13   67.73    7.57
  -4 -21  14    5.20    3.42
  -4 -20 -15    4.20    2.42
  -4 -20 -14   -0.50    1.70
  -4 -20 -13   11.29    3.49
  -4 -20 -12   -0.79    2.39
  -4 -20 -11    8.82    3.80
  -4 -20 -10    0.30    2.11
  -4 -20  -9   19.98    2.86
  -4 -20  -8   22.56    2.94
  -4 -20  -7    6.30    1.61
  -4 -20  -6   45.83    4.74
  -4 -20  -5    8.58    2.11
  -4 -20  -4   46.92    4.11
  -4 -20  -3   44.76    4.42
  -4 -20  -2   72.25    4.08
  -4 -20  -1   44.76    3.75
  -4 -20   0   68.23    5.29
  -4 -20   1   43.16    3.94
  -4 -20   2   47.33    4.40
  -4 -20   3   45.02    4.29
  -4 -20   4   47.75    2.76
  -4 -20   5   14.67    1.38
  -4 -20   6   43.82    3.18
  -4 -20   7    9.67    1.80
  -4 -20   8   15.29    2.03
  -4 -20   9   16.00    1.68
  -4 -20  10    5.11    1.40
  -4 -20  11    8.01    2.72
  -4 -20  12    7.78    2.01
  -4 -20  13   10.89    5.28
  -4 -20  14   -0.59    3.19
  -4 -20  15    3.10    3.59
  -4 -19 -17    8.01    4.41
  -4 -19 -16   49.98    6.50
  -4 -19 -15   11.63    3.48
  -4 -19 -14   58.22    6.87
  -4 -19 -13   16.56    3.50
  -4 -19 -12  100.40    7.41
  -4 -19 -11   20.16    2.87
  -4 -19 -10   84.64    5.70
  -4 -19  -9   11.63    1.91
  -4 -19  -8   36.84    3.88
  -4 -19  -7   17.47    2.76
  -4 -19  -6   48.86    3.63
  -4 -19  -5   12.53    2.12
  -4 -19  -4   31.02    3.45
  -4 -19  -3   17.14    2.32
  -4 -19  -2    3.69    1.31
  -4 -19  -1   21.34    2.31
  -4 -19   0    1.21    1.41
  -4 -19   1   23.04    2.40
  -4 -19   2    1.99    1.18
  -4 -19   3   15.92    1.52
  -4 -19   4   23.62    1.85
  -4 -19   5   19.71    1.51
  -4 -19   6   44.89    2.28
  -4 -19   7   13.10    1.59
  -4 -19   8   34.81    2.24
  -4 -19   9    7.08    1.28
  -4 -19  10   84.27    4.04
  -4 -19  11   19.54    2.03
  -4 -19  12   80.28    6.27
  -4 -19  13   20.52    2.90
  -4 -19  14   68.06    5.94
  -4 -19  15    9.99    4.11
  -4 -19  16   68.06    7.59
  -4 -19  17   25.10    4.81
  -4 -18 -18    4.28    3.19
  -4 -18 -17   -2.69    3.61
  -4 -18 -16    4.80    1.80
  -4 -18 -15    8.18    2.40
  -4 -18 -14    2.19    2.99
  -4 -18 -13    6.71    2.59
  -4 -18 -12    3.80    1.48
  -4 -18 -11   11.70    2.53
  -4 -18 -10    3.20    1.40
  -4 -18  -9   55.35    5.06
  -4 -18  -8   13.99    2.39
  -4 -18  -7   61.15    3.75
  -4 -18  -6   16.08    1.92
  -4 -18  -5  114.28    4.92
  -4 -18  -4   11.83    1.51
  -4 -18  -3  168.22    9.60
  -4 -18  -2   11.49    1.70
  -4 -18  -1  199.09    9.03
  -4 -18   0    0.50    1.31
  -4 -18   1  176.89    9.31
  -4 -18   2   10.50    1.23
  -4 -18   3  170.56    6.53
  -4 -18   4   12.67    1.28
  -4 -18   5  118.81    4.58
  -4 -18   6   11.83    1.31
  -4 -18   7   63.52    2.87
  -4 -18   8   11.29    1.48
  -4 -18   9   45.83    2.84
  -4 -18  10    3.69    1.19
  -4 -18  11   23.81    3.03
  -4 -18  12    3.88    2.48
  -4 -18  13    7.40    2.50
  -4 -18  14    0.20    2.62
  -4 -18  15    8.58    3.28
  -4 -18  16    6.30    3.11
  -4 -18  17    2.31    4.50
  -4 -18  18    9.00    5.28
  -4 -17 -19   16.40    8.42
  -4 -17 -18   42.38    4.95
  -4 -17 -17   35.05    7.58
  -4 -17 -16   69.72    5.68
  -4 -17 -15   30.14    4.72
  -4 -17 -14   90.44    7.04
  -4 -17 -13   59.29    5.08
  -4 -17 -12  105.88    7.20
  -4 -17 -11   14.67    2.22
  -4 -17 -10   74.30    4.14
  -4 -17  -9   18.49    1.98
  -4 -17  -8   61.62    3.77
  -4 -17  -7   25.10    2.10
  -4 -17  -6   38.19    2.35
  -4 -17  -5    4.58    1.20
  -4 -17  -4   15.60    1.74
  -4 -17  -3   14.52    1.37
  -4 -17  -2   36.24    2.05
  -4 -17  -1   24.11    1.67
  -4 -17   0   32.15    1.93
  -4 -17   1   18.40    1.37
  -4 -17   2   36.48    2.30
  -4 -17   3   13.62    1.48
  -4 -17   4    8.53    1.52
  -4 -17   5    3.31    0.69
  -4 -17   6   26.52    1.55
  -4 -17   7   30.80    1.67
  -4 -17   8   57.76    2.74
  -4 -17   9   21.62    1.49
  -4 -17  10   82.63    4.18
  -4 -17  11   21.90    3.93
  -4 -17  12  101.81    6.26
  -4 -17  13   57.76    4.26
  -4 -17  14   92.54    6.16
  -4 -17  15   39.06    4.25
  -4 -17  16   90.44    7.99
  -4 -17  17   15.76    3.81
  -4 -17  18   57.15    9.07
  -4 -17  19   20.52    4.98
  -4 -16 -20   -0.40    2.29
  -4 -16 -19   12.67    8.19
  -4 -16 -18    8.18    5.21
  -4 -16 -17    6.00    5.78
  -4 -16 -16   -1.30    1.71
  -4 -16 -15    0.40    1.40
  -4 -16 -14   12.11    2.37
  -4 -16 -13    9.42    3.01
  -4 -16 -12   22.28    2.08
  -4 -16 -11   17.89    2.20
  -4 -16 -10   13.32    3.43
  -4 -16  -9   37.95    2.96
  -4 -16  -8   36.60    2.54
  -4 -16  -7   30.58    2.32
  -4 -16  -6   56.55    2.86
  -4 -16  -5  114.28    5.99
  -4 -16  -4   73.79    2.92
  -4 -16  -3  130.19    5.25
  -4 -16  -2   95.45    3.71
  -4 -16  -1  176.62    4.78
  -4 -16   0   70.90    2.53
  -4 -16   1  156.75    5.76
  -4 -16   2   98.21    3.37
  -4 -16   3  103.23    3.05
  -4 -16   4   93.90    2.91
  -4 -16   5   98.21    3.17
  -4 -16   6   59.44    2.47
  -4 -16   7   26.32    1.85
  -4 -16   8   44.09    1.99
  -4 -16   9   24.60    1.49
  -4 -16  10   14.06    1.50
  -4 -16  11   18.66    2.76
  -4 -16  12   28.73    3.64
  -4 -16  13    4.41    2.10
  -4 -16  14   11.02    2.79
  -4 -16  15    1.39    1.89
  -4 -16  16    1.21    2.71
  -4 -16  17    1.00    2.90
  -4 -16  18    7.18    3.91
  -4 -16  19   20.79    4.38
  -4 -16  20    7.90    3.48
  -4 -15 -21   44.49   10.81
  -4 -15 -20    9.99    2.59
  -4 -15 -19   55.50    5.66
  -4 -15 -18    0.90    1.80
  -4 -15 -17   74.13    7.23
  -4 -15 -16    3.50    1.50
  -4 -15 -15  122.99    9.09
  -4 -15 -14    8.58    1.58
  -4 -15 -13   89.68    5.11
  -4 -15 -12    7.40    1.52
  -4 -15 -11  109.20    5.22
  -4 -15 -10    1.80    1.10
  -4 -15  -9  101.81    4.64
  -4 -15  -8    3.20    1.22
  -4 -15  -7   74.48    2.76
  -4 -15  -6    2.99    1.00
  -4 -15  -5  106.71    4.13
  -4 -15  -4    3.61    0.91
  -4 -15  -3    5.81    1.01
  -4 -15  -2   27.46    1.26
  -4 -15  -1    2.10    1.10
  -4 -15   0   17.89    1.27
  -4 -15   1    2.59    1.00
  -4 -15   2   32.72    1.49
  -4 -15   3    3.88    0.71
  -4 -15   4    2.50    0.88
  -4 -15   5  114.28    2.99
  -4 -15   6    5.38    0.88
  -4 -15   7   62.57    2.37
  -4 -15   8    4.20    0.82
  -4 -15   9   99.80    3.60
  -4 -15  10    0.50    0.81
  -4 -15  11  114.28    6.20
  -4 -15  12   11.02    2.19
  -4 -15  13  119.68   15.10
  -4 -15  14   15.92    2.71
  -4 -15  15  194.32    9.48
  -4 -15  16    8.58    3.11
  -4 -15  17   99.00    7.96
  -4 -15  18    4.41    3.02
  -4 -15  19   64.96    5.48
  -4 -15  20    7.40    4.19
  -4 -15  21   53.73    5.86
  -4 -14 -22   39.94    4.55
  -4 -14 -21    2.59    3.61
  -4 -14 -20   19.62    3.54
  -4 -14 -19   34.34   41.96
  -4 -14 -18   10.37    2.58
  -4 -14 -17   11.90    2.48
  -4 -14 -16   -1.39    2.10
  -4 -14 -15   31.58    6.74
  -4 -14 -14    4.49    1.61
  -4 -14 -13    2.50    1.49
  -4 -14 -12   21.72    2.24
  -4 -14 -11    6.40    1.21
  -4 -14 -10   27.46    1.68
  -4 -14  -9    6.50    1.02
  -4 -14  -8   59.14    2.61
  -4 -14  -7    6.30    0.80
  -4 -14  -6   83.36    3.29
  -4 -14  -5    7.62    1.10
  -4 -14  -4  270.60    6.91
  -4 -14  -3   18.49    1.46
  -4 -14  -2  191.82    5.82
  -4 -14  -1   18.84    1.13
  -4 -14   0  259.21    8.05
  -4 -14   1   23.52    1.16
  -4 -14   2  229.83    8.19
  -4 -14   3   27.88    1.27
  -4 -14   4  272.25    6.93
  -4 -14   5    6.00    0.69
  -4 -14   6   75.17    2.43
  -4 -14   7    5.11    0.99
  -4 -14   8   46.65    1.78
  -4 -14   9    3.80    1.21
  -4 -14  10   24.21    2.16
  -4 -14  11    8.41    2.49
  -4 -14  12   15.76    1.99
  -4 -14  13    1.49    1.29
  -4 -14  14    6.00    3.28
  -4 -14  15   17.14    2.82
  -4 -14  16    1.69    1.90
  -4 -14  17   17.39    3.84
  -4 -14  18   13.03    3.54
  -4 -14  19    7.51    4.82
  -4 -14  20   27.25    5.22
  -4 -14  21    1.99    4.17
  -4 -14  22   40.83    5.75
  -4 -13 -22   14.06    3.08
  -4 -13 -21   29.05    3.99
  -4 -13 -20   17.89    2.88
  -4 -13 -19   50.27    5.67
  -4 -13 -18   35.05   16.46
  -4 -13 -17   52.13    4.62
  -4 -13 -16   31.02    2.56
  -4 -13 -15   57.61    5.62
  -4 -13 -14   37.45    3.18
  -4 -13 -13   58.22    3.36
  -4 -13 -12   27.88    2.43
  -4 -13 -11  106.71    4.13
  -4 -13 -10   50.55    2.13
  -4 -13  -9   24.11    1.37
  -4 -13  -8  118.37    3.92
  -4 -13  -7   81.36    2.89
  -4 -13  -6   23.43    1.26
  -4 -13  -5   64.16    2.24
  -4 -13  -4   18.23    1.28
  -4 -13  -3   24.11    1.37
  -4 -13  -2   31.25    1.57
  -4 -13  -1    6.40    1.01
  -4 -13   0   54.76    2.07
  -4 -13   1    2.69    0.89
  -4 -13   2   36.24    1.69
  -4 -13   3   30.58    1.33
  -4 -13   4   21.44    1.20
  -4 -13   5   72.42    2.38
  -4 -13   6   27.56    1.05
  -4 -13   7   74.13    2.24
  -4 -13   8  129.96    4.10
  -4 -13   9   24.60    1.49
  -4 -13  10   51.98    3.03
  -4 -13  11  121.66    5.29
  -4 -13  12   39.56    3.02
  -4 -13  13   72.76    4.78
  -4 -13  14   52.85    3.63
  -4 -13  15   74.13    8.27
  -4 -13  16   31.47    2.69
  -4 -13  17   71.91    6.28
  -4 -13  18   37.45    4.65
  -4 -13  19   52.42    5.36
  -4 -13  20   26.73    3.83
  -4 -13  21   45.02    5.90
  -4 -13  22   22.94    5.17
  -4 -12 -23   11.42    3.38
  -4 -12 -22   17.47    3.76
  -4 -12 -21   13.62    2.21
  -4 -12 -20   16.56    3.50
  -4 -12 -19   27.25    5.32
  -4 -12 -18   21.16    3.13
  -4 -12 -17   18.40    3.09
  -4 -12 -16    6.30    1.81
  -4 -12 -15    6.81    1.83
  -4 -12 -14   20.61    1.63
  -4 -12 -13    4.41    1.01
  -4 -12 -12   14.29    1.29
  -4 -12 -11    5.71    0.91
  -4 -12 -10   18.66    1.38
  -4 -12  -9   99.40    3.19
  -4 -12  -8   14.90    1.31
  -4 -12  -7  188.51    6.04
  -4 -12  -6   43.16    1.84
  -4 -12  -5   82.63    2.73
  -4 -12  -4   97.61    3.16
  -4 -12  -3  196.28    5.32
  -4 -12  -2  152.28    3.95
  -4 -12  -1  285.95    8.12
  -4 -12   0  202.21    6.26
  -4 -12   1  306.95    8.76
  -4 -12   2  166.41    5.16
  -4 -12   3  219.93    5.93
  -4 -12   4   99.20    2.59
  -4 -12   5   80.82    2.34
  -4 -12   6   41.34    1.54
  -4 -12   7  180.63    5.11
  -4 -12   8    8.88    1.01
  -4 -12   9   92.35    3.08
  -4 -12  10   35.76    2.15
  -4 -12  11    7.18    3.00
  -4 -12  12   17.81    1.69
  -4 -12  13    9.18    1.82
  -4 -12  14   19.98    1.97
  -4 -12  15    7.62    1.49
  -4 -12  16    6.71    2.18
  -4 -12  17   31.47    3.25
  -4 -12  18   48.86    5.45
  -4 -12  19   19.89    8.21
  -4 -12  20   25.00    6.00
  -4 -12  21   14.67    4.90
  -4 -12  22   30.14    8.56
  -4 -12  23   19.62    3.54
  -4 -11 -24   15.92    4.07
  -4 -11 -23    2.99    3.08
  -4 -11 -22   27.04    3.64
  -4 -11 -21    1.49    1.39
  -4 -11 -20   50.55    5.12
  -4 -11 -19    0.59    1.89
  -4 -11 -18   94.28    5.83
  -4 -11 -17    1.49    5.59
  -4 -11 -16   91.78    5.56
  -4 -11 -15    1.69    0.81
  -4 -11 -14  141.85    5.00
  -4 -11 -13    7.02    1.01
  -4 -11 -12  128.14    4.30
  -4 -11 -11    8.18    0.92
  -4 -11 -10  158.00    5.03
  -4 -11  -9    6.10    0.89
  -4 -11  -8  170.82    5.23
  -4 -11  -7   17.22    1.00
  -4 -11  -6   32.38    1.37
  -4 -11  -5   59.91    2.01
  -4 -11  -4  108.16    3.33
  -4 -11  -3   74.48    2.42
  -4 -11  -2   35.05    1.42
  -4 -11  -1    0.40    0.59
  -4 -11   0   30.25    1.43
  -4 -11   1    2.69    0.69
  -4 -11   2   30.25    1.32
  -4 -11   3   70.73    1.85
  -4 -11   4  116.86    2.81
  -4 -11   5   57.76    1.67
  -4 -11   6   41.34    1.41
  -4 -11   7   19.10    0.96
  -4 -11   8  170.30    5.22
  -4 -11   9    9.12    1.33
  -4 -11  10  180.90    6.46
  -4 -11  11    9.92    1.51
  -4 -11  12  112.36    7.00
  -4 -11  13    7.29    1.19
  -4 -11  14  151.78    6.41
  -4 -11  15    2.40    2.39
  -4 -11  16  130.64    7.54
  -4 -11  17    6.40    2.88
  -4 -11  18  100.00    9.00
  -4 -11  19    2.59    2.61
  -4 -11  20   75.34    5.73
  -4 -11  21    1.80    2.89
  -4 -11  22   30.58    5.75
  -4 -11  23    1.00    6.00
  -4 -11  24   27.25    5.74
  -4 -10 -24    0.40    2.29
  -4 -10 -23   27.88    4.54
  -4 -10 -22    6.60    3.60
  -4 -10 -21   39.44    4.40
  -4 -10 -20   10.50    2.20
  -4 -10 -19   31.14    3.24
  -4 -10 -18    8.18    1.32
  -4 -10 -17    5.62    1.09
  -4 -10 -16    9.30    1.10
  -4 -10 -15    7.78    1.00
  -4 -10 -14   28.94    1.61
  -4 -10 -13    3.69    0.88
  -4 -10 -12    1.10    0.80
  -4 -10 -11   33.41    1.62
  -4 -10 -10   21.62    1.21
  -4 -10  -9   91.01    2.67
  -4 -10  -8   34.81    1.53
  -4 -10  -7  158.00    5.28
  -4 -10  -6   62.73    2.06
  -4 -10  -5  226.50    7.22
  -4 -10  -4   37.33    1.47
  -4 -10  -3  275.23    6.97
  -4 -10  -2   48.86    1.68
  -4 -10  -1  550.37   15.01
  -4 -10   0   32.15    1.25
  -4 -10   1  492.84   13.32
  -4 -10   2   30.91    1.45
  -4 -10   3  266.02    6.20
  -4 -10   4   40.83    1.15
  -4 -10   5  212.28    4.66
  -4 -10   6   62.09    2.21
  -4 -10   7  132.71    3.69
  -4 -10   8   34.11    1.28
  -4 -10   9   93.12    3.67
  -4 -10  10   18.84    1.30
  -4 -10  11   19.27    1.67
  -4 -10  12    8.01    1.30
  -4 -10  13   13.03   13.28
  -4 -10  14   34.22    2.81
  -4 -10  15   11.42    2.50
  -4 -10  16   14.21    1.88
  -4 -10  17    9.61    1.92
  -4 -10  18   20.98    4.21
  -4 -10  19   38.81   37.75
  -4 -10  20   18.06    5.10
  -4 -10  21   45.16   12.77
  -4 -10  22    2.99    3.49
  -4 -10  23   33.87    6.17
  -4 -10  24    1.00    2.50
  -4  -9 -25   16.73    3.27
  -4  -9 -24    7.90    2.59
  -4  -9 -23   27.04    3.64
  -4  -9 -22    7.51    2.90
  -4  -9 -21   34.11    8.64
  -4  -9 -20   68.72    4.64
  -4  -9 -19   47.33    2.48
  -4  -9 -18   65.12    3.07
  -4  -9 -17   43.69    2.38
  -4  -9 -16   65.93    2.76
  -4  -9 -15   87.05    2.99
  -4  -9 -14   96.24    3.34
  -4  -9 -13  127.69    5.20
  -4  -9 -12   92.74    2.89
  -4  -9 -11  182.52    5.40
  -4  -9 -10   98.21    2.97
  -4  -9  -9   72.93    2.22
  -4  -9  -8   31.14    1.23
  -4  -9  -7   51.27    1.86
  -4  -9  -6  167.44    4.66
  -4  -9  -5  129.50    3.87
  -4  -9  -4   31.02    1.34
  -4  -9  -3    8.18    0.80
  -4  -9  -2   58.06    2.13
  -4  -9  -1    2.19    0.50
  -4  -9   0   17.89    0.93
  -4  -9   1    5.02    0.72
  -4  -9   2   46.92    1.23
  -4  -9   3    4.80    0.61
  -4  -9   4   25.40    1.01
  -4  -9   5  153.51    3.72
  -4  -9   6  170.30    4.18
  -4  -9   7   65.93    2.27
  -4  -9   8   26.63    1.65
  -4  -9   9   80.28    3.23
  -4  -9  10  108.99    4.80
  -4  -9  11  149.33    8.31
  -4  -9  12   66.75    4.41
  -4  -9  15   84.46    5.15
  -4  -9  16   73.44    5.14
  -4  -9  17   79.39    5.35
  -4  -9  18   71.91    6.28
  -4  -9  19   69.89    8.19
  -4  -9  20   77.44    8.45
  -4  -9  21   51.55    5.17
  -4  -9  22   19.18    4.56
  -4  -9  23   24.21    3.84
  -4  -9  24   39.82   14.64
  -4  -9  25   26.94    4.26
  -4  -8 -25    3.61    3.91
  -4  -8 -24   54.76    5.62
  -4  -8 -23    4.41    1.81
  -4  -8 -22   29.59    3.48
  -4  -8 -21    7.78    1.51
  -4  -8 -20   23.91    1.86
  -4  -8 -19    7.40    1.09
  -4  -8 -18    4.71    0.91
  -4  -8 -17    2.89    0.88
  -4  -8 -16    2.19    0.80
  -4  -8 -15   14.90    1.31
  -4  -8 -14    4.00    0.80
  -4  -8 -13   67.90    2.64
  -4  -8 -12   35.88    1.56
  -4  -8 -11   36.48    1.45
  -4  -8 -10   15.60    1.58
  -4  -8  -9   38.07    1.48
  -4  -8  -8  250.91    6.65
  -4  -8  -7   28.62    1.07
  -4  -8  -6  404.01   11.66
  -4  -8  -5   39.94    1.39
  -4  -8  -4  551.31   14.09
  -4  -8  -3   73.44    2.40
  -4  -8  -2  462.68   11.62
  -4  -8  -1  213.16    5.55
  -4  -8   0  410.06   11.74
  -4  -8   1  220.52    6.24
  -4  -8   2  488.85   10.61
  -4  -8   3   55.06    1.63
  -4  -8   4  576.48   12.97
  -4  -8   5   33.64    1.04
  -4  -8   6  499.97   13.42
  -4  -8   7   26.21    1.43
  -4  -8   8  288.32    9.51
  -4  -8   9   40.96    3.33
  -4  -8  11   32.15    4.99
  -4  -8  12   27.88    5.17
  -4  -8  13   61.31    4.07
  -4  -8  14   10.18    2.17
  -4  -8  15   18.66    2.51
  -4  -8  16    4.08    1.62
  -4  -8  17    4.08    1.90
  -4  -8  18   14.98    3.87
  -4  -8  19    5.71    4.30
  -4  -8  20   25.00    4.80
  -4  -8  21   12.82    3.72
  -4  -8  22   29.16    4.32
  -4  -8  23    9.67    3.67
  -4  -8  24   54.32    5.75
  -4  -8  25    6.20    2.79
  -4  -7 -25   22.75    3.53
  -4  -7 -24    6.50    1.99
  -4  -7 -23   61.62    6.75
  -4  -7 -22    6.20    1.29
  -4  -7 -21   72.42    4.94
  -4  -7 -20    7.67    1.27
  -4  -7 -19   84.64    3.68
  -4  -7 -18    8.58    1.29
  -4  -7 -17  159.01    5.80
  -4  -7 -16   20.88    1.37
  -4  -7 -15  206.21    6.03
  -4  -7 -14   23.14    1.15
  -4  -7 -13  339.30   10.32
  -4  -7 -12   39.19    1.38
  -4  -7 -11  137.12    3.75
  -4  -7 -10    1.21    0.81
  -4  -7  -9  159.52    4.29
  -4  -7  -8   16.89    1.32
  -4  -7  -7  118.37    3.48
  -4  -7  -6    0.20    0.50
  -4  -7  -5   70.06    2.18
  -4  -7  -4   33.06    1.15
  -4  -7  -3   61.62    1.73
  -4  -7  -2   46.79    1.64
  -4  -7  -1    0.90    0.49
  -4  -7   0    7.67    0.61
  -4  -7   1    1.80    0.59
  -4  -7   2   34.81    0.94
  -4  -7   3   75.52    2.09
  -4  -7   4   25.81    1.02
  -4  -7   5   73.96    2.06
  -4  -7   6    0.20    0.60
  -4  -7   7  134.79    6.50
  -4  -7   8   20.43    1.72
  -4  -7   9  167.70    8.03
  -4  -7  10    0.59    1.19
  -4  -7  12   41.99    1.94
  -4  -7  13  315.77   10.66
  -4  -7  14   22.56    1.43
  -4  -7  15  193.49    7.51
  -4  -7  16   23.52    1.46
  -4  -7  17  174.24    5.81
  -4  -7  18    7.51    1.32
  -4  -7  19  105.68    3.70
  -4  -7  20   13.91    1.79
  -4  -7  21   85.75    4.44
  -4  -7  22    2.79    1.30
  -4  -7  23   73.96    7.05
  -4  -7  24    9.00   11.82
  -4  -7  25   27.25    5.74
  -4  -6 -26   21.34    3.70
  -4  -6 -25   19.18    3.50
  -4  -6 -24   42.25    4.42
  -4  -6 -23    7.62    2.21
  -4  -6 -22   15.76    1.51
  -4  -6 -21   16.81    1.80
  -4  -6 -20   16.73    1.88
  -4  -6 -19    7.90    1.57
  -4  -6 -18    7.02    0.90
  -4  -6 -17   23.43    1.36
  -4  -6 -16   17.47    1.17
  -4  -6 -15   10.69    1.31
  -4  -6 -14    5.62    1.00
  -4  -6 -13   31.25    1.57
  -4  -6 -12  104.65    3.07
  -4  -6 -11   58.68    1.84
  -4  -6 -10  157.50    4.02
  -4  -6  -9   39.31    1.38
  -4  -6  -8  263.41    6.49
  -4  -6  -7   18.40    0.86
  -4  -6  -6  400.00   10.80
  -4  -6  -5  207.36    5.18
  -4  -6  -4   98.01    2.77
  -4  -6  -3  223.20    5.38
  -4  -6  -2  179.29    4.55
  -4  -6  -1   83.17    2.37
  -4  -6   0  505.35   13.49
  -4  -6   1   64.64    1.45
  -4  -6   2  199.94    4.24
  -4  -6   3  259.85    6.13
  -4  -6   4   96.63    2.95
  -4  -6   5  235.62    5.83
  -4  -6   6  402.00   16.04
  -4  -6   7   18.06    1.19
  -4  -6   8  212.28    6.41
  -4  -6   9   37.45    1.84
  -4  -6  10  124.10    4.90
  -4  -6  11   65.12    2.42
  -4  -6  12   98.21    2.97
  -4  -6  13   40.45    2.16
  -4  -6  14    5.81    1.11
  -4  -6  15   13.32    1.39
  -4  -6  16   14.59    1.38
  -4  -6  17   34.46    2.35
  -4  -6  18    9.61    1.12
  -4  -6  19   10.11    1.40
  -4  -6  20   19.80    1.60
  -4  -6  21   25.10    2.30
  -4  -6  22   16.81    1.64
  -4  -6  23    8.82    1.60
  -4  -6  24   55.06    7.12
  -4  -6  25   15.13    4.98
  -4  -6  26   33.29    4.85
  -4  -5 -26    9.49    2.71
  -4  -5 -25    0.10    2.02
  -4  -5 -24   55.95    7.18
  -4  -5 -23   14.36    5.99
  -4  -5 -22   37.33    2.57
  -4  -5 -21   10.82    1.32
  -4  -5 -20   78.15    4.07
  -4  -5 -19   28.84    1.72
  -4  -5 -18   55.35    2.53
  -4  -5 -17   58.06    2.13
  -4  -5 -16  144.72    4.09
  -4  -5 -15  184.14    5.43
  -4  -5 -14  209.67    5.79
  -4  -5 -13  113.00    3.61
  -4  -5 -12  142.32    4.06
  -4  -5 -11   41.86    1.42
  -4  -5 -10  202.78    5.70
  -4  -5  -9  146.65    4.12
  -4  -5  -8   48.16    1.53
  -4  -5  -7  160.02    4.05
  -4  -5  -6   59.44    1.85
  -4  -5  -5   13.10    0.87
  -4  -5  -4   40.96    1.54
  -4  -5  -3  100.00    3.20
  -4  -5  -1   10.89    0.73
  -4  -5   0   26.94    0.93
  -4  -5   1   17.89    0.68
  -4  -5   2   31.36    1.01
  -4  -5   3   75.52    1.91
  -4  -5   4   33.76    1.05
  -4  -5   5   14.82    0.92
  -4  -5   6   73.62    2.75
  -4  -5   7  142.09    4.53
  -4  -5   8   42.77    1.96
  -4  -5   9  148.60    4.39
  -4  -5  10  197.12    6.18
  -4  -5  11   43.96    2.12
  -4  -5  13  117.72    3.91
  -4  -5  14  233.17    6.72
  -4  -5  15  194.60    7.25
  -4  -5  16  153.51    5.20
  -4  -5  17   70.56    3.02
  -4  -5  18   66.75    3.27
  -4  -5  19   50.13    2.97
  -4  -5  20   96.83    4.72
  -4  -5  21   16.89    1.56
  -4  -5  22   49.84    3.25
  -4  -5  23   24.50    3.66
  -4  -5  24   40.58    5.86
  -4  -5  25    5.71    2.92
  -4  -5  26    7.78    3.52
  -4  -4 -26    3.80    2.30
  -4  -4 -25   65.61    6.64
  -4  -4 -24    0.79    2.39
  -4  -4 -23   35.52    3.81
  -4  -4 -22    0.59    0.80
  -4  -4 -21   29.81    1.97
  -4  -4 -20    5.81    1.11
  -4  -4 -19   15.92    1.44
  -4  -4 -18    2.59    0.71
  -4  -4 -17    8.29    0.92
  -4  -4 -16    5.29    1.10
  -4  -4 -15    6.10    0.69
  -4  -4 -14   39.44    1.51
  -4  -4 -13    5.52    0.61
  -4  -4 -12   55.20    1.63
  -4  -4 -11   46.51    1.50
  -4  -4 -10  149.08    3.91
  -4  -4  -9  232.56    6.10
  -4  -4  -8   38.07    1.36
  -4  -4  -7  282.24    6.72
  -4  -4  -6   16.97    0.91
  -4  -4  -5  155.00    3.98
  -4  -4  -4   26.73    1.96
  -4  -4  -3  483.56   12.31
  -4  -4  -2  142.80    3.82
  -4  -4   0    1.39    0.31
  -4  -4   1  277.56    7.00
  -4  -4   2  122.10    2.65
  -4  -4   3  521.67   12.33
  -4  -4   4   35.16    1.42
  -4  -4   5  168.48    5.19
  -4  -4   6   13.91    1.12
  -4  -4   8   36.36    1.57
  -4  -4   9  202.49    6.83
  -4  -4  10  143.04    5.26
  -4  -4  11   34.34    1.99
  -4  -4  12   50.13    2.27
  -4  -4  13    5.71    0.81
  -4  -4  14   56.40    3.15
  -4  -4  15    8.53    1.58
  -4  -4  16    2.50    1.20
  -4  -4  17    7.67    1.38
  -4  -4  18    2.19    1.01
  -4  -4  19    5.62    1.28
  -4  -4  20   10.37    1.87
  -4  -4  21   27.56    2.84
  -4  -4  22    2.10    1.31
  -4  -4  23   43.82    5.16
  -4  -4  24   -0.50    1.51
  -4  -4  25   45.56    5.67
  -4  -4  26   10.69    3.07
  -4  -3 -26   31.81    9.81
  -4  -3 -25   13.62    3.32
  -4  -3 -24   41.34    4.76
  -4  -3 -23    5.38    1.39
  -4  -3 -22   58.83    5.52
  -4  -3 -21    3.39    0.99
  -4  -3 -20   85.75    4.07
  -4  -3 -19   20.61    1.27
  -4  -3 -18  149.08    5.86
  -4  -3 -17    2.59    0.61
  -4  -3 -16  280.90    8.04
  -4  -3 -15    1.99    0.59
  -4  -3 -14  426.42   11.15
  -4  -3 -13   39.31    1.63
  -4  -3 -12  314.71    8.16
  -4  -3 -11   31.02    1.23
  -4  -3 -10  324.36    7.56
  -4  -3  -9   33.18    1.15
  -4  -3  -8  315.77    7.46
  -4  -3  -7  206.78    5.18
  -4  -3  -6  362.14    9.52
  -4  -3  -4   43.30    1.84
  -4  -3  -2   61.00    2.34
  -4  -3  -1   94.28    2.72
  -4  -3   0    9.18    0.79
  -4  -3   1   93.90    2.52
  -4  -3   2   45.83    1.08
  -4  -3   6  316.48   10.67
  -4  -3   7  184.69    5.71
  -4  -3   8  308.35    9.13
  -4  -3   9   33.18    1.61
  -4  -3  10  334.52   10.97
  -4  -3  11   24.40    1.48
  -4  -3  12  327.97   10.50
  -4  -3  13   51.27    2.43
  -4  -3  14  418.20   14.72
  -4  -3  15    5.52    1.32
  -4  -3  16  300.68   10.75
  -4  -3  17    9.12    1.09
  -4  -3  18  139.48    5.91
  -4  -3  19   22.28    2.08
  -4  -3  20  110.88    4.21
  -4  -3  21    1.99    1.38
  -4  -3  22   83.17    4.56
  -4  -3  23    7.02    1.91
  -4  -3  24   34.69    3.06
  -4  -3  25   12.67    2.78
  -4  -3  26    7.67    3.77
  -4  -2 -26   19.54    2.83
  -4  -2 -25   24.30    3.25
  -4  -2 -24   23.14    3.27
  -4  -2 -23   27.46    3.14
  -4  -2 -22   27.25    3.55
  -4  -2 -21    4.00    0.68
  -4  -2 -20   19.18    1.58
  -4  -2 -19   22.56    1.43
  -4  -2 -18   41.09    1.79
  -4  -2 -17   11.29    1.08
  -4  -2 -16    2.79    0.60
  -4  -2 -15    7.08    0.69
  -4  -2 -14    2.79    1.00
  -4  -2 -13   83.54    2.38
  -4  -2 -12   12.18    0.91
  -4  -2 -11  108.16    2.91
  -4  -2 -10   38.69    1.24
  -4  -2  -9   94.48    2.92
  -4  -2  -8   98.60    2.58
  -4  -2  -7  146.89    3.64
  -4  -2  -6   93.90    2.52
  -4  -2  -5   66.42    1.79
  -4  -2  -4  171.09    4.19
  -4  -2  -3  296.53    8.27
  -4  -2  -2  336.36   10.27
  -4  -2  -1  306.60    9.46
  -4  -2   0  492.40   14.20
  -4  -2   1  333.79    9.50
  -4  -2   2  350.06   10.85
  -4  -2   3  326.89    9.76
  -4  -2   4  168.48    5.45
  -4  -2   5   66.42    2.28
  -4  -2   6   78.85    5.15
  -4  -2   7  136.19    4.43
  -4  -2   8   78.50    2.66
  -4  -2   9   80.64    2.51
  -4  -2  10   46.65    2.19
  -4  -2  11  106.50    4.33
  -4  -2  12   15.37    1.10
  -4  -2  13   89.49    3.41
  -4  -2  14    8.88    2.80
  -4  -2  15    6.40    1.32
  -4  -2  16    6.92    1.21
  -4  -2  17   21.16    2.12
  -4  -2  18   26.21    2.36
  -4  -2  19   20.88    5.76
  -4  -2  20   18.58    1.81
  -4  -2  21    5.62    1.42
  -4  -2  22   22.28    2.17
  -4  -2  23   41.73    3.62
  -4  -2  24   17.98    2.63
  -4  -2  25   23.33    2.61
  -4  -2  26   19.18    4.56
  -4  -1 -26   10.50    2.92
  -4  -1 -25   16.16    4.26
  -4  -1 -24    4.00    1.60
  -4  -1 -23   25.20    2.91
  -4  -1 -22   12.11    2.02
  -4  -1 -21   33.41    2.08
  -4  -1 -20    6.20    0.90
  -4  -1 -19   69.06    3.32
  -4  -1 -18   55.95    2.24
  -4  -1 -17  136.19    4.90
  -4  -1 -16  130.42    4.11
  -4  -1 -15  222.01    5.96
  -4  -1 -14  118.59    3.70
  -4  -1 -13  273.24    6.94
  -4  -1 -12  132.71    3.69
  -4  -1 -11  588.55   14.07
  -4  -1 -10   49.42    1.55
  -4  -1  -9  383.38    8.62
  -4  -1  -8  190.16    4.69
  -4  -1  -6  168.22    3.89
  -4  -1  -5  131.79    7.12
  -4  -1  -4   82.81    2.55
  -4  -1  -3  266.02    6.52
  -4  -1  -1  127.01    3.83
  -4  -1   0    1.21    0.70
  -4  -1   1  118.37    3.05
  -4  -1   3  238.08    6.79
  -4  -1   4  104.24    2.86
  -4  -1   5  104.86    2.66
  -4  -1   6  192.38    4.99
  -4  -1   8  166.67    5.16
  -4  -1   9  365.57   10.32
  -4  -1  10   40.83    1.79
  -4  -1  11  570.73   19.59
  -4  -1  12  120.78    4.18
  -4  -1  13  282.24    9.07
  -4  -1  14  113.85    4.48
  -4  -1  15  251.54    8.88
  -4  -1  16  101.61    4.03
  -4  -1  17  145.93    5.07
  -4  -1  18   45.97    3.80
  -4  -1  19   90.25    3.61
  -4  -1  20   14.21    1.58
  -4  -1  21   23.33    2.90
  -4  -1  22   12.82    1.79
  -4  -1  23   30.47    2.43
  -4  -1  24    6.20    1.79
  -4  -1  25   22.37    2.93
  -4  -1  26   20.34    4.33
  -4   0 -26   59.29    6.16
  -4   0 -25   25.40    3.93
  -4   0 -24   25.30    2.82
  -4   0 -23   25.70    2.84
  -4   0 -22   38.44    3.35
  -4   0 -21   28.94    3.87
  -4   0 -20   24.01    1.86
  -4   0 -19   -0.40    0.59
  -4   0 -18    0.40    0.69
  -4   0 -17    3.10    0.70
  -4   0 -16   -0.59    0.60
  -4   0 -15   59.91    1.86
  -4   0 -14    4.49    0.68
  -4   0 -13   18.40    0.86
  -4   0 -12    2.40    0.50
  -4   0 -11   38.32    1.24
  -4   0 -10  220.52    5.35
  -4   0  -9    1.49    0.59
  -4   0  -8  183.87    4.61
  -4   0  -7   42.25    1.30
  -4   0  -6   54.32    1.77
  -4   0  -5   23.04    0.67
  -4   0  -4  458.82    9.85
  -4   0  -3   19.71    0.62
  -4   0  -2  290.36    7.84
  -4   0  -1   49.00    1.40
  -4   0   0  718.78   18.77
  -4   0   1   43.56    1.45
  -4   0   2  294.81    8.24
  -4   0   3   19.80    0.80
  -4   0   4  468.72   11.69
  -4   0   5   17.89    0.93
  -4   0   6   58.83    1.69
  -4   0   7   42.64    1.31
  -4   0   8  189.06    4.68
  -4   0   9   -0.59    0.80
  -4   0  10  216.38    5.88
  -4   0  11   36.24    1.44
  -4   0  12    1.10    0.69
  -4   0  13   16.56    1.47
  -4   0  14    4.28    1.28
  -4   0  15   60.53    2.65
  -4   0  16    0.50    1.11
  -4   0  17    1.99    1.49
  -4   0  18   -0.10    1.52
  -4   0  19   -0.10    1.32
  -4   0  20   25.50    2.02
  -4   0  21   28.52    2.35
  -4   0  22   45.83    2.84
  -4   0  23   29.59    3.81
  -4   0  24   38.69    3.73
  -4   0  25   23.72    2.53
  -4   0  26   52.85    4.36
  -4   1 -25   30.91    7.01
  -4   1 -24    4.58    1.80
  -4   1 -23   28.73    3.32
  -4   1 -22   13.03    2.38
  -4   1 -21   24.21    2.76
  -4   1 -20   11.49    1.02
  -4   1 -19   80.64    3.05
  -4   1 -18   39.31    1.63
  -4   1 -17  135.49    4.42
  -4   1 -16   97.02    2.76
  -4   1 -15  241.18    5.90
  -4   1 -14  116.21    3.02
  -4   1 -13  293.78    7.88
  -4   1 -12  134.33    3.71
  -4   1 -11  605.16   16.24
  -4   1 -10   40.83    1.28
  -4   1  -9  409.25   10.52
  -4   1  -8  175.30    4.50
  -4   1  -6  188.51    4.39
  -4   1  -5  107.95    2.49
  -4   1  -4   99.40    2.19
  -4   1  -3  233.78    6.12
  -4   1  -2   32.15    3.74
  -4   1  -1  129.05    5.68
  -4   1   0    1.21    0.40
  -4   1   1  137.83    4.23
  -4   1   3  258.57    6.43
  -4   1   4   81.72    2.17
  -4   1   5  118.59    3.05
  -4   1   6  166.93    4.39
  -4   1   7  127.01    3.16
  -4   1   8  188.79    4.95
  -4   1   9  386.91    9.84
  -4   1  10   50.84    2.00
  -4   1  11  576.00   13.44
  -4   1  12  136.19    3.73
  -4   1  13  275.89    6.64
  -4   1  14  122.10    3.54
  -4   1  15  222.31    5.96
  -4   1  16  128.37    5.44
  -4   1  17  130.42    4.80
  -4   1  18   65.61    4.86
  -4   1  19   74.13    3.79
  -4   1  20   12.82    1.93
  -4   1  21   40.70    2.93
  -4   1  22    8.82    1.49
  -4   1  23   30.91    3.00
  -4   1  24    5.02    2.28
  -4   1  25   13.76    3.56
  -4   1  26   15.76    2.06
  -4   2 -25   27.35    3.56
  -4   2 -24   16.08    2.41
  -4   2 -23   45.02    4.56
  -4   2 -22   22.28    2.83
  -4   2 -21    6.71    1.61
  -4   2 -20   16.48    1.38
  -4   2 -19   13.32    1.02
  -4   2 -18   26.11    1.43
  -4   2 -17   18.40    1.12
  -4   2 -16    5.38    0.70
  -4   2 -15    7.29    0.70
  -4   2 -14    9.00    0.78
  -4   2 -13   91.97    2.88
  -4   2 -12   16.32    1.13
  -4   2 -11   99.60    2.99
  -4   2 -10   45.43    1.35
  -4   2  -9   80.28    2.33
  -4   2  -8   75.34    2.08
  -4   2  -7  137.83    3.29
  -4   2  -6   78.85    2.13
  -4   2  -5   72.42    1.70
  -4   2  -4  172.92    5.26
  -4   2  -3  319.34   10.72
  -4   2  -2  331.24   11.65
  -4   2  -1  327.25    8.32
  -4   2   0  487.08   11.92
  -4   2   1  306.95    8.06
  -4   2   2  328.70    8.34
  -4   2   3  296.87    7.24
  -4   2   4  176.62    4.25
  -4   2   5   68.23    1.98
  -4   2   6   97.61    2.96
  -4   2   7  148.60    3.90
  -4   2   8   97.61    2.57
  -4   2   9   94.87    2.53
  -4   2  10   39.82    1.51
  -4   2  11  105.06    3.08
  -4   2  12   11.29    0.87
  -4   2  13   92.93    2.89
  -4   2  14    3.69    0.88
  -4   2  15    9.92    1.20
  -4   2  16    4.20    0.90
  -4   2  17   11.90    1.38
  -4   2  18   42.90    2.49
  -4   2  19   23.23    3.18
  -4   2  20   24.60    2.58
  -4   2  21    2.69    1.31
  -4   2  22   31.81    2.59
  -4   2  23   36.36    3.74
  -4   2  24   27.56    2.73
  -4   2  25   26.32    2.87
  -4   2  26   20.16    2.60
  -4   3 -24   34.11    3.27
  -4   3 -23    9.30    1.59
  -4   3 -22   78.85    5.33
  -4   3 -21    1.59    1.08
  -4   3 -20  109.41    5.44
  -4   3 -19   21.34    2.13
  -4   3 -18  137.59    5.40
  -4   3 -17    8.58    1.00
  -4   3 -16  296.87   11.03
  -4   3 -15    7.51    1.10
  -4   3 -14  444.79   16.87
  -4   3 -13   51.55    1.58
  -4   3 -12  332.70    9.12
  -4   3 -11   23.52    0.87
  -4   3 -10  345.96    8.56
  -4   3  -9   34.46    1.06
  -4   3  -8  321.13    8.24
  -4   3  -7  191.27    4.43
  -4   3  -6  326.89    7.96
  -4   3  -4   36.72    1.70
  -4   3  -2   51.41    2.15
  -4   3  -1   96.04    2.74
  -4   3   0    8.12    0.63
  -4   3   1   94.67    2.53
  -4   3   2   62.73    2.06
  -4   3   3   45.56    1.35
  -4   3   4   49.00    1.40
  -4   3   5   26.42    1.03
  -4   3   6  349.69    8.60
  -4   3   7  202.49    4.55
  -4   3   8  316.84    8.54
  -4   3   9   32.26    1.25
  -4   3  10  312.94   10.97
  -4   3  11   32.83    2.18
  -4   3  12  322.56   11.14
  -4   3  13   36.72    1.82
  -4   3  14  419.02   16.79
  -4   3  15    4.00    1.28
  -4   3  16  276.56   10.98
  -4   3  17    1.80    1.10
  -4   3  18  156.75    6.76
  -4   3  19   23.62    2.14
  -4   3  20  102.82    5.27
  -4   3  21    3.61    1.60
  -4   3  22   60.06    3.57
  -4   3  23    5.62    1.90
  -4   3  24   47.47    3.72
  -4   3  25    6.40    2.28
  -4   3  26    0.90    3.91
  -4   4 -23   39.82    3.53
  -4   4 -22    1.00    2.30
  -4   4 -21   26.32    2.15
  -4   4 -20   13.47    7.78
  -4   4 -19    6.50    2.29
  -4   4 -18    2.59    0.71
  -4   4 -17    9.42    1.11
  -4   4 -16    4.20    0.41
  -4   4 -15    6.81    0.68
  -4   4 -14   53.14    2.19
  -4   4 -13    4.58    0.39
  -4   4 -12   58.37    1.68
  -4   4 -11   35.40    1.19
  -4   4 -10  144.00    3.60
  -4   4  -9  208.51    5.49
  -4   4  -8   35.28    1.31
  -4   4  -6   14.98    0.93
  -4   4  -5  171.87    4.98
  -4   4  -3  531.76   16.60
  -4   4  -2  126.56    3.15
  -4   4  -1  283.25    7.41
  -4   4   0    0.90    0.61
  -4   4   1  179.02    4.28
  -4   4   2  139.00    3.54
  -4   4   3  476.11   11.35
  -4   4   4   25.40    1.71
  -4   4   5  153.51    3.72
  -4   4   6   19.01    1.31
  -4   4   7  283.25    7.74
  -4   4   8   38.07    1.85
  -4   4   9  211.99    8.74
  -4   4  10  143.28    5.03
  -4   4  11   52.13    3.32
  -4   4  12   57.30    2.73
  -4   4  13    8.18    0.97
  -4   4  14   34.46    1.76
  -4   4  15    7.67    1.22
  -4   4  16    0.40    1.20
  -4   4  17    8.70    1.42
  -4   4  18    6.40    1.82
  -4   4  19   13.18    1.67
  -4   4  20    7.02    1.80
  -4   4  21   24.40    3.06
  -4   4  22   -3.20    2.90
  -4   4  23   32.26    3.07
  -4   4  24   -1.00    1.90
  -4   4  25   62.25    4.73
  -4   4  26   12.39    3.10
  -4   5 -22   50.55    4.41
  -4   5 -21   22.09    2.07
  -4   5 -20   98.21    7.93
  -4   5 -19   50.69    1.85
  -4   5 -18   70.06    2.18
  -4   5 -17   70.06    1.84
  -4   5 -16  145.93    4.35
  -4   5 -15  191.82    6.09
  -4   5 -14  234.40    6.43
  -4   5 -13  121.66    3.31
  -4   5 -12  177.42    6.13
  -4   5 -11   43.16    1.84
  -4   5 -10  200.79    6.80
  -4   5  -9  164.10    4.36
  -4   5  -8   41.86    1.16
  -4   5  -7  150.31    4.41
  -4   5  -6   74.13    2.58
  -4   5  -5   16.73    0.90
  -4   5  -4   34.57    1.29
  -4   5  -3   79.39    6.06
  -4   5  -2   32.15    1.25
  -4   5  -1   19.36    0.79
  -4   5   0   28.73    1.07
  -4   5   1   13.99    0.82
  -4   5   2   44.36    1.60
  -4   5   3  105.68    3.08
  -4   5   4   43.03    1.57
  -4   5   5   14.67    1.23
  -4   5   6   60.37    2.64
  -4   5   7  166.93    5.17
  -4   5   8   48.16    2.64
  -4   5   9  143.04    4.31
  -4   5  10  205.92    6.03
  -4   5  11   49.84    2.40
  -4   5  12  147.38    6.31
  -4   5  13  114.49    4.49
  -4   5  14  222.31   10.44
  -4   5  15  184.14    7.87
  -4   5  16  144.96    6.50
  -4   5  17   63.36    3.02
  -4   5  18   63.84    4.15
  -4   5  19   31.02    2.79
  -4   5  20   71.57    4.06
  -4   5  21   16.56    2.69
  -4   5  22   46.79    4.65
  -4   5  23   11.29    6.38
  -4   5  24   67.40    7.06
  -4   5  25   -0.59    1.49
  -4   5  26   14.36    3.03
  -4   6 -21   23.81    0.78
  -4   6 -20   18.66    0.86
  -4   6 -19   11.70    0.89
  -4   6 -18    9.61    0.50
  -4   6 -17   29.81    1.31
  -4   6 -16   15.52    1.02
  -4   6 -15   13.40    1.02
  -4   6 -14    7.62    1.10
  -4   6 -13   36.60    1.45
  -4   6 -12   90.63    3.43
  -4   6 -11   57.30    2.57
  -4   6 -10  126.34    4.72
  -4   6  -9   42.25    1.43
  -4   6  -8  214.33    6.73
  -4   6  -7   16.40    0.89
  -4   6  -6  420.66   11.90
  -4   6  -5  226.20    6.92
  -4   6  -4   95.65    3.13
  -4   6  -3  247.75    6.93
  -4   6  -2  194.60    5.02
  -4   6  -1   65.77    2.27
  -4   6   0  478.73   11.38
  -4   6   1   85.93    2.41
  -4   6   2  181.17    5.92
  -4   6   3  229.52    6.67
  -4   6   4   88.55    3.39
  -4   6   5  204.78    5.72
  -4   6   6  388.88   11.83
  -4   6   7   18.32    1.11
  -4   6   8  256.96    8.66
  -4   6   9   37.95    1.85
  -4   6  10  156.50    5.50
  -4   6  11   53.00    2.33
  -4   6  12  108.78    4.17
  -4   6  13   38.56    2.48
  -4   6  14    6.40    1.21
  -4   6  15   11.09    1.33
  -4   6  16   19.89    1.43
  -4   6  17   22.28    2.17
  -4   6  18   12.53    1.77
  -4   6  19    6.00    1.81
  -4   6  20   12.18    1.88
  -4   6  21   18.66    3.37
  -4   6  22   24.40    4.45
  -4   6  23   11.49    4.68
  -4   6  24   61.62   58.25
  -4   6  25   21.34    4.07
  -4   6  26   24.30    6.31
  -4   7 -21   76.91    5.61
  -4   7 -20   12.39    1.13
  -4   7 -19  102.41    5.06
  -4   7 -18    5.71    0.72
  -4   7 -17  159.01   10.84
  -4   7 -16   20.34    1.17
  -4   7 -15  196.28    6.72
  -4   7 -14   24.40    1.78
  -4   7 -13  289.34   12.59
  -4   7 -12   36.48    1.45
  -4   7 -11  109.20    4.18
  -4   7 -10    2.59    0.52
  -4   7  -9  180.36    5.91
  -4   7  -8   20.88    1.74
  -4   7  -7  136.89    4.21
  -4   7  -6    1.00    0.70
  -4   7  -5   79.21    2.67
  -4   7  -4   26.63    1.34
  -4   7  -3   71.57    2.03
  -4   7  -2   37.45    1.47
  -4   7  -1    2.89    0.61
  -4   7   0    7.62    0.88
  -4   7   1    3.20    0.79
  -4   7   2   47.06    1.92
  -4   7   3   60.53    2.33
  -4   7   4   32.95    1.26
  -4   7   5   64.64    2.41
  -4   7   6    2.40    1.12
  -4   7   7  105.68    3.50
  -4   7   8   13.32    1.39
  -4   7   9  149.82    5.88
  -4   7  10    2.31    1.09
  -4   7  11  140.66    4.27
  -4   7  12   43.56    2.77
  -4   7  13  350.06   11.97
  -4   7  14   27.25    1.98
  -4   7  15  225.30    8.41
  -4   7  16   28.84    3.22
  -4   7  17  183.87    8.41
  -4   7  18    8.01    1.41
  -4   7  19   87.98    5.82
  -4   7  20    6.40    2.18
  -4   7  21  102.01    9.49
  -4   7  22   55.35   18.15
  -4   7  23   71.91    7.46
  -4   7  24    4.58    4.11
  -4   7  25   15.60   11.53
  -4   8 -21   12.39    1.62
  -4   8 -20   27.88    2.43
  -4   8 -19    6.92    1.00
  -4   8 -18   13.10    1.09
  -4   8 -17    4.20    1.19
  -4   8 -16    3.50    1.20
  -4   8 -15   18.23    1.37
  -4   8 -14    2.79    0.70
  -4   8 -13   55.95    2.54
  -4   8 -12   28.62    1.39
  -4   8 -11   31.36    1.34
  -4   8 -10   22.18    1.13
  -4   8  -9   41.60    1.94
  -4   8  -8  282.91    9.08
  -4   8  -7   26.01    1.22
  -4   8  -6  499.52   15.20
  -4   8  -5   29.05    1.08
  -4   8  -4  564.54   14.26
  -4   8  -3   52.42    1.74
  -4   8  -2  488.41   11.49
  -4   8  -1  216.09    7.35
  -4   8   0  406.02   14.10
  -4   8   1  218.74    7.69
  -4   8   2  472.63   14.78
  -4   8   3   73.44    2.40
  -4   8   4  538.24   17.17
  -4   8   5   34.22    1.75
  -4   8   6  388.09   12.61
  -4   8   7   31.70    1.91
  -4   8   8  269.29    7.88
  -4   8   9   36.84    1.94
  -4   8  10   18.66    1.47
  -4   8  11   38.07    2.47
  -4   8  12   37.09    2.31
  -4   8  13   63.68    3.03
  -4   8  14    5.38    1.58
  -4   8  15   18.66    4.32
  -4   8  16    1.69    1.20
  -4   8  17    5.71    1.48
  -4   8  18    5.29    1.20
  -4   8  19    9.30    2.07
  -4   8  20   18.92    5.13
  -4   8  21   12.60    3.83
  -4   8  22   33.29    5.42
  -4   8  23    7.08    3.09
  -4   8  24   50.98    6.57
  -4   8  25    6.10    6.42
  -4   9 -20   52.42    5.50
  -4   9 -19   61.94    4.41
  -4   9 -18   65.29    6.14
  -4   9 -17   67.08    3.44
  -4   9 -16   61.78    2.83
  -4   9 -15   78.32    3.54
  -4   9 -14   66.10    4.88
  -4   9 -12   72.93    5.47
  -4   9 -11  153.51    5.45
  -4   9 -10  102.62    3.44
  -4   9  -9   80.64    2.87
  -4   9  -8   26.83    1.35
  -4   9  -7   61.31    3.45
  -4   9  -6  160.28    4.81
  -4   9  -5  139.71    4.02
  -4   9  -4   27.98    1.16
  -4   9  -3    6.30    0.80
  -4   9  -2   45.16    4.70
  -4   9  -1    5.38    0.88
  -4   9   0   17.31    1.50
  -4   9   1    4.08    1.29
  -4   9   2   63.52    3.35
  -4   9   3    6.40    1.62
  -4   9   4   35.40    2.02
  -4   9   5  129.50    4.55
  -4   9   6  174.77    6.08
  -4   9   7   58.37    3.36
  -4   9   8   31.47    1.80
  -4   9   9   74.48    2.93
  -4   9  10  106.71    3.93
  -4   9  11  178.49    7.21
  -4   9  12   85.38    4.62
  -4   9  13  130.19    9.81
  -4   9  14  102.41    5.06
  -4   9  15  104.24    4.70
  -4   9  16   75.34    3.99
  -4   9  17   56.25    3.60
  -4   9  18   92.74    6.16
  -4   9  19   58.68    5.36
  -4   9  20   57.00    5.74
  -4   9  21   40.07    6.71
  -4   9  22    8.70    3.48
  -4   9  23   27.46    4.82
  -4   9  24    9.92    5.42
  -4   9  25   25.40    4.23
  -4  10 -19   19.27    3.16
  -4  10 -18   11.42    2.03
  -4  10 -17    6.92    0.89
  -4  10 -16    9.92    1.39
  -4  10 -15   10.63    2.93
  -4  10 -14   33.06    2.76
  -4  10 -13    9.00    1.50
  -4  10 -12    4.08    0.48
  -4  10 -11   25.30    2.11
  -4  10 -10   17.31    1.00
  -4  10  -9   93.32    4.25
  -4  10  -8   33.87    1.75
  -4  10  -7  124.77    4.47
  -4  10  -6   64.16    2.24
  -4  10  -5  218.74    7.39
  -4  10  -4   48.02    1.66
  -4  10  -3  267.65    8.83
  -4  10  -2   29.05    1.40
  -4  10  -1  515.74   16.35
  -4  10   0   30.25    1.76
  -4  10   1  529.00   17.48
  -4  10   2   48.44    2.37
  -4  10   3  268.30    8.52
  -4  10   4   38.56    1.99
  -4  10   5  222.01    8.05
  -4  10   6   62.25    2.52
  -4  10   7  145.68    4.59
  -4  10   8   34.11    1.87
  -4  10   9   86.12    3.90
  -4  10  10   22.00    1.78
  -4  10  11   31.25    2.68
  -4  10  12    3.20    1.29
  -4  10  13    4.20    1.39
  -4  10  14   33.99    2.45
  -4  10  15   10.30    1.93
  -4  10  16    7.02    1.59
  -4  10  17   -0.79    2.19
  -4  10  18   13.91    2.98
  -4  10  19   24.01    3.72
  -4  10  20    9.12    2.72
  -4  10  21   48.30    5.14
  -4  10  22    6.20    2.89
  -4  10  23   28.20    5.42
  -4  10  24    7.67    5.71
  -4  11 -19    3.50    1.20
  -4  11 -18   85.93   14.09
  -4  11 -17    3.31    1.20
  -4  11 -16   94.48    7.19
  -4  11 -15    0.90    0.89
  -4  11 -13    9.00    2.40
  -4  11 -12  100.40    4.41
  -4  11 -11   10.69    0.72
  -4  11 -10  182.25    6.21
  -4  11  -9    6.71    0.78
  -4  11  -8  163.07    6.64
  -4  11  -7   20.70    1.09
  -4  11  -6   39.69    1.89
  -4  11  -5   58.06    2.13
  -4  11  -4  108.99    4.18
  -4  11  -3   66.75    2.94
  -4  11  -2   31.14    1.56
  -4  11  -1    3.39    0.99
  -4  11   0   27.56    1.47
  -4  11   1    1.99    0.99
  -4  11   2   31.36    1.79
  -4  11   3   77.09    2.63
  -4  11   4  111.94    4.23
  -4  11   5   57.61    2.73
  -4  11   6   37.21    2.07
  -4  11   7   19.18    2.10
  -4  11   8  180.90    6.19
  -4  11   9    4.58    0.98
  -4  11  10  158.00    5.78
  -4  11  11    7.29    1.19
  -4  11  12  132.94    5.07
  -4  11  13    7.02    1.38
  -4  11  14  184.42    7.60
  -4  11  15    3.31    1.60
  -4  11  16  118.16    8.91
  -4  11  17    3.61    2.01
  -4  11  18  115.99   10.12
  -4  11  19    2.69    6.89
  -4  11  20   69.06    5.65
  -4  11  21   -1.00    2.20
  -4  11  22   73.44   16.63
  -4  11  23    4.41    4.62
  -4  11  24   16.00    3.44
  -4  12 -19   12.39    2.89
  -4  12 -18   34.34    3.75
  -4  12 -17   15.92    2.07
  -4  12 -16    5.62    1.28
  -4  12 -15    7.08    1.28
  -4  12 -14   17.72    2.19
  -4  12 -13    5.52    0.61
  -4  12 -12   18.32    1.28
  -4  12 -11    4.71    0.69
  -4  12 -10   32.49    2.85
  -4  12  -9   88.92    3.58
  -4  12  -8    7.90    0.90
  -4  12  -7  186.32    6.28
  -4  12  -6   40.96    1.66
  -4  12  -5   82.81    2.73
  -4  12  -4  107.95    3.53
  -4  12  -3  230.74    7.59
  -4  12  -2  164.10    5.89
  -4  12  -1  299.98   10.05
  -4  12   0  201.36    6.53
  -4  12   1  272.58   10.24
  -4  12   2  144.48    5.53
  -4  12   3  194.04    6.13
  -4  12   4   91.39    4.02
  -4  12   5   77.44    2.82
  -4  12   6   46.10    2.58
  -4  12   7  191.55    7.47
  -4  12   8   16.56    1.79
  -4  12   9  101.20    4.63
  -4  12  10   16.97    1.48
  -4  12  11    7.29    1.67
  -4  12  12   11.83    1.72
  -4  12  13    6.92    1.89
  -4  12  14   22.09    2.63
  -4  12  15    4.71    3.52
  -4  12  16    9.67    3.30
  -4  12  17   31.25    4.36
  -4  12  18   43.16   10.25
  -4  12  19   21.81    3.64
  -4  12  20   19.98    3.75
  -4  12  21   18.58   12.67
  -4  12  22   29.59   34.71
  -4  12  23   21.34    6.65
  -4  13 -18   29.48    3.15
  -4  13 -17   45.56    6.75
  -4  13 -16   23.52    3.98
  -4  13 -15   43.96    5.44
  -4  13 -14   38.81    2.99
  -4  13 -13   66.91    3.11
  -4  13 -12   41.34    2.19
  -4  13 -11  113.21    4.89
  -4  13 -10   47.89    2.08
  -4  13  -9   24.40    1.19
  -4  13  -8  125.89    4.04
  -4  13  -7   67.24    3.12
  -4  13  -6   24.30    1.48
  -4  13  -5   71.57    3.21
  -4  13  -4   20.61    1.27
  -4  13  -3   31.81    1.92
  -4  13  -2   35.52    2.03
  -4  13  -1    4.41    1.72
  -4  13   0   52.42    2.75
  -4  13   1    6.71    1.40
  -4  13   2   29.05    2.05
  -4  13   3   25.40    1.71
  -4  13   4   20.52    1.72
  -4  13   5   61.31    3.13
  -4  13   6   23.43    1.74
  -4  13   7   85.38    4.25
  -4  13   8  106.30    4.95
  -4  13   9   26.73    1.65
  -4  13  10   52.56    2.90
  -4  13  11  110.46    5.68
  -4  13  12   26.63    2.68
  -4  13  13   68.23    4.46
  -4  13  14   51.12    5.58
  -4  13  15   68.72    5.14
  -4  13  16   43.03    4.46
  -4  13  17   69.72    5.34
  -4  13  18   44.09    5.05
  -4  13  19   41.86    5.18
  -4  13  20   23.43    5.03
  -4  13  21   76.39   31.29
  -4  13  22   15.60    4.50
  -4  14 -18    7.08    1.70
  -4  14 -17    6.71    1.61
  -4  14 -16    1.39    1.60
  -4  14 -15   11.29    2.22
  -4  14 -14    6.81    1.51
  -4  14 -13   -0.10    0.51
  -4  14 -12   13.91    0.97
  -4  14 -11    6.92    0.89
  -4  14 -10   23.14    1.64
  -4  14  -9    3.31    1.20
  -4  14  -8   47.75    2.63
  -4  14  -7    6.92    1.00
  -4  14  -6   65.93    3.41
  -4  14  -5    6.10    1.19
  -4  14  -4  274.56    7.95
  -4  14  -3   28.52    2.03
  -4  14  -2  206.78    8.34
  -4  14  -1   27.14    3.86
  -4  14   0  256.00    9.28
  -4  14   1   21.53    1.67
  -4  14   2  190.99    7.19
  -4  14   3   21.81    2.05
  -4  14   4  268.96    8.53
  -4  14   5    8.82    1.43
  -4  14   6   83.17    3.65
  -4  14   7    9.18    1.51
  -4  14   8   64.64    3.86
  -4  14   9    6.00    1.42
  -4  14  10   25.00    2.80
  -4  14  11    6.50    2.29
  -4  14  12   12.53    2.48
  -4  14  13   14.90    4.79
  -4  14  14    8.41    4.29
  -4  14  15   18.84    3.73
  -4  14  16    0.30    3.21
  -4  14  17   17.14    4.39
  -4  14  18   12.60    6.53
  -4  14  19    1.39    4.18
  -4  14  20   16.32    5.74
  -4  14  21    4.80    3.59
  -4  14  22   35.64    5.85
  -4  15 -18   12.32    3.37
  -4  15 -17   61.15    4.54
  -4  15 -16    9.00    2.58
  -4  15 -15  129.96   12.54
  -4  15 -14   10.50    2.20
  -4  15 -13  114.70    6.85
  -4  15 -12   10.11    1.02
  -4  15 -11  111.51    6.76
  -4  15 -10    3.88    0.91
  -4  15  -9   99.40    5.18
  -4  15  -8    4.28    0.79
  -4  15  -7   61.78    2.99
  -4  15  -6    5.62    1.18
  -4  15  -5  113.85    5.55
  -4  15  -4    1.49    0.90
  -4  15  -3    4.08    1.29
  -4  15  -2   29.05    2.80
  -4  15  -1    3.50    1.31
  -4  15   0   17.89    1.61
  -4  15   1    5.02    1.12
  -4  15   2   25.20    2.71
  -4  15   3    4.58    1.11
  -4  15   4    3.50    1.50
  -4  15   5   98.01    5.94
  -4  15   6    2.59    1.09
  -4  15   7   57.46    3.64
  -4  15   8    2.89    2.48
  -4  15   9   92.35    7.30
  -4  15  10    1.39    1.79
  -4  15  11  134.33    9.27
  -4  15  12    2.31    3.62
  -4  15  13  106.71    9.92
  -4  15  14    6.10    3.61
  -4  15  15  159.26   10.85
  -4  15  16   -0.30    3.82
  -4  15  17  110.67   10.73
  -4  15  18    1.39    4.08
  -4  15  19   60.22    7.14
  -4  15  20    9.67    4.29
  -4  15  21   65.77   17.84
  -4  16 -16    1.39    1.70
  -4  16 -15   -2.59    1.51
  -4  16 -14    4.49    1.78
  -4  16 -13    9.67    4.48
  -4  16 -12   18.06    1.53
  -4  16 -11   16.48    1.62
  -4  16 -10   12.60    1.28
  -4  16  -9   22.18    1.88
  -4  16  -8   48.72    3.07
  -4  16  -7   23.81    3.03
  -4  16  -6   54.61    4.73
  -4  16  -5  100.00    5.60
  -4  16  -4   84.64    4.42
  -4  16  -3  102.62    5.27
  -4  16  -2   92.16    5.18
  -4  16  -1  172.13    7.08
  -4  16   0   68.72    3.32
  -4  16   1  167.70    7.51
  -4  16   2  104.86    5.12
  -4  16   3  117.72    6.08
  -4  16   4   84.82    5.16
  -4  16   5  109.41    6.69
  -4  16   6   52.71    4.07
  -4  16   7   46.65    4.92
  -4  16   8   40.70    4.21
  -4  16   9   47.75    6.91
  -4  16  10    7.18    3.11
  -4  16  11   17.31    4.08
  -4  16  12   20.98    5.95
  -4  16  13    4.20    3.20
  -4  16  14    7.40    3.48
  -4  16  15    1.00    2.40
  -4  16  16    1.21    3.21
  -4  16  17    0.59    2.88
  -4  16  18   35.40   71.76
  -4  16  19    8.12    3.93
  -4  16  20    5.29   10.49
  -4  17 -13   28.52    6.62
  -4  17 -12   61.62   11.15
  -4  17 -11   13.62    1.62
  -4  17 -10   70.22    3.85
  -4  17  -9   22.37    2.55
  -4  17  -8   57.76    4.56
  -4  17  -7   25.10    5.71
  -4  17  -6   23.23    4.24
  -4  17  -5    2.31    1.40
  -4  17  -4    1.59    1.69
  -4  17  -3   14.52    3.28
  -4  17  -2   47.06    4.25
  -4  17  -1   26.52    3.50
  -4  17   0   28.41    3.94
  -4  17   1   26.42    3.39
  -4  17   2   32.38    3.76
  -4  17   3   18.32    3.34
  -4  17   4   11.97    2.49
  -4  17   5    1.90    2.29
  -4  17   6   33.52    3.36
  -4  17   7   27.77    4.43
  -4  17   8   60.37    5.75
  -4  17   9   20.16    4.40
  -4  17  10   78.32    6.55
  -4  17  11   36.97   12.16
  -4  17  12   71.57    6.60
  -4  17  13   63.84    5.75
  -4  17  14  105.27    7.59
  -4  17  15   51.55   16.37
  -4  17  16   77.62   17.09
  -4  17  17   91.78   53.07
  -4  17  18   62.88    8.25
  -4  17  19    5.90    4.42
  -4  18 -10    0.00    1.00
  -4  18  -9   57.15    5.14
  -4  18  -8   10.30    1.61
  -4  18  -5  127.46    8.13
  -4  18  -4   12.39    4.01
  -4  18  -3  160.28    9.37
  -4  18  -2   20.98    3.57
  -4  18  -1  180.63   10.21
  -4  18   1  197.12   10.39
  -4  18   2    8.82    2.32
  -4  18   3  155.00    8.96
  -4  18   4    7.18    3.22
  -4  18   5  106.50    6.19
  -4  18   6   19.62    4.08
  -4  18   7   49.56    4.65
  -4  18   8   12.18    3.63
  -4  18   9   72.59    9.03
  -4  18  10   -0.50    3.72
  -4  18  11   17.14    3.97
  -4  18  12    5.71    2.72
  -4  18  13   43.16   15.64
  -4  18  14    1.80    3.11
  -4  18  15   20.52   13.77
  -4  18  16   -2.89    3.60
  -4  18  17    1.10    4.81
  -4  18  18    4.49    4.41
  -4  19  -9   12.39    1.62
  -4  19  -5   21.07    6.06
  -4  19  -4   29.48    4.45
  -4  19  -3   27.25    6.68
  -4  19  -2   12.39    4.79
  -4  19  -1   23.91    4.21
  -4  19   0    4.41    4.41
  -4  19   1   25.60    4.45
  -4  19   2    6.81    5.48
  -4  19   3   19.98    6.08
  -4  19   4   42.64    5.22
  -4  19   5   12.89    4.16
  -4  19   6   63.36    8.28
  -4  19   7   16.89    4.44
  -4  19   8   32.95    5.28
  -4  19   9    3.31    4.00
  -4  19  10   78.50    7.44
  -4  19  11   20.70    4.28
  -4  19  12  104.04    9.59
  -4  19  13   15.60   10.03
  -4  19  14   81.18    8.47
  -4  19  15    9.80   10.08
  -4  19  16   84.27    8.81
  -4  19  17   18.92   13.31
  -4  20  -5   23.23    4.63
  -4  20  -4   43.43    6.46
  -4  20  -3   31.47    4.38
  -4  20  -2   60.68    5.76
  -4  20  -1   46.24    4.76
  -4  20   0   95.65    7.24
  -4  20   1   51.84    4.90
  -4  20   2   76.39    5.42
  -4  20   3   38.32    4.21
  -4  20   4   43.43    5.67
  -4  20   5   16.97    5.36
  -4  20   6   37.95    5.42
  -4  20   7    7.51    4.22
  -4  20   8   18.84    4.43
  -4  20   9   13.10    5.07
  -4  20  10    0.30    3.01
  -4  20  11    4.00    3.80
  -4  20  12    4.20    3.20
  -4  20  13   26.73   11.79
  -4  20  14    1.90    9.22
  -4  20  15   37.09   32.64
  -4  21  -5   46.24    6.66
  -4  21  -4   17.31    3.91
  -4  21  -3   41.34    5.66
  -4  21  -2   14.82    3.46
  -4  21  -1   11.29    4.30
  -4  21   0    1.99    2.59
  -4  21   1   11.09    2.93
  -4  21   2   13.10    3.76
  -4  21   3   16.48    5.03
  -4  21   4    7.67    3.49
  -4  21   5   32.95    4.02
  -4  21   6   14.90    3.78
  -4  21   7   41.22    5.14
  -4  21   8    7.08    2.87
  -4  21   9  114.92    9.22
  -4  21  10    1.69    3.20
  -4  21  11   58.37   16.35
  -4  21  12   16.56   13.19
  -4  21  13  100.40   18.44
  -4  21  14   10.30    4.30
  -4  22  -5    5.62    3.41
  -4  22  -4   49.42    6.61
  -4  22  -3    3.31    3.31
  -4  22  -2   64.64    6.43
  -4  22  -1   16.40    4.62
  -4  22   0   82.26    8.16
  -4  22   1    2.99    3.08
  -4  22   2   62.57    6.33
  -4  22   3    8.58    4.57
  -4  22   4   77.26    7.38
  -4  22   5    9.18    4.97
  -4  22   6   55.80    6.57
  -4  22   7   16.00    4.80
  -4  22   8   25.60    4.66
  -4  22   9    3.31    3.89
  -4  22  10   24.40    6.62
  -4  22  11    2.10    6.41
  -4  22  12    2.89    5.20
  -4  23  -5   16.40    5.10
  -4  23  -4    6.40    3.80
  -4  23  -3    6.20    3.59
  -4  23  -2   16.08    5.53
  -4  23  -1   12.82    5.37
  -4  23   0    5.20    4.01
  -4  23   1    1.90    3.62
  -4  23   2    3.39    3.50
  -4  23   3    6.00    3.58
  -4  23   4   -0.50    3.41
  -4  23   5   14.59    4.43
  -4  23   6   26.52   12.36
  -4  23   7   23.81    4.68
  -4  23   8   23.72    6.92
  -4  23   9   34.93    6.86
  -4  24  -4   10.82    5.92
  -4  24  -3   42.64    7.84
  -4  24  -2   15.68    5.70
  -4  24  -1   18.58    4.31
  -4  24   0   33.64    7.08
  -4  24   1   25.00    4.80
  -4  24   2   15.13    3.97
  -4  24   3   35.16    5.93
  -4  24   4   29.05    5.50
  -4  24   5   31.70    6.08
  -3 -25  -2    7.40    4.08
  -3 -25  -1    6.71    2.90
  -3 -25   0    1.21    2.00
  -3 -25   1    3.10    1.80
  -3 -25   2   10.11    1.97
  -3 -24  -8   27.46   12.89
  -3 -24  -7   31.81    5.64
  -3 -24  -6   17.39    3.59
  -3 -24  -5   18.66    3.37
  -3 -24  -4   27.88    6.86
  -3 -24  -3   13.32    2.99
  -3 -24  -2   41.22    7.32
  -3 -24  -1   22.37    3.59
  -3 -24   0   39.94    6.07
  -3 -24   1   27.04    5.30
  -3 -24   2   37.58    7.36
  -3 -24   3   18.32    2.23
  -3 -24   4   39.94    4.68
  -3 -24   5   13.69    3.33
  -3 -24   6   26.52    3.91
  -3 -24   7   24.40    3.46
  -3 -24   8   13.40    3.88
  -3 -23 -10   12.18    3.91
  -3 -23  -9   20.43    4.07
  -3 -23  -8   13.76    2.97
  -3 -23  -7   21.34    4.71
  -3 -23  -6   23.91    4.50
  -3 -23  -5   12.53    3.47
  -3 -23  -4   16.97    3.13
  -3 -23  -3    5.62    2.51
  -3 -23  -2    5.38    2.00
  -3 -23  -1   33.76    5.11
  -3 -23   0    2.19    2.78
  -3 -23   1   32.26    4.54
  -3 -23   2    1.59    1.99
  -3 -23   3   10.11    2.10
  -3 -23   4   15.13    1.79
  -3 -23   5    7.08    1.81
  -3 -23   6   19.71    3.11
  -3 -23   7   12.11    3.62
  -3 -23   8   21.34    4.34
  -3 -23   9   23.81    5.08
  -3 -23  10    9.49    2.28
  -3 -23  11   23.43    5.42
  -3 -22 -13    6.30    2.51
  -3 -22 -12   23.72    6.33
  -3 -22 -11    4.08    2.10
  -3 -22 -10   38.32    4.83
  -3 -22  -9   18.23    3.07
  -3 -22  -8   36.36    5.55
  -3 -22  -7   25.20    5.12
  -3 -22  -6   13.10    2.82
  -3 -22  -5   41.09    4.62
  -3 -22  -4   13.91    2.69
  -3 -22  -3   61.94    6.77
  -3 -22  -2   10.82    2.30
  -3 -22  -1   72.42    6.81
  -3 -22   0    2.69    2.10
  -3 -22   1   76.91    8.07
  -3 -22   2    7.62    1.99
  -3 -22   3   69.89    4.68
  -3 -22   4   21.16    2.39
  -3 -22   5   31.81    2.82
  -3 -22   6   16.00    2.48
  -3 -22   7   14.29    2.19
  -3 -22   8   41.60    4.64
  -3 -22   9   19.36    4.31
  -3 -22  10   46.65    5.05
  -3 -22  11   -0.30    4.02
  -3 -22  12   16.08    3.21
  -3 -22  13    4.49    2.42
  -3 -21 -15    2.99    1.70
  -3 -21 -14   46.24    6.12
  -3 -21 -13    1.59    3.10
  -3 -21 -12   45.70    5.54
  -3 -21 -11    1.69    2.00
  -3 -21 -10   56.55    6.17
  -3 -21  -9   12.11    2.37
  -3 -21  -8   40.45   33.84
  -3 -21  -7   20.43    2.44
  -3 -21  -6   43.96    4.64
  -3 -21  -5   14.21    3.09
  -3 -21  -4   10.89    2.97
  -3 -21  -3    9.42    1.72
  -3 -21  -2    7.62    2.21
  -3 -21  -1   51.27    4.73
  -3 -21   0    6.50    3.62
  -3 -21   1   45.29    4.85
  -3 -21   2   11.97    2.08
  -3 -21   3    4.41    1.22
  -3 -21   4   12.67    2.42
  -3 -21   5   11.70    1.98
  -3 -21   6   47.75    3.45
  -3 -21   7   19.98    2.32
  -3 -21   8   38.19    2.97
  -3 -21   9   12.67    2.71
  -3 -21  10   45.02    3.76
  -3 -21  11   11.02    4.58
  -3 -21  12   40.96    4.74
  -3 -21  13    4.08    3.60
  -3 -21  14   45.29    5.92
  -3 -21  15    3.10    2.89
  -3 -20 -16    8.70    2.42
  -3 -20 -15   10.11    2.93
  -3 -20 -14   15.13    3.03
  -3 -20 -13   16.16    2.89
  -3 -20 -12   24.01    2.74
  -3 -20 -11   39.44    5.65
  -3 -20 -10   31.92    3.62
  -3 -20  -9   28.20    2.97
  -3 -20  -8   35.52    3.22
  -3 -20  -7   21.44    3.70
  -3 -20  -6   24.01    2.74
  -3 -20  -5   46.24    3.26
  -3 -20  -4   36.36    4.22
  -3 -20  -3   30.91    2.78
  -3 -20  -2   49.84    3.95
  -3 -20  -1   46.65    4.51
  -3 -20   0   43.96    3.58
  -3 -20   1   46.65    3.96
  -3 -20   2   31.14    3.01
  -3 -20   3    7.67    4.76
  -3 -20   4   36.12    2.16
  -3 -20   5   51.55    2.73
  -3 -20   6   23.04    1.73
  -3 -20   7   19.01    1.57
  -3 -20   8   22.18    1.79
  -3 -20   9   23.81    2.15
  -3 -20  10   27.46    5.03
  -3 -20  11   41.47    9.14
  -3 -20  12   13.47    3.67
  -3 -20  13   14.06    3.90
  -3 -20  14    9.99    3.29
  -3 -20  15   22.56    8.36
  -3 -20  16   19.54    3.89
  -3 -19 -17   36.84    4.01
  -3 -19 -16   15.13    3.58
  -3 -19 -15   62.73    8.71
  -3 -19 -14   19.01    4.27
  -3 -19 -13   74.82    7.27
  -3 -19 -12   13.32    2.70
  -3 -19 -11   55.95    4.79
  -3 -19 -10   22.56    3.70
  -3 -19  -9   76.74    6.13
  -3 -19  -8   39.31    3.26
  -3 -19  -7   52.85    4.94
  -3 -19  -6   14.67    2.99
  -3 -19  -5    4.80    4.29
  -3 -19  -4   33.06    2.64
  -3 -19  -3   24.01    2.16
  -3 -19  -2   51.27    4.01
  -3 -19  -1    6.30    1.20
  -3 -19   0   33.76    2.56
  -3 -19   1    4.71    1.22
  -3 -19   2   54.32    2.95
  -3 -19   3   17.81    1.69
  -3 -19   4   29.05    1.72
  -3 -19   5   21.44    1.67
  -3 -19   6   16.81    1.64
  -3 -19   7   56.55    2.41
  -3 -19   8   31.92    2.03
  -3 -19   9   71.91    3.73
  -3 -19  10   26.21    1.95
  -3 -19  11   48.44    2.64
  -3 -19  12   22.75    2.77
  -3 -19  13   83.36    8.76
  -3 -19  14   13.69    2.52
  -3 -19  15   63.52    6.54
  -3 -19  16   16.81    6.81
  -3 -19  17   43.96    7.43
  -3 -18 -19   24.11    8.54
  -3 -18 -18   10.18   11.99
  -3 -18 -17   45.56    8.77
  -3 -18 -16   10.89    1.91
  -3 -18 -15   32.26    4.20
  -3 -18 -14   18.06    2.63
  -3 -18 -13   47.20    8.66
  -3 -18 -12   30.91    3.78
  -3 -18 -11   29.38    2.60
  -3 -18 -10   31.25    3.02
  -3 -18  -9   17.72    2.61
  -3 -18  -8   27.46    2.93
  -3 -18  -7   15.92    1.84
  -3 -18  -6   23.62    2.33
  -3 -18  -5    1.99    0.99
  -3 -18  -4   46.79    3.15
  -3 -18  -3    5.62    1.52
  -3 -18  -2  151.54    7.14
  -3 -18  -1    3.61    1.22
  -3 -18   0  152.28    6.42
  -3 -18   1    5.90    1.02
  -3 -18   2  163.07    6.13
  -3 -18   3    5.29    1.01
  -3 -18   4   56.55    2.56
  -3 -18   5    2.31    0.79
  -3 -18   6   35.52    2.26
  -3 -18   7   10.30    1.09
  -3 -18   8   27.46    1.89
  -3 -18   9   14.06    1.42
  -3 -18  10   21.44    1.57
  -3 -18  11   26.52    1.75
  -3 -18  12   31.58    3.93
  -3 -18  13   35.76    4.54
  -3 -18  14   36.12    9.50
  -3 -18  15   35.40    4.64
  -3 -18  16    6.20    3.98
  -3 -18  17   37.09    5.72
  -3 -18  18    3.20    2.61
  -3 -18  19   27.04    6.34
  -3 -17 -20   13.18    3.48
  -3 -17 -13   86.30    6.32
  -3 -17 -12   13.10    2.03
  -3 -17 -11  149.33    8.80
  -3 -17 -10   18.49    2.32
  -3 -17  -9   72.42    3.91
  -3 -17  -8   18.92    1.91
  -3 -17  -7   98.41    5.16
  -3 -17  -6  107.12    6.00
  -3 -17  -5   76.74    3.85
  -3 -17  -4   75.34    3.12
  -3 -17  -3   14.82    1.39
  -3 -17  -2   91.01    3.82
  -3 -17  -1    1.00    0.80
  -3 -17   0  101.61    3.83
  -3 -17   1    1.39    0.80
  -3 -17   2   69.06    2.83
  -3 -17   3   16.48    1.30
  -3 -17   4   76.04    2.44
  -3 -17   5   72.93    2.73
  -3 -17   6   91.78    3.07
  -3 -17   7  107.33    3.73
  -3 -17   8   11.97    0.97
  -3 -17   9   87.42    3.37
  -3 -17  10   17.31    1.33
  -3 -17  11  127.01    7.44
  -3 -17  12   16.48    3.49
  -3 -17  13   75.86   33.97
  -3 -17  14   16.56    5.62
  -3 -17  15   71.06   12.48
  -3 -17  16   16.56    4.72
  -3 -17  17   63.52    7.97
  -3 -17  18    5.90    3.40
  -3 -17  19   29.92   12.91
  -3 -17  20    9.49    3.70
  -3 -16 -21   12.39    3.03
  -3 -16 -11   12.11    3.13
  -3 -16 -10   16.00    2.08
  -3 -16  -9   45.83    2.84
  -3 -16  -8    9.99    1.39
  -3 -16  -7    3.50    1.08
  -3 -16  -6   49.84    2.54
  -3 -16  -5   30.80    1.67
  -3 -16  -4   37.45    2.08
  -3 -16  -3   21.53    1.48
  -3 -16  -2   43.96    1.86
  -3 -16  -1   91.58    2.87
  -3 -16   0   90.82    3.05
  -3 -16   1   80.46    2.87
  -3 -16   2   34.22    1.75
  -3 -16   3   29.16    1.73
  -3 -16   4   38.56    1.49
  -3 -16   5   25.50    1.21
  -3 -16   6   61.15    2.03
  -3 -16   7    4.41    1.01
  -3 -16   8   13.76    1.11
  -3 -16   9   50.84    2.14
  -3 -16  10    8.41    1.28
  -3 -16  11   24.50    2.87
  -3 -16  12   10.82    3.03
  -3 -16  13   63.52    5.42
  -3 -16  14   67.57   27.13
  -3 -16  15   50.55    8.25
  -3 -16  16   35.88    4.91
  -3 -16  17   16.81    3.36
  -3 -16  18   17.22    3.82
  -3 -16  19    8.88    3.70
  -3 -16  20   23.14   11.45
  -3 -16  21   13.40    3.81
  -3 -15 -22   22.66    3.52
  -3 -15 -12  104.65   14.94
  -3 -15 -11   36.36    4.46
  -3 -15 -10  122.10    5.53
  -3 -15  -9   17.81    1.60
  -3 -15  -8  101.00    4.02
  -3 -15  -7    4.08    0.89
  -3 -15  -6   71.57    2.54
  -3 -15  -5   74.13    2.58
  -3 -15  -4   82.45    3.81
  -3 -15  -3  194.04    5.85
  -3 -15  -2   17.22    1.16
  -3 -15  -1   67.90    2.47
  -3 -15   0   15.60    1.19
  -3 -15   1   72.76    2.56
  -3 -15   2   18.40    1.20
  -3 -15   3  193.49    6.12
  -3 -15   4   78.85    2.66
  -3 -15   5   64.80    2.09
  -3 -15   6   70.06    2.51
  -3 -15   7    1.69    0.70
  -3 -15   8   95.26    3.12
  -3 -15   9    7.18    1.02
  -3 -15  10  124.32    4.91
  -3 -15  11   31.70    3.04
  -3 -15  12  125.66    7.17
  -3 -15  13   14.36    2.50
  -3 -15  14  153.26    8.91
  -3 -15  15   11.63    3.48
  -3 -15  16  101.40    8.26
  -3 -15  17   10.30    2.38
  -3 -15  18   60.37    5.13
  -3 -15  19   21.44    4.07
  -3 -15  20   35.64   11.82
  -3 -15  21   20.79    4.92
  -3 -15  22   15.68    4.28
  -3 -14 -13    2.59    7.79
  -3 -14 -12   44.22    4.66
  -3 -14 -11   13.47    2.13
  -3 -14 -10   26.32    2.67
  -3 -14  -9   36.84    1.82
  -3 -14  -8   34.11    1.64
  -3 -14  -7   95.26    3.32
  -3 -14  -6  132.25    4.37
  -3 -14  -5  145.93    4.11
  -3 -14  -4   49.42    1.69
  -3 -14  -3  286.96    8.13
  -3 -14  -2    4.80    0.92
  -3 -14  -1  347.82   10.07
  -3 -14   0    7.40    0.82
  -3 -14   1  382.59   11.74
  -3 -14   2    1.90    0.91
  -3 -14   3  292.41    8.21
  -3 -14   4   43.82    1.85
  -3 -14   5  129.73    3.64
  -3 -14   6  129.05    3.41
  -3 -14   7  102.41    3.04
  -3 -14   8   41.60    1.55
  -3 -14   9   44.09    1.86
  -3 -14  10   28.09    2.01
  -3 -14  11   13.18    1.89
  -3 -14  12   51.70    2.73
  -3 -14  13    1.39    2.01
  -3 -14  14   32.60    2.86
  -3 -14  15   -0.20    1.51
  -3 -14  16   99.00    6.17
  -3 -14  17    3.31    2.91
  -3 -14  18   55.65    5.52
  -3 -14  19   32.26    3.86
  -3 -14  20   21.16    2.67
  -3 -14  21   23.43    3.29
  -3 -14  22   11.90    4.28
  -3 -13 -23   18.23    2.90
  -3 -13 -14   79.39    7.48
  -3 -13 -13   42.25    2.73
  -3 -13 -12   41.99    2.46
  -3 -13 -11   90.25    4.18
  -3 -13 -10   14.82    1.31
  -3 -13  -9   19.71    1.24
  -3 -13  -8   29.38    1.52
  -3 -13  -7   48.44    1.95
  -3 -13  -6   27.88    1.80
  -3 -13  -5   76.21    2.44
  -3 -13  -4   71.57    2.37
  -3 -13  -3   94.67    2.92
  -3 -13  -2   29.05    1.72
  -3 -13  -1   47.20    1.65
  -3 -13   0  110.46    3.36
  -3 -13   1   45.02    1.74
  -3 -13   2   28.73    1.18
  -3 -13   3  105.68    3.29
  -3 -13   4   58.52    1.53
  -3 -13   5   68.56    2.15
  -3 -13   6   11.49    1.02
  -3 -13   7   31.25    1.23
  -3 -13   8    6.40    0.71
  -3 -13   9   19.10    1.22
  -3 -13  10    9.92    1.83
  -3 -13  11  114.06    5.55
  -3 -13  12   59.75    3.09
  -3 -13  13   64.64    3.38
  -3 -13  14   88.17    5.26
  -3 -13  15   60.22    4.04
  -3 -13  16   57.30    4.54
  -3 -13  17   29.48    4.78
  -3 -13  18   78.68    5.68
  -3 -13  19   48.86    5.31
  -3 -13  20   48.02    7.35
  -3 -13  21   22.66    5.33
  -3 -13  22   26.52    4.12
  -3 -13  23   12.67    3.28
  -3 -12 -24   17.64    5.71
  -3 -12 -15    7.40    1.58
  -3 -12 -14    8.70    1.30
  -3 -12 -13   11.22    1.27
  -3 -12 -12   26.01    1.94
  -3 -12 -11   31.58    2.14
  -3 -12 -10   39.19    2.25
  -3 -12  -9  115.99    3.88
  -3 -12  -8  103.02    3.25
  -3 -12  -7   55.06    1.93
  -3 -12  -6  178.76    5.08
  -3 -12  -5  109.20    3.34
  -3 -12  -4  204.78    4.87
  -3 -12  -3  172.66    4.99
  -3 -12  -2  188.79    6.05
  -3 -12  -1  147.14    4.61
  -3 -12   0  315.77    8.53
  -3 -12   1  169.78    4.69
  -3 -12   2  219.93    5.64
  -3 -12   3  197.40    5.62
  -3 -12   4  193.77    5.29
  -3 -12   5   84.46    2.21
  -3 -12   6  166.93    4.39
  -3 -12   7   50.41    1.56
  -3 -12   8   98.21    2.77
  -3 -12   9  125.44    4.26
  -3 -12  10   54.76    4.00
  -3 -12  11   42.12    2.73
  -3 -12  12   20.43    2.80
  -3 -12  13   18.92    2.00
  -3 -12  14   10.89    1.91
  -3 -12  15    9.61    1.92
  -3 -12  16   35.88    3.83
  -3 -12  17   42.90    3.54
  -3 -12  18    8.29    3.11
  -3 -12  19   40.45    3.94
  -3 -12  20   17.72    3.20
  -3 -12  21   41.86    5.31
  -3 -12  22   41.09    6.41
  -3 -12  23   31.81    5.30
  -3 -12  24   14.98    3.72
  -3 -11 -24    4.49    2.20
  -3 -11 -16    1.90    1.21
  -3 -11 -15  146.65    7.27
  -3 -11 -14    0.40    1.10
  -3 -11 -13   44.76    3.48
  -3 -11 -12    2.19    1.10
  -3 -11 -11   54.17    2.50
  -3 -11 -10   45.16    2.15
  -3 -11  -9   22.75    1.24
  -3 -11  -8   93.12    3.47
  -3 -11  -7  101.61    3.23
  -3 -11  -6   24.30    1.68
  -3 -11  -5   19.54    1.06
  -3 -11  -4  134.79    3.95
  -3 -11  -3    1.99    0.79
  -3 -11  -2   73.27    2.23
  -3 -11  -1   23.14    1.15
  -3 -11   0  118.37    3.48
  -3 -11   1   22.18    1.13
  -3 -11   2   88.17    2.44
  -3 -11   3    1.21    0.81
  -3 -11   4  136.89    3.04
  -3 -11   5   25.30    1.11
  -3 -11   6   28.41    1.07
  -3 -11   7   72.59    2.04
  -3 -11   8   82.63    2.36
  -3 -11   9   16.81    1.31
  -3 -11  10   49.56    3.24
  -3 -11  11   63.36    2.87
  -3 -11  12    5.90    1.70
  -3 -11  13   61.31    3.91
  -3 -11  14    2.59    1.09
  -3 -11  15  180.10    8.05
  -3 -11  16    8.58    5.51
  -3 -11  17  110.67    7.36
  -3 -11  18    4.28    2.28
  -3 -11  19   97.61    7.51
  -3 -11  20   19.80    3.47
  -3 -11  21  110.04   10.70
  -3 -11  22   36.00    5.28
  -3 -11  23   33.64    4.76
  -3 -11  24   19.10    4.63
  -3 -10 -25    5.81    2.31
  -3 -10 -24   35.16    4.15
  -3 -10 -18    6.50    2.29
  -3 -10 -17   17.14    1.99
  -3 -10 -16   11.90    2.83
  -3 -10 -15   33.41    3.81
  -3 -10 -14    0.40    1.10
  -3 -10 -13   46.24    2.45
  -3 -10 -12   31.70    1.91
  -3 -10 -11   90.06    4.37
  -3 -10 -10   48.16    2.36
  -3 -10  -9   66.42    2.12
  -3 -10  -8   94.09    2.72
  -3 -10  -7   98.41    2.78
  -3 -10  -6  180.63    5.91
  -3 -10  -5   68.39    2.48
  -3 -10  -4  232.26    6.71
  -3 -10  -3  138.06    3.53
  -3 -10  -2  422.71   12.34
  -3 -10  -1   88.36    2.63
  -3 -10   0  625.00   16.00
  -3 -10   1   72.93    2.05
  -3 -10   2  436.39   10.86
  -3 -10   3  125.66    2.91
  -3 -10   4  222.90    5.08
  -3 -10   5   73.10    2.57
  -3 -10   6  156.75    5.01
  -3 -10   7  113.00    2.76
  -3 -10   8   99.40    2.99
  -3 -10   9   81.36    3.07
  -3 -10  10   58.83    2.61
  -3 -10  11   88.74    3.96
  -3 -10  12   33.29    2.42
  -3 -10  13   40.32    4.06
  -3 -10  14    0.40    1.30
  -3 -10  16   16.08    2.09
  -3 -10  17   24.70    3.88
  -3 -10  18   18.66    2.76
  -3 -10  19   38.32    3.47
  -3 -10  20   40.58    4.84
  -3 -10  21   12.53    4.53
  -3 -10  22   49.84    4.80
  -3 -10  23    8.12    3.31
  -3 -10  24   36.97    5.47
  -3 -10  25    4.58    2.91
  -3  -9 -25    5.29    2.30
  -3  -9 -24   27.35    6.17
  -3  -9 -23   24.50    4.26
  -3  -9 -20   28.84    2.90
  -3  -9 -19   51.84    4.03
  -3  -9 -18   63.52    4.94
  -3  -9 -17  114.49    7.06
  -3  -9 -16   87.98    6.38
  -3  -9 -15   62.57    4.43
  -3  -9 -14  164.10    6.92
  -3  -9 -13  105.27    4.92
  -3  -9 -12   22.75    2.19
  -3  -9 -11  116.86    4.54
  -3  -9 -10   22.94    1.63
  -3  -9  -9  125.22    3.80
  -3  -9  -8   46.79    1.50
  -3  -9  -7  207.36    6.62
  -3  -9  -6   41.60    1.55
  -3  -9  -5  152.52    4.20
  -3  -9  -4   68.06    2.48
  -3  -9  -3   70.22    1.84
  -3  -9  -2  147.38    3.64
  -3  -9  -1   97.42    2.37
  -3  -9   0  169.78    4.17
  -3  -9   1  103.43    2.64
  -3  -9   2  183.60    4.34
  -3  -9   3   66.10    1.63
  -3  -9   4   75.17    2.08
  -3  -9   5  124.55    2.90
  -3  -9   7  175.30    5.83
  -3  -9   8   45.56    2.57
  -3  -9   9  124.10    4.23
  -3  -9  10   30.25    2.31
  -3  -9  12   29.38    5.75
  -3  -9  13   93.51    5.03
  -3  -9  14  157.50    9.29
  -3  -9  15   54.46    3.69
  -3  -9  17  131.79    9.18
  -3  -9  18   91.58    5.93
  -3  -9  19   64.64    4.50
  -3  -9  20   41.73    3.88
  -3  -9  21   27.98    4.44
  -3  -9  22   62.73    6.34
  -3  -9  23   35.40    7.26
  -3  -9  24   25.91    4.58
  -3  -9  25   16.08    5.37
  -3  -8 -26   12.60    3.48
  -3  -8 -25   27.46    3.67
  -3  -8 -24   20.16    2.87
  -3  -8 -23   38.94    3.49
  -3  -8 -22   14.82    3.23
  -3  -8 -21   51.84    3.60
  -3  -8 -20   24.50    2.57
  -3  -8 -19   30.03    2.41
  -3  -8 -18   12.82    1.79
  -3  -8 -17   36.12    2.64
  -3  -8 -16   97.22    8.09
  -3  -8 -15   21.53    1.67
  -3  -8 -14   31.25    1.79
  -3  -8 -13    5.20    0.82
  -3  -8 -12  114.06    4.70
  -3  -8 -11   60.84    2.34
  -3  -8 -10   88.55    2.63
  -3  -8  -9   86.12    2.60
  -3  -8  -8   27.56    2.10
  -3  -8  -7  128.60    3.40
  -3  -8  -6   36.84    1.70
  -3  -8  -5  219.63    5.34
  -3  -8  -4   39.82    1.26
  -3  -8  -3  314.35    7.45
  -3  -8  -2   27.46    0.94
  -3  -8  -1  388.48    9.46
  -3  -8   0   40.07    1.39
  -3  -8   1  355.70    9.05
  -3  -8   2   29.70    1.09
  -3  -8   3  239.94    5.27
  -3  -8   4   22.18    0.94
  -3  -8   5  197.96    3.66
  -3  -8   7  156.75    4.26
  -3  -8   8   19.71    2.13
  -3  -8   9  107.74    5.40
  -3  -8  10   75.17    3.64
  -3  -8  11   50.84    3.28
  -3  -8  12   94.28    5.05
  -3  -8  13    2.31    1.79
  -3  -8  14   24.21    2.56
  -3  -8  15   16.32    2.91
  -3  -8  16   74.13    4.65
  -3  -8  17   87.61   12.73
  -3  -8  18   19.98    2.68
  -3  -8  19   44.76    3.48
  -3  -8  20   30.25    3.41
  -3  -8  21   73.44    6.00
  -3  -8  22   17.98    3.31
  -3  -8  23   64.48   79.18
  -3  -8  24   19.18    3.24
  -3  -8  25   27.14    4.69
  -3  -8  26   11.49    3.19
  -3  -7 -26   13.10    3.11
  -3  -7 -25   22.37    2.55
  -3  -7 -24   15.52    2.21
  -3  -7 -23   17.14    1.49
  -3  -7 -22   30.47    2.65
  -3  -7 -21    5.11    2.08
  -3  -7 -20   64.64    6.75
  -3  -7 -19   20.61    2.63
  -3  -7 -18   27.35    4.29
  -3  -7 -17   34.34    2.34
  -3  -7 -16  118.16    7.61
  -3  -7 -15    5.81    1.01
  -3  -7 -14  173.98    6.86
  -3  -7 -13    2.50    1.20
  -3  -7 -12  106.92    3.72
  -3  -7 -11   39.94    2.02
  -3  -7 -10  250.91    6.65
  -3  -7  -9   53.73    1.76
  -3  -7  -8  146.89    3.64
  -3  -7  -7   99.00    2.79
  -3  -7  -6  197.68    5.34
  -3  -7  -5  233.78    6.12
  -3  -7  -4   87.98    2.25
  -3  -7  -3  105.06    2.87
  -3  -7  -2   61.78    1.73
  -3  -7  -1  320.05    7.87
  -3  -7   0   36.36    1.09
  -3  -7   1  295.84    7.22
  -3  -7   2   80.82    1.98
  -3  -7   3  149.57    3.18
  -3  -7   4   58.37    1.38
  -3  -7   5  262.44    6.48
  -3  -7   6  184.42    4.89
  -3  -7   7   97.42    4.54
  -3  -7   8  127.69    5.20
  -3  -7   9   61.15    3.44
  -3  -7  10  231.04   10.03
  -3  -7  11   48.16    2.91
  -3  -7  12   91.58    4.59
  -3  -7  13    5.71    2.20
  -3  -7  14  187.14    6.02
  -3  -7  15    2.79    0.70
  -3  -7  16  148.84    4.64
  -3  -7  17   41.99    2.59
  -3  -7  18   47.20    3.98
  -3  -7  19   25.40    1.61
  -3  -7  20   81.54    4.51
  -3  -7  21    7.67    3.10
  -3  -7  22   16.89    2.96
  -3  -7  23   75.17   81.84
  -3  -7  24   21.16    4.42
  -3  -7  25   22.75    4.20
  -3  -7  26   36.60   11.74
  -3  -6 -26   13.99    2.92
  -3  -6 -25   40.58    4.46
  -3  -6 -24   40.70    4.08
  -3  -6 -23   51.70    2.73
  -3  -6 -22   27.35    2.20
  -3  -6 -21   30.80    2.44
  -3  -6 -20   35.64    3.34
  -3  -6 -19    5.52    2.82
  -3  -6 -18   84.27    7.53
  -3  -6 -17    2.50    2.69
  -3  -6 -16  116.86    5.41
  -3  -6 -15   13.18    1.02
  -3  -6 -14   55.20    2.67
  -3  -6 -13  113.64    4.05
  -3  -6 -12   40.45    1.78
  -3  -6 -11   38.44    1.24
  -3  -6 -10   33.76    1.16
  -3  -6  -9   81.54    2.35
  -3  -6  -8  206.50    6.61
  -3  -6  -7   32.15    1.13
  -3  -6  -6  178.49    4.81
  -3  -6  -5  315.06    7.81
  -3  -6  -4  184.69    4.62
  -3  -6  -3  361.38    9.12
  -3  -6  -2  398.00   10.37
  -3  -6  -1  417.38   10.22
  -3  -6   0  150.31    3.68
  -3  -6   1  360.62    8.74
  -3  -6   2  404.41    8.04
  -3  -6   3  264.39    5.53
  -3  -6   4  155.00    3.49
  -3  -6   5  236.54    6.15
  -3  -6   6  197.40    8.99
  -3  -6   7   29.27    2.38
  -3  -6   8  241.49   10.57
  -3  -6   9   75.34    2.95
  -3  -6  12   49.70    2.12
  -3  -6  13  118.37    4.35
  -3  -6  14   43.43    1.71
  -3  -6  15   11.49    1.22
  -3  -6  16  143.28    4.55
  -3  -6  17    7.18    0.91
  -3  -6  18  108.37    4.16
  -3  -6  19    1.00    0.70
  -3  -6  20   35.52    2.86
  -3  -6  21   34.46    2.35
  -3  -6  22   29.48    2.06
  -3  -6  23   45.29    3.37
  -3  -6  24   35.52    4.77
  -3  -6  25   32.72    5.49
  -3  -6  26   17.89   10.41
  -3  -5 -26   25.10    2.40
  -3  -5 -25   17.14    2.82
  -3  -5 -24   23.33    3.19
  -3  -5 -23   49.56    3.66
  -3  -5 -22   21.07    1.38
  -3  -5 -21   15.76    1.51
  -3  -5 -20   45.16    2.28
  -3  -5 -19   13.69    0.89
  -3  -5 -18   62.25    3.47
  -3  -5 -17   83.91    3.66
  -3  -5 -16  101.00    4.22
  -3  -5 -15   42.64    1.96
  -3  -5 -14   46.65    3.14
  -3  -5 -13  203.92    5.14
  -3  -5 -12  116.42    3.24
  -3  -5 -11  169.78    4.43
  -3  -5 -10   35.05    1.18
  -3  -5  -9  384.55    9.41
  -3  -5  -8  160.53    4.05
  -3  -5  -7  114.28    2.99
  -3  -5  -6  377.52    9.33
  -3  -5  -5   60.53    2.02
  -3  -5  -4  270.93    6.58
  -3  -5  -3   38.19    1.36
  -3  -5  -2  211.12    5.23
  -3  -5  -1  187.96    4.94
  -3  -5   0    5.62    0.62
  -3  -5   1  214.62    5.57
  -3  -5   2  226.80    5.12
  -3  -5   3   54.17    1.62
  -3  -5   4  262.12    6.48
  -3  -5   5   72.93    3.25
  -3  -5   6  388.88   12.23
  -3  -5   7  124.32    3.79
  -3  -5   8  148.84    4.88
  -3  -5   9  380.64   12.88
  -3  -5  10   36.12    1.44
  -3  -5  11  172.40    5.51
  -3  -5  12  115.78    3.87
  -3  -5  13  247.43    8.49
  -3  -5  14   56.85    2.56
  -3  -5  15   48.30    2.36
  -3  -5  16  133.40    4.62
  -3  -5  17   67.24    3.12
  -3  -5  18   92.16    3.65
  -3  -5  19   19.01    1.40
  -3  -5  20   47.75    4.98
  -3  -5  21   15.52    1.50
  -3  -5  22   24.40    2.07
  -3  -5  23   54.46    4.72
  -3  -5  24   25.70    3.55
  -3  -5  25   21.53    4.27
  -3  -5  26   36.72    6.91
  -3  -4 -27    3.20    2.00
  -3  -4 -26   48.86    6.15
  -3  -4 -25   11.42    3.92
  -3  -4 -24   40.45    3.94
  -3  -4 -23   34.69    5.18
  -3  -4 -22   13.10    1.38
  -3  -4 -21   51.70    2.73
  -3  -4 -20   14.52    1.37
  -3  -4 -19   45.56    2.83
  -3  -4 -18   11.70    1.03
  -3  -4 -17   40.58    2.04
  -3  -4 -16    6.10    0.69
  -3  -4 -15  145.44    4.34
  -3  -4 -14   39.56    1.38
  -3  -4 -13  127.69    3.62
  -3  -4 -12   43.56    1.85
  -3  -4 -11   58.98    1.84
  -3  -4 -10   81.18    2.34
  -3  -4  -9   47.61    1.38
  -3  -4  -8  289.00    6.80
  -3  -4  -7  104.04    2.65
  -3  -4  -6  201.64    4.83
  -3  -4  -5   95.84    2.35
  -3  -4  -4  498.18   12.95
  -3  -4  -3  151.54    4.19
  -3  -4  -2  520.75   13.24
  -3  -4  -1    9.42    0.61
  -3  -4   0  376.36   10.09
  -3  -4   1   12.82    0.50
  -3  -4   2  482.24   16.69
  -3  -4   3  139.24    3.30
  -3  -4   4  486.64   12.79
  -3  -4   5  102.41    3.64
  -3  -4   6  215.50    6.46
[truncated: 2,411,437 more chars]
