# Supplementary material for: Crystal structures of the [IrIII{C(C4H6O2)(dppm)-κ3 P,C,O}(dppm)H](CF3O3S)2 and [IrIII{C(C4H6O2)(dppm)-κ2 P,C}(CO)(dppm)H](CF3O3S)2 phosphorus ylide complexes, generated by a Wittig-type carbon–carbon coupling reaction of a carbodiphospho­rane PCP ligand system
Source: Acta Crystallogr E Crystallogr Commun. 2018 Oct 23;74(Pt 11):1643–7. doi: 10.1107/S205698901801455X (PMC6218904; doi:10.1107/S205698901801455X)
Supplement: Supplementary file 2 [file e-74-01643-3sup2.hkl]

data_3                                                                          
_shelx_title ' p in P2(1)2(1)2(1)'                                              
_shelx_refln_list_code          4                                               
_shelx_F_calc_maximum      530.50                                               
_exptl_crystal_F_000      2720.00                                               
_reflns_d_resolution_high  0.8409                                               
                                                                                
loop_                                                                           
 _space_group_symop_operation_xyz                                               
 'x, y, z'                                                                      
 '-x+1/2, -y, z+1/2'                                                            
 '-x, y+1/2, -z+1/2'                                                            
 'x+1/2, -y+1/2, -z'                                                            
                                                                                
_cell_length_a    11.3249                                                       
_cell_length_b    21.3629                                                       
_cell_length_c    23.4125                                                       
_cell_angle_alpha  90.000                                                       
_cell_angle_beta   90.000                                                       
_cell_angle_gamma  90.000                                                       
                                                                                
_shelx_F_squared_multiplier     1.000                                           
                                                                                
loop_                                                                           
 _refln_index_h                                                                 
 _refln_index_k                                                                 
 _refln_index_l                                                                 
 _refln_F_squared_calc                                                          
 _refln_F_squared_meas                                                          
 _refln_F_squared_sigma                                                         
 _refln_observed_status                                                         
   2   0   0       3717.69       3743.59       212.91 o                         
   4   0   0      71382.12      71268.88      1233.05 o                         
   6   0   0        506.69        496.45        60.41 o                         
   8   0   0       7035.47       7267.87       200.33 o                         
  10   0   0       2257.68       2665.35       174.56 o                         
  12   0   0       8163.69       8542.13       596.64 o                         
   1   1   0      45433.09      40341.30      1198.22 o                         
   2   1   0      65703.54      62418.12       822.11 o                         
   3   1   0       3906.03       4008.85        58.47 o                         
   4   1   0         89.85        126.70        23.19 o                         
   5   1   0       7949.07       8033.43       115.59 o                         
   6   1   0      23654.10      23352.78       318.74 o                         
   7   1   0        158.77        215.36        25.12 o                         
   8   1   0       1121.12       1319.25       166.58 o                         
   9   1   0        359.07        348.86        26.75 o                         
  10   1   0       2210.96       2191.16       174.52 o                         
  11   1   0        290.68        369.70        83.34 o                         
  12   1   0       5355.34       5640.36       204.34 o                         
  13   1   0       2283.33       2086.66       169.81 o                         
   0   2   0      78116.70      65204.16      2388.56 o                         
   1   2   0      84050.22      80655.19      1287.47 o                         
   2   2   0        442.14        492.28        19.26 o                         
   3   2   0      67326.09      64775.51       860.32 o                         
   4   2   0      50043.48      48627.21       612.25 o                         
   5   2   0      14688.84      15157.32       184.20 o                         
   6   2   0        398.98        491.91        33.95 o                         
   7   2   0      34847.95      35839.78       462.83 o                         
   8   2   0      11736.30      12618.39       268.37 o                         
   9   2   0        402.94        368.14        42.24 o                         
  10   2   0       6497.51       6154.08       185.96 o                         
  11   2   0      13704.42      14659.44       328.61 o                         
  12   2   0       1248.93       1315.69       112.18 o                         
  13   2   0          2.75        157.62       109.07 o                         
   1   3   0       7808.48       7732.63       110.63 o                         
   2   3   0        671.24        749.16        36.02 o                         
   3   3   0        626.09        604.46        41.17 o                         
   4   3   0        888.65        873.94        37.70 o                         
   5   3   0      93127.97      91022.96      1223.36 o                         
   6   3   0      18068.33      17847.28       324.61 o                         
   7   3   0       1856.15       1936.59        51.06 o                         
   8   3   0         16.92          0.00        37.72 o                         
   9   3   0      16749.67      17118.62       356.91 o                         
  10   3   0        322.42        296.29       137.42 o                         
  11   3   0       1335.22       1341.71       120.67 o                         
  12   3   0         19.65         96.10        87.69 o                         
  13   3   0       8121.66       8668.98       332.74 o                         
   0   4   0      36173.77      35544.07       809.18 o                         
   1   4   0      44889.63      43967.18       687.89 o                         
   2   4   0      62230.92      59654.27       852.54 o                         
   3   4   0      36017.43      37104.22       471.91 o                         
   4   4   0         97.94        116.12        22.58 o                         
   5   4   0       1831.17       1850.44        54.08 o                         
   6   4   0       5645.06       5812.32       196.68 o                         
   7   4   0      54008.88      54822.83      1069.92 o                         
   8   4   0        521.71        553.62        72.60 o                         
   9   4   0       1037.98       1184.70        80.68 o                         
  10   4   0        108.96         84.31        49.81 o                         
  11   4   0      21608.47      23165.06       684.80 o                         
  12   4   0         65.11         16.11        76.64 o                         
  13   4   0         63.77        113.42        82.05 o                         
   1   5   0       9390.25       9306.91       147.82 o                         
   2   5   0        536.08        547.00        54.17 o                         
   3   5   0        460.59        499.59        66.89 o                         
   4   5   0       2637.89       2736.68        49.20 o                         
   5   5   0      18684.90      18403.31       363.20 o                         
   6   5   0      15559.65      15918.96       237.97 o                         
   7   5   0       2865.80       3002.69        76.18 o                         
   8   5   0       2289.29       2410.34        70.43 o                         
   9   5   0      11365.21      11394.79       204.81 o                         
  10   5   0       3124.42       3339.93       115.31 o                         
  11   5   0       2813.33       2414.73       138.65 o                         
  12   5   0       1821.77       1715.30       256.72 o                         
  13   5   0       5656.27       5511.28       332.46 o                         
   0   6   0      26836.45      25393.04       647.66 o                         
   1   6   0        434.63        256.75        32.34 o                         
   2   6   0        141.12         54.55        29.87 o                         
   3   6   0      15388.49      15098.20       203.37 o                         
   4   6   0      47066.73      49007.91       630.63 o                         
   5   6   0      12337.20      11593.73       152.48 o                         
   6   6   0       1509.34       1185.05        79.24 o                         
   7   6   0      21811.94      22428.96       345.58 o                         
   8   6   0      21550.28      22389.64       320.63 o                         
   9   6   0        379.28        295.90        47.50 o                         
  10   6   0       7702.61       7230.67       208.81 o                         
  11   6   0       5784.04       5711.08       203.97 o                         
  12   6   0       3861.98       3963.53       193.30 o                         
  13   6   0         11.72        215.87       344.28 o                         
   1   7   0       1152.87       1572.08        48.89 o                         
   2   7   0      12606.03      12372.00       220.12 o                         
   3   7   0       3625.66       3700.70        75.47 o                         
   4   7   0        732.91        780.70        34.70 o                         
   5   7   0       5918.53       5819.49       143.36 o                         
   6   7   0      20235.34      20888.01       362.49 o                         
   7   7   0       2696.57       2646.02        89.76 o                         
   8   7   0       6312.54       6240.72       168.22 o                         
   9   7   0          4.10         53.78        72.70 o                         
  10   7   0      14124.95      14777.70       550.22 o                         
  11   7   0       1176.50       1187.11        91.82 o                         
  12   7   0       1767.41       1878.86       172.53 o                         
   0   8   0      13770.69      14008.89      1122.48 o                         
   1   8   0       1460.27       1296.71        60.18 o                         
   2   8   0       1263.94       1020.93        36.84 o                         
   3   8   0       3539.50       3775.09       139.08 o                         
   4   8   0      40666.59      40551.50       599.16 o                         
   5   8   0       1073.96        962.78        42.53 o                         
   6   8   0        352.51        407.12        49.49 o                         
   7   8   0       1012.29        989.04        42.45 o                         
   8   8   0      10001.65       9961.96       173.76 o                         
   9   8   0         20.88         76.16        52.02 o                         
  10   8   0       4712.04       5231.08       138.31 o                         
  11   8   0        363.22        335.42        82.09 o                         
  12   8   0       3811.08       2939.08       193.42 o                         
   1   9   0       3760.39       3995.31       112.63 o                         
   2   9   0      28320.05      27474.03       671.37 o                         
   3   9   0      16058.56      16216.47       350.19 o                         
   4   9   0       1530.33       1735.38        52.01 o                         
   5   9   0       9656.45      10217.83       237.41 o                         
   6   9   0       9337.02       9332.78       278.29 o                         
   7   9   0       6807.33       7064.15       130.21 o                         
   8   9   0       6361.99       6460.50       209.11 o                         
   9   9   0      10090.78      10236.25       339.53 o                         
  10   9   0       1745.04       1867.98       116.44 o                         
  11   9   0        114.82        132.68       103.87 o                         
  12   9   0       1860.04       1371.75       167.47 o                         
   0  10   0       8737.61       8890.56       362.94 o                         
   1  10   0      16261.41      16888.23       250.79 o                         
   2  10   0       8747.73       9090.56       151.36 o                         
   3  10   0      59457.58      59272.36      1120.32 o                         
   4  10   0       2794.15       3000.35        76.55 o                         
   5  10   0      12391.62      12770.83       193.25 o                         
   6  10   0       2053.57       2122.40        58.26 o                         
   7  10   0       4389.54       4260.35        92.04 o                         
   8  10   0        292.74        357.06        52.15 o                         
   9  10   0       2029.48       1908.55        88.46 o                         
  10  10   0        291.63        324.70        81.79 o                         
  11  10   0       3070.57       3086.61       211.66 o                         
  12  10   0        955.84       1334.24       198.78 o                         
   1  11   0      42534.24      43000.94      1215.80 o                         
   2  11   0         20.57          0.00        41.07 o                         
   3  11   0      10861.33      11382.43       222.41 o                         
   4  11   0       2508.40       2834.08        73.79 o                         
   5  11   0      15545.86      15865.53       287.56 o                         
   6  11   0         59.09         80.94        43.67 o                         
   7  11   0        632.58        573.48        44.57 o                         
   8  11   0        368.33        379.30        69.90 o                         
   9  11   0       7470.10       8075.50       212.74 o                         
  10  11   0       1567.01       1412.92       101.83 o                         
  11  11   0        374.04        458.63       107.92 o                         
  12  11   0          3.12          0.00       149.47 o                         
   0  12   0       1553.06       1655.75       282.23 o                         
   1  12   0      18571.77      18375.20       425.37 o                         
   2  12   0       2982.71       3282.66       113.63 o                         
   3  12   0      30206.35      31531.33       489.32 o                         
   4  12   0      18820.82      19748.49       340.39 o                         
   5  12   0       2605.07       2767.23       157.94 o                         
   6  12   0        640.48        565.19        46.46 o                         
   7  12   0      14545.42      14877.85       258.02 o                         
   8  12   0       1172.23       1190.10        70.67 o                         
   9  12   0         27.92         41.88       108.77 o                         
  10  12   0       2995.87       2805.01       132.13 o                         
  11  12   0       5211.24       5197.89       239.13 o                         
   1  13   0       2622.49       2440.34        79.39 o                         
   2  13   0      42737.41      44476.95       679.04 o                         
   3  13   0      11308.16      11285.76       214.12 o                         
   4  13   0       5228.59       5197.20       125.36 o                         
   5  13   0       8174.95       8003.28       208.59 o                         
   6  13   0       3307.11       3655.31       108.20 o                         
   7  13   0       2169.91       2405.63        81.01 o                         
   8  13   0        943.20       1015.84       146.51 o                         
   9  13   0       2124.81       2175.78       154.76 o                         
  10  13   0       8700.81       9611.19       657.21 o                         
  11  13   0        562.69        477.17       111.00 o                         
   0  14   0      19926.30      20067.60       614.47 o                         
   1  14   0       1928.72       2302.11        80.70 o                         
   2  14   0       5174.31       5801.07       127.13 o                         
   3  14   0        682.54        771.44        53.10 o                         
   4  14   0      24079.86      25375.78       453.79 o                         
   5  14   0       1298.66       1231.94        90.20 o                         
   6  14   0      13327.34      14120.84       278.89 o                         
   7  14   0       1899.88       1883.15       100.48 o                         
   8  14   0      10136.63      10035.53       230.98 o                         
   9  14   0        151.77        284.03        93.73 o                         
  10  14   0       6528.67       7094.33       246.04 o                         
  11  14   0         19.84        170.07       106.36 o                         
   1  15   0       4496.18       4472.71       143.94 o                         
   2  15   0      25688.22      26666.63       428.94 o                         
   3  15   0       1662.47       1416.74        61.32 o                         
   4  15   0       1998.43       1749.10        73.99 o                         
   5  15   0       2797.62       2873.45       121.36 o                         
   6  15   0      14559.16      15321.18       456.43 o                         
   7  15   0        155.91        229.99        76.44 o                         
   8  15   0       4971.09       4968.43       181.33 o                         
   9  15   0       1210.34       1328.15        91.81 o                         
  10  15   0       6955.76       6611.33       247.23 o                         
   0  16   0       7637.83       7963.10      1018.51 o                         
   1  16   0       1454.27       1366.50        76.80 o                         
   2  16   0       3344.69       3330.39       126.33 o                         
   3  16   0       8168.60       8571.76       172.52 o                         
   4  16   0       7044.98       6929.24       158.44 o                         
   5  16   0       5754.82       5495.54       183.43 o                         
   6  16   0       2785.04       3022.09       129.91 o                         
   7  16   0       7297.79       7864.86       230.31 o                         
   8  16   0      12161.56      12536.08       321.00 o                         
   9  16   0        334.25        387.46       140.67 o                         
  10  16   0       5886.55       5896.57       258.99 o                         
   1  17   0       3065.76       3273.79       322.75 o                         
   2  17   0        998.64       1005.79        61.10 o                         
   3  17   0      10390.85      10394.55       233.62 o                         
   4  17   0       3096.70       3101.53       167.81 o                         
   5  17   0      12170.09      12518.79       346.02 o                         
   6  17   0       1522.26       1384.60       271.29 o                         
   7  17   0       4427.04       4578.92       175.43 o                         
   8  17   0         44.44        139.44        89.00 o                         
   9  17   0       8983.26       9018.92       388.03 o                         
  10  17   0        605.19        456.15       195.96 o                         
   0  18   0        247.59        930.90       385.71 o                         
   1  18   0      17629.03      18906.99       515.12 o                         
   2  18   0        116.87         66.12       103.22 o                         
   3  18   0      15390.46      15455.50       558.64 o                         
   4  18   0         46.79          0.00        73.98 o                         
   5  18   0        415.78        397.10       100.34 o                         
   6  18   0        517.09        524.58        75.89 o                         
   7  18   0       8554.68       8548.78       272.53 o                         
   8  18   0         10.69         50.82       177.70 o                         
   9  18   0       1861.30       1681.64       142.28 o                         
   1  19   0       1904.08       1876.98       120.01 o                         
   2  19   0       3057.55       2980.78       140.61 o                         
   3  19   0       4077.70       3604.15       271.58 o                         
   4  19   0         65.26        108.50        86.68 o                         
   5  19   0       8281.35       8811.19       411.13 o                         
   6  19   0       1383.00       1784.87       154.98 o                         
   7  19   0       3253.32       2916.73       295.12 o                         
   8  19   0        227.43        305.52       132.93 o                         
   0  20   0       6921.27       7579.06      1019.50 o                         
   1  20   0       5838.47       5364.14       257.22 o                         
   2  20   0        313.95        170.26       144.03 o                         
   3  20   0       4116.98       3958.00       258.82 o                         
   4  20   0       7344.17       7823.00       560.16 o                         
   5  20   0        278.81        271.60        97.44 o                         
   6  20   0        170.53        292.57       243.13 o                         
   7  20   0       1479.52       1346.00       130.42 o                         
   8  20   0       5328.58       4877.41       334.54 o                         
   1  21   0       2747.84       2717.50       156.72 o                         
   2  21   0      14384.01      15751.12       711.77 o                         
   3  21   0        738.25       1383.52       393.32 o                         
   4  21   0         76.76         25.15       127.80 o                         
   5  21   0       1585.97       1263.11       154.96 o                         
   6  21   0       7695.77       8208.92      1168.35 o                         
   7  21   0          9.23         73.02       119.73 o                         
   0  22   0      19903.81      21867.42      1207.15 o                         
   1  22   0        163.84         29.38       113.83 o                         
   2  22   0         37.39         66.98       224.16 o                         
   3  22   0        390.71        400.86       172.00 o                         
   4  22   0       6839.78       7272.72       518.62 o                         
   5  22   0        218.53        193.67       176.12 o                         
   6  22   0       1048.78        748.72       238.54 o                         
   1  23   0       3033.77       2542.96       259.57 o                         
   2  23   0       8745.55       9879.53       582.55 o                         
   3  23   0         59.76        328.66       228.58 o                         
   4  23   0        365.99        381.43       261.15 o                         
   5  23   0       2044.91       1893.90       275.37 o                         
   0  24   0       3308.60       3162.02       347.39 o                         
   1  24   0       2466.53       2714.94       277.89 o                         
   2  24   0        101.09        278.27       232.01 o                         
   3  24   0       4086.11       4246.61       412.36 o                         
   4  24   0       3356.69       2763.14       316.94 o                         
   1  25   0       3637.60       3558.21       447.01 o                         
   2  25   0        120.40        293.58       210.99 o                         
   1   0   1      81002.29      66925.40      3608.96 o                         
   2   0   1      27173.63      26553.64       320.20 o                         
   3   0   1     133998.20     129086.71      1548.89 o                         
   4   0   1       4426.48       4761.51       101.99 o                         
   5   0   1       4208.61       4066.38        56.95 o                         
   6   0   1        348.92        296.86        28.38 o                         
   7   0   1       9214.32       9387.68       113.54 o                         
   8   0   1        516.15        436.57        14.53 o                         
   9   0   1       1659.92       1511.35       119.69 o                         
  10   0   1          3.42         25.06        78.50 o                         
  11   0   1      11420.45      12310.77       266.14 o                         
  12   0   1        650.18        508.34       102.26 o                         
  13   0   1         20.94        130.83       134.07 o                         
 -13   1   1      11854.22      12658.20       460.62 o                         
 -12   1   1        953.49       1128.96       109.92 o                         
 -11   1   1       1191.56       1136.86        91.10 o                         
 -10   1   1        763.14        848.42        88.10 o                         
  -9   1   1       1908.93       1902.74       116.33 o                         
  -8   1   1        458.25        388.99        49.46 o                         
  -7   1   1      10553.04      10617.19       147.17 o                         
  -6   1   1       1975.83       1849.51        43.83 o                         
  -5   1   1      20333.09      20314.10       258.35 o                         
  -4   1   1      13356.84      13620.50       220.07 o                         
  -3   1   1      88440.34      86849.23      1086.61 o                         
  -2   1   1       9864.56       9317.52       149.50 o                         
  -1   1   1      79416.80      74847.51      1041.91 o                         
   1   1   1      82350.95      78533.98      1254.70 o                         
   2   1   1       5702.66       5344.25       195.58 o                         
   3   1   1      89687.70      85978.66      1090.53 o                         
   4   1   1      11434.32      11583.47       257.39 o                         
   5   1   1      25409.88      25744.24       323.40 o                         
   6   1   1       1810.32       1643.38        48.09 o                         
   7   1   1      10315.73      10358.31       156.20 o                         
   8   1   1        908.26        866.33        83.09 o                         
   9   1   1       3402.77       3698.96        80.34 o                         
  10   1   1        910.41       1070.48       108.49 o                         
  11   1   1       1249.38       1401.62        95.31 o                         
  12   1   1        993.51        925.66       110.85 o                         
  13   1   1      12164.85      12231.38       437.10 o                         
 -13   2   1       1043.88        910.71       133.08 o                         
 -12   2   1       4501.17       4661.89       178.82 o                         
 -11   2   1       6959.39       7288.19       201.63 o                         
 -10   2   1       4091.68       4255.52       111.08 o                         
  -9   2   1       1140.00       1229.99        51.19 o                         
  -8   2   1      11290.02      11838.87       237.27 o                         
  -7   2   1      16568.58      16497.40       232.48 o                         
  -6   2   1       6666.18       6985.03       100.75 o                         
  -5   2   1      36221.04      36847.98       425.83 o                         
  -4   2   1      30453.61      30322.19       375.21 o                         
  -3   2   1       6862.92       6348.87       113.40 o                         
  -2   2   1       9995.89       9947.82       135.71 o                         
  -1   2   1      26072.10      25693.49       368.30 o                         
   0   2   1      81998.55      73715.52      3638.79 o                         
   1   2   1      29800.92      30180.70       421.79 o                         
   2   2   1       8614.90       8705.92       114.92 o                         
   3   2   1       3217.74       2971.00        59.96 o                         
   4   2   1      32171.29      32119.40       401.82 o                         
   5   2   1      35465.94      35323.09       474.48 o                         
   6   2   1       6951.60       7373.75       121.47 o                         
   7   2   1      17544.28      17462.45       260.31 o                         
   8   2   1      12448.24      12996.17       196.94 o                         
   9   2   1       1645.91       1810.60        98.34 o                         
  10   2   1       3383.59       3424.57       103.63 o                         
  11   2   1       6505.89       6786.69       197.45 o                         
  12   2   1       4660.09       4785.00       170.38 o                         
  13   2   1       1219.99       1228.30       169.54 o                         
 -13   3   1        657.43        536.74       130.48 o                         
 -12   3   1       6132.71       6159.41       250.18 o                         
 -11   3   1       1663.05       1666.73       116.62 o                         
 -10   3   1       7771.92       7938.19       387.21 o                         
  -9   3   1       2090.00       2097.59        68.11 o                         
  -8   3   1       6272.02       6544.05       122.27 o                         
  -7   3   1       2613.46       2720.85        56.46 o                         
  -6   3   1      65517.81      65068.08       775.64 o                         
  -5   3   1       3211.87       3386.33       184.66 o                         
  -4   3   1       9103.37       9220.15       123.65 o                         
  -3   3   1      32102.27      32158.70       441.35 o                         
  -2   3   1      32367.28      31731.01       429.73 o                         
  -1   3   1       9109.41       9081.62       139.29 o                         
   0   3   1         12.52        109.37        68.45 o                         
   1   3   1      11337.25      11228.44       166.53 o                         
   2   3   1      35100.62      34330.29       447.28 o                         
   3   3   1      29243.30      29208.88       368.00 o                         
   4   3   1       9252.98       9398.17       128.82 o                         
   5   3   1       4845.11       5388.54       161.89 o                         
   6   3   1      68894.51      68658.93       821.59 o                         
   7   3   1       2689.26       2811.85        82.49 o                         
   8   3   1       4900.65       5208.99       140.65 o                         
   9   3   1       2745.42       2832.21        89.48 o                         
  10   3   1       7977.15       8104.22       192.40 o                         
  11   3   1       1509.65       1455.70       158.80 o                         
  12   3   1       6362.44       6136.32       223.83 o                         
  13   3   1        594.19        491.50       124.48 o                         
 -13   4   1       1216.62       1357.83       157.36 o                         
 -12   4   1       6790.92       7051.11       248.82 o                         
 -11   4   1        453.23        367.25        83.11 o                         
 -10   4   1       4945.34       5150.59       203.57 o                         
  -9   4   1        405.31        363.45        69.33 o                         
  -8   4   1      32615.71      33871.05       476.71 o                         
  -7   4   1        390.87        400.60        37.81 o                         
  -6   4   1      21082.69      21889.97       360.42 o                         
  -5   4   1        923.26       1112.90        36.92 o                         
  -4   4   1      19367.31      17728.04       423.84 o                         
  -3   4   1        993.44        986.89        53.74 o                         
  -2   4   1      86361.01      83539.91      1215.23 o                         
  -1   4   1      11242.19      11470.63       168.58 o                         
   0   4   1      34431.49      34827.82       609.01 o                         
   1   4   1       9840.27       9988.48       165.78 o                         
   2   4   1      86760.38      84244.15      1223.03 o                         
   3   4   1       1348.64       1278.66        28.55 o                         
   4   4   1      29220.63      28114.58       387.47 o                         
   5   4   1        632.21        693.50        51.97 o                         
   6   4   1      21161.81      21696.58       295.14 o                         
   7   4   1        374.77        527.25        72.63 o                         
   8   4   1      36237.20      37584.00       588.89 o                         
   9   4   1        577.74        657.57        64.61 o                         
  10   4   1       4875.40       5283.14       156.62 o                         
  11   4   1        563.19        587.44       118.53 o                         
  12   4   1       7052.91       6409.65       267.67 o                         
  13   4   1       1406.67        744.94       197.64 o                         
 -13   5   1       1478.68       1947.22       190.94 o                         
 -12   5   1       1514.33       1564.42       127.25 o                         
 -11   5   1        892.94        984.77       108.49 o                         
 -10   5   1      13737.07      13878.58       310.84 o                         
  -9   5   1       5843.05       5793.31       144.08 o                         
  -8   5   1      14155.04      14102.73       256.43 o                         
  -7   5   1       1017.88       1067.40       142.22 o                         
  -6   5   1      41408.93      41719.00       729.97 o                         
  -5   5   1      12680.89      12696.21       174.93 o                         
  -4   5   1       1207.51       1260.19        59.45 o                         
  -3   5   1      18119.58      18156.84       254.57 o                         
  -2   5   1      17735.83      17425.26       306.09 o                         
  -1   5   1      19793.14      19957.83       319.83 o                         
   0   5   1      41741.86      39828.36       648.43 o                         
   1   5   1      22756.49      23005.14       450.96 o                         
   2   5   1      24145.51      24238.74       511.98 o                         
   3   5   1      20470.29      20966.35       288.87 o                         
   4   5   1       1678.79       1822.94        78.47 o                         
   5   5   1      12043.01      11955.23       164.92 o                         
   6   5   1      42917.88      43487.55       638.35 o                         
   7   5   1       1323.66       1466.85        62.56 o                         
   8   5   1      13934.78      14177.62       649.88 o                         
   9   5   1       6024.16       6022.92       139.14 o                         
  10   5   1      12938.12      13280.51       313.63 o                         
  11   5   1        673.00        749.40       118.75 o                         
  12   5   1       1621.80       1378.70       146.33 o                         
  13   5   1       1847.07       1529.35       159.97 o                         
 -13   6   1        434.28        451.39       139.44 o                         
 -12   6   1       1078.42        962.93       132.63 o                         
 -11   6   1      12289.79      12000.92       279.10 o                         
 -10   6   1       1903.63       1812.01        90.99 o                         
  -9   6   1        147.95         77.06        46.33 o                         
  -8   6   1       6961.34       7026.19       116.65 o                         
  -7   6   1      33440.79      33841.24       483.98 o                         
  -6   6   1       2460.67       2320.32        73.61 o                         
  -5   6   1       3534.66       3797.32        87.27 o                         
  -4   6   1       8344.61       8411.12       133.97 o                         
  -3   6   1      42436.07      41420.71       553.77 o                         
  -2   6   1      12368.20      12283.64       177.71 o                         
  -1   6   1      18916.62      19235.27       329.32 o                         
   0   6   1      20912.91      20675.37       349.32 o                         
   1   6   1      20787.43      20989.45       321.69 o                         
   2   6   1      12783.48      12801.45       249.14 o                         
   3   6   1      36829.86      36267.02       485.66 o                         
   4   6   1       6767.53       6546.09        90.97 o                         
   5   6   1       2458.56       2726.74       105.63 o                         
   6   6   1       2770.36       2785.30        55.60 o                         
   7   6   1      33157.10      33644.63       484.76 o                         
   8   6   1       7245.24       7270.69       159.93 o                         
   9   6   1        443.33        332.96        60.15 o                         
  10   6   1       1828.04       1762.43        79.85 o                         
  11   6   1      12773.29      13020.73       353.41 o                         
  12   6   1        800.74        767.22       142.54 o                         
  13   6   1        444.02        352.79       167.30 o                         
 -12   7   1        444.93        460.96       116.99 o                         
 -11   7   1        167.04        245.59       164.09 o                         
 -10   7   1       2184.18       2211.31       247.71 o                         
  -9   7   1      19967.40      20603.49       368.01 o                         
  -8   7   1       7751.61       8083.03       143.46 o                         
  -7   7   1       1927.85       1911.97        73.59 o                         
  -6   7   1        609.53        762.41        42.85 o                         
  -5   7   1      13941.73      13215.38       459.99 o                         
  -4   7   1         51.89        131.11        63.58 o                         
  -3   7   1      30518.73      31047.23       409.15 o                         
  -2   7   1       5530.67       5350.98        92.59 o                         
  -1   7   1      40537.41      39804.80       622.53 o                         
   0   7   1         85.92         49.04        33.42 o                         
   1   7   1      39921.59      38546.05       585.58 o                         
   2   7   1       5733.54       5547.80       114.06 o                         
   3   7   1      28711.85      29174.01       388.75 o                         
   4   7   1         90.15        201.54        49.88 o                         
   5   7   1      18037.08      17796.44       239.08 o                         
   6   7   1        534.07        657.51        53.17 o                         
   7   7   1        929.39        992.42        51.15 o                         
   8   7   1       8376.90       8641.99       159.14 o                         
   9   7   1      20354.59      20607.28       387.96 o                         
  10   7   1       1996.55       1887.97        89.75 o                         
  11   7   1        173.96         48.76        90.34 o                         
  12   7   1        304.83          0.00       131.81 o                         
 -12   8   1        160.17         46.23       143.76 o                         
 -11   8   1       5012.40       5102.06       446.02 o                         
 -10   8   1       1393.99       1353.27       163.66 o                         
  -9   8   1       1153.50       1257.27       102.06 o                         
  -8   8   1       7707.95       7641.95       139.92 o                         
  -7   8   1      24515.51      24763.78       345.65 o                         
  -6   8   1       1971.92       2005.95        59.62 o                         
  -5   8   1      13565.25      14558.99       221.26 o                         
  -4   8   1      20724.95      20723.84       323.46 o                         
  -3   8   1      37939.15      38141.75       516.87 o                         
  -2   8   1       4555.47       4895.80       110.63 o                         
  -1   8   1      19651.53      19084.34       301.11 o                         
   0   8   1       1772.98       2020.61       181.67 o                         
   1   8   1      21003.11      20541.04       301.45 o                         
   2   8   1       5246.53       5497.68       104.02 o                         
   3   8   1      34537.60      34394.71       477.63 o                         
   4   8   1      20782.14      21398.11       317.02 o                         
   5   8   1      11396.75      11726.62       152.12 o                         
   6   8   1       2307.45       2137.97        52.75 o                         
   7   8   1      23044.63      23547.50       327.12 o                         
   8   8   1       7777.00       7968.01       206.40 o                         
   9   8   1        725.26        699.73        68.01 o                         
  10   8   1       1264.96       1143.67       101.98 o                         
  11   8   1       5200.98       5200.60       189.35 o                         
  12   8   1         17.04          0.00       189.73 o                         
 -12   9   1       1813.61       1762.32       226.32 o                         
 -11   9   1        455.93        324.71        72.41 o                         
 -10   9   1       4572.12       4709.72       153.66 o                         
  -9   9   1      10281.32      10296.48       351.05 o                         
  -8   9   1       3085.41       3341.54        94.65 o                         
  -7   9   1       1740.24       1705.56        62.26 o                         
  -6   9   1       9512.50       9170.05       226.12 o                         
  -5   9   1      15954.04      16166.27       218.36 o                         
  -4   9   1        137.04        176.28        72.61 o                         
  -3   9   1      10016.91       9891.91       150.08 o                         
  -2   9   1      19486.76      19295.09       288.39 o                         
  -1   9   1      15761.29      15222.07       226.84 o                         
   0   9   1        176.94         68.23        58.60 o                         
   1   9   1      15469.82      15050.07       220.46 o                         
   2   9   1      19407.18      18867.78       276.13 o                         
   3   9   1      10275.31       9817.90       247.28 o                         
   4   9   1        406.44        424.61        66.04 o                         
   5   9   1      14284.22      14306.93       189.74 o                         
   6   9   1       8156.07       7940.06       116.33 o                         
   7   9   1       1346.47       1242.60        51.24 o                         
   8   9   1       2957.04       2957.63       101.96 o                         
   9   9   1       9233.52       9555.82       207.27 o                         
  10   9   1       4047.04       4233.10       158.95 o                         
  11   9   1        330.17        234.90       112.92 o                         
  12   9   1       1796.86       1642.75       178.76 o                         
 -12  10   1       1303.85        998.11       153.78 o                         
 -11  10   1        171.68        213.78        82.71 o                         
 -10  10   1       1432.17       1205.11        76.73 o                         
  -9  10   1         72.94        148.48        71.66 o                         
  -8  10   1      13766.30      14484.19       248.57 o                         
  -7  10   1       1616.40       1625.92        71.04 o                         
  -6  10   1       1763.12       1979.69        81.05 o                         
  -5  10   1        671.17        639.08        43.83 o                         
  -4  10   1      52471.48      53428.47       792.67 o                         
  -3  10   1       8810.07       8654.28       144.26 o                         
  -2  10   1         32.28          0.00        40.60 o                         
  -1  10   1       5368.69       4997.93        96.19 o                         
   0  10   1      51186.16      52782.69       860.43 o                         
   1  10   1       4748.02       4595.09        93.78 o                         
   2  10   1         76.66         85.13        53.03 o                         
   3  10   1       7487.79       7216.01       156.37 o                         
   4  10   1      49683.62      50207.84       741.24 o                         
   5  10   1        808.79        924.39        44.55 o                         
   6  10   1       2858.11       3129.30        67.98 o                         
   7  10   1        890.68        872.98        92.49 o                         
   8  10   1      11779.22      12443.61       260.06 o                         
   9  10   1        163.12        128.60        81.08 o                         
  10  10   1       1189.64        944.89       100.91 o                         
  11  10   1        312.24        344.91        76.13 o                         
  12  10   1       1317.48       1516.88       166.71 o                         
 -12  11   1        918.16        830.83       152.15 o                         
 -11  11   1        338.27        349.28        98.29 o                         
 -10  11   1       7325.37       7027.92       302.70 o                         
  -9  11   1       2415.18       2329.95        99.91 o                         
  -8  11   1       1270.24       1233.47        52.94 o                         
  -7  11   1        122.78        176.99        68.61 o                         
  -6  11   1       5709.87       5789.87       108.73 o                         
  -5  11   1        524.70        503.99        46.88 o                         
  -4  11   1        305.88        176.83        45.86 o                         
  -3  11   1       2365.80       2399.84        89.19 o                         
  -2  11   1      57632.09      56577.85       870.85 o                         
  -1  11   1       4668.98       5117.16       106.49 o                         
   0  11   1       3701.49       3763.42       189.86 o                         
   1  11   1       5377.37       5820.75       146.51 o                         
   2  11   1      57283.03      56799.30       832.97 o                         
   3  11   1       2361.08       2249.50        72.85 o                         
   4  11   1        359.44        241.55        43.76 o                         
   5  11   1        622.14        556.97        59.75 o                         
   6  11   1       4417.58       4635.04        90.77 o                         
   7  11   1        129.64        151.23        33.47 o                         
   8  11   1       1531.06       1538.69        96.12 o                         
   9  11   1       2360.49       2279.34       108.97 o                         
  10  11   1       7318.23       7354.25       315.19 o                         
  11  11   1        212.37        316.17       128.91 o                         
  12  11   1        821.08        823.95       150.54 o                         
 -11  12   1       3351.79       3841.97       210.64 o                         
 -10  12   1       3300.05       3259.36       122.47 o                         
  -9  12   1       1300.75       1261.97       100.48 o                         
  -8  12   1       8171.40       8503.50       260.44 o                         
  -7  12   1       4281.90       4635.71       112.96 o                         
  -6  12   1       1497.04       1481.97        64.89 o                         
  -5  12   1       1861.11       1764.55        83.76 o                         
  -4  12   1      28494.23      27893.17       451.49 o                         
  -3  12   1      14743.20      14934.96       262.43 o                         
  -2  12   1       2898.24       3024.11        78.31 o                         
  -1  12   1       5378.48       5706.17       124.76 o                         
   0  12   1      21058.60      21321.86       371.44 o                         
   1  12   1       5457.89       5758.41       108.95 o                         
   2  12   1       3306.19       3390.61        85.35 o                         
   3  12   1      15673.17      16301.66       272.81 o                         
   4  12   1      29963.39      30310.18       497.85 o                         
   5  12   1       1360.61       1233.16        63.67 o                         
   6  12   1       1813.82       1900.73        61.19 o                         
   7  12   1       4231.61       4379.65       123.07 o                         
   8  12   1       7475.05       7519.32       164.69 o                         
   9  12   1       1378.01       1507.19        61.53 o                         
  10  12   1       3119.26       3252.33       193.96 o                         
  11  12   1       2897.17       2821.84       160.69 o                         
 -11  13   1        805.63        744.65       213.26 o                         
 -10  13   1       1457.85       1584.76       116.99 o                         
  -9  13   1      10105.14      10368.04       228.62 o                         
  -8  13   1       1914.30       1861.35        98.20 o                         
  -7  13   1        242.29        212.19        47.78 o                         
  -6  13   1       8254.67       8506.76       177.23 o                         
  -5  13   1       5753.22       6461.79       179.43 o                         
  -4  13   1        791.29        673.47        56.25 o                         
  -3  13   1       4754.19       4900.69       200.62 o                         
  -2  13   1       7579.44       7879.18       198.11 o                         
  -1  13   1      10836.82      10824.09       232.22 o                         
   0  13   1         19.34          8.32        63.72 o                         
   1  13   1      12101.80      12069.00       212.04 o                         
   2  13   1       8007.02       8175.65       142.67 o                         
   3  13   1       4497.31       4403.66        97.19 o                         
   4  13   1        379.89        233.96        76.68 o                         
   5  13   1       8529.52       9220.56       202.82 o                         
   6  13   1       9628.65      10008.59       159.88 o                         
   7  13   1        153.03         64.29        41.45 o                         
   8  13   1       1345.04       1328.60        75.90 o                         
   9  13   1       9642.33      10319.58       212.49 o                         
  10  13   1       2166.69       2376.57       134.56 o                         
  11  13   1        921.96        743.82       124.63 o                         
 -11  14   1      10381.34      10009.88       410.80 o                         
 -10  14   1        802.31       1031.88       107.49 o                         
  -9  14   1       1219.39       1250.83       115.35 o                         
  -8  14   1        833.28        887.18       150.34 o                         
  -7  14   1      10481.89      10841.86       242.46 o                         
  -6  14   1        722.75        595.32        58.09 o                         
  -5  14   1        542.04        475.22        67.86 o                         
  -4  14   1       1989.68       2063.95       106.86 o                         
  -3  14   1      33317.91      34177.79       618.09 o                         
  -2  14   1       2234.92       2347.24        99.63 o                         
  -1  14   1      19505.13      20757.14       406.68 o                         
   0  14   1         39.36        197.92        68.71 o                         
   1  14   1      19826.21      20798.77       347.47 o                         
   2  14   1       1785.84       1848.01        70.08 o                         
   3  14   1      36750.55      37910.26       685.80 o                         
   4  14   1       2574.90       2509.43       109.61 o                         
   5  14   1        138.67         54.04        47.38 o                         
   6  14   1        460.54        318.11        45.47 o                         
   7  14   1      10364.93      10955.68       230.80 o                         
   8  14   1        908.55        884.58        89.27 o                         
   9  14   1       1325.00       1319.46       106.02 o                         
  10  14   1        717.57        748.79       148.26 o                         
  11  14   1      10502.23       9950.08       433.78 o                         
 -10  15   1       2119.81       2021.34       152.59 o                         
  -9  15   1      15014.02      16011.08       790.14 o                         
  -8  15   1        118.68        178.57        70.81 o                         
  -7  15   1       2718.07       2588.40       124.21 o                         
  -6  15   1        737.30        779.71        77.47 o                         
  -5  15   1      15220.80      16651.23       362.81 o                         
  -4  15   1        370.52        412.03        66.32 o                         
  -3  15   1       6633.71       6441.51       224.55 o                         
  -2  15   1       6543.45       6467.48       189.39 o                         
  -1  15   1       2972.71       3173.83       231.13 o                         
   0  15   1         15.39        135.68        49.82 o                         
   1  15   1       2433.75       2382.56       135.37 o                         
   2  15   1       6881.43       6834.35       145.04 o                         
   3  15   1       7807.58       7516.92       175.58 o                         
   4  15   1        281.60        251.08        52.32 o                         
   5  15   1      15175.00      15984.98       361.04 o                         
   6  15   1        277.47        282.45        64.96 o                         
   7  15   1       3026.20       3080.78       114.13 o                         
   8  15   1        163.49        246.28        78.52 o                         
   9  15   1      15432.32      16681.11       615.48 o                         
  10  15   1       1987.63       2185.15       158.93 o                         
 -10  16   1       2093.99       2036.81       215.12 o                         
  -9  16   1        502.48        256.20        96.17 o                         
  -8  16   1       6169.46       6470.09       219.52 o                         
  -7  16   1      11355.88      12037.84       437.67 o                         
  -6  16   1        423.59        437.13        77.18 o                         
  -5  16   1       4606.84       4326.24       172.32 o                         
  -4  16   1      16445.23      16997.71       321.39 o                         
  -3  16   1       9058.69       9110.71       191.85 o                         
  -2  16   1        246.92        204.88        53.54 o                         
  -1  16   1       7595.22       7691.49       205.16 o                         
   0  16   1       3084.02       3292.34       109.81 o                         
   1  16   1       6976.81       7232.74       172.58 o                         
   2  16   1        144.49        146.45        58.60 o                         
   3  16   1       8004.72       8144.26       171.08 o                         
   4  16   1      15367.78      16389.78       329.43 o                         
   5  16   1       5100.14       5307.27       274.86 o                         
   6  16   1        144.27         79.16       108.63 o                         
   7  16   1      11471.36      11788.58       282.69 o                         
   8  16   1       6578.97       6922.11       206.83 o                         
   9  16   1        596.03        631.99       244.85 o                         
  10  16   1       2223.78       2346.29       260.09 o                         
  -9  17   1       1798.74       1816.74       175.52 o                         
  -8  17   1       1997.35       1685.26       126.68 o                         
  -7  17   1        479.23        571.27        90.27 o                         
  -6  17   1      10863.98      11616.28       361.18 o                         
  -5  17   1       3882.59       3837.76       156.45 o                         
  -4  17   1       2633.68       2448.50       111.83 o                         
  -3  17   1         68.70        163.45        62.58 o                         
  -2  17   1      16005.09      15909.48       358.29 o                         
  -1  17   1       1118.69       1080.39       131.22 o                         
   0  17   1        463.55        507.85        73.71 o                         
   1  17   1        539.53        598.75        66.11 o                         
   2  17   1      15414.56      15443.60       305.90 o                         
   3  17   1        326.94        230.35        59.82 o                         
   4  17   1       2235.88       1895.56       203.68 o                         
   5  17   1       3713.93       3925.43       156.73 o                         
   6  17   1      11543.84      11928.27       340.20 o                         
   7  17   1        319.63        278.94        77.09 o                         
   8  17   1       1998.10       1823.42       414.47 o                         
   9  17   1       1724.12       1732.05       161.62 o                         
  -9  18   1        111.79        186.82       120.93 o                         
  -8  18   1      10305.90      10918.52       563.61 o                         
  -7  18   1         46.50         67.45       109.70 o                         
  -6  18   1       2155.26       1965.78       141.14 o                         
  -5  18   1        861.99        988.96       102.10 o                         
  -4  18   1      17998.27      20160.81       698.85 o                         
  -3  18   1        306.60        414.74        98.40 o                         
  -2  18   1        404.52        569.43       172.03 o                         
  -1  18   1        142.23        234.39        97.20 o                         
   0  18   1      29349.67      30543.80       767.47 o                         
   1  18   1         92.45        162.18       105.22 o                         
   2  18   1        273.63        268.73        91.82 o                         
   3  18   1        404.22        605.24        81.30 o                         
   4  18   1      18166.00      18346.26       493.46 o                         
   5  18   1       1105.69       1020.32       103.74 o                         
   6  18   1       2431.16       2367.10       284.73 o                         
   7  18   1         44.14          0.00        70.49 o                         
   8  18   1      10243.00      10398.04       401.52 o                         
   9  18   1         83.26         95.39       149.74 o                         
  -8  19   1        103.04        282.89       117.09 o                         
  -7  19   1        556.54        592.28       151.88 o                         
  -6  19   1       9915.90      10302.46       373.95 o                         
  -5  19   1       1478.13       1496.18       165.13 o                         
  -4  19   1       2663.30       2449.62       165.09 o                         
  -3  19   1        576.47        632.24        95.92 o                         
  -2  19   1      13457.93      14255.54       420.73 o                         
  -1  19   1       1524.51       1273.16       128.08 o                         
   0  19   1       1011.17        911.78       122.72 o                         
   1  19   1       1210.28       1238.47       245.70 o                         
   2  19   1      13846.83      14304.32       447.81 o                         
   3  19   1        676.38        654.58       121.49 o                         
   4  19   1       2507.80       2425.29       148.26 o                         
   5  19   1       1060.18        994.01       114.73 o                         
   6  19   1       9358.90       9930.06       295.30 o                         
   7  19   1        799.91        781.47        92.53 o                         
   8  19   1        300.52          7.97       110.12 o                         
  -8  20   1       3378.02       2912.53       267.23 o                         
  -7  20   1       4557.61       4524.21       239.64 o                         
  -6  20   1       1441.43       1391.07       137.99 o                         
  -5  20   1       3646.15       3553.62       300.02 o                         
  -4  20   1       5203.82       4980.22       220.78 o                         
  -3  20   1       4378.34       4406.27       256.42 o                         
  -2  20   1         68.24        151.29       176.28 o                         
  -1  20   1       7380.15       7136.51       323.58 o                         
   0  20   1       6977.12       6851.69       295.83 o                         
   1  20   1       7523.34       7795.11       469.26 o                         
   2  20   1         12.71         55.73        87.36 o                         
   3  20   1       4857.58       5210.60       358.35 o                         
   4  20   1       4669.79       4587.04       237.43 o                         
   5  20   1       3724.21       3509.45       218.98 o                         
   6  20   1       1393.34       1340.00       186.86 o                         
   7  20   1       5012.22       4834.87       331.61 o                         
   8  20   1       3225.26       2965.04       245.64 o                         
  -7  21   1       1184.40       1069.13       279.07 o                         
  -6  21   1        162.01        105.67       523.71 o                         
  -5  21   1       8643.99       9287.08       367.92 o                         
  -4  21   1       1299.96       1339.77       234.79 o                         
  -3  21   1       5124.69       5375.59       326.39 o                         
  -2  21   1       4141.49       4005.38       241.20 o                         
  -1  21   1       6545.49       7756.38       337.76 o                         
   0  21   1         36.54        225.20       145.09 o                         
   1  21   1       6805.72       7215.47       492.80 o                         
   2  21   1       3898.27       4863.42       613.21 o                         
   3  21   1       4624.25       4477.63       276.77 o                         
   4  21   1       1446.97       1473.06       133.21 o                         
   5  21   1       8420.47       8468.80       397.50 o                         
   6  21   1         65.83        239.16       327.32 o                         
   7  21   1       1329.60       1469.03       171.76 o                         
  -6  22   1        183.82        168.43       156.60 o                         
  -5  22   1        576.97        505.45       240.32 o                         
  -4  22   1         11.20        180.31       189.77 o                         
  -3  22   1       7490.10       8076.66       549.43 o                         
  -2  22   1        641.25        461.32       153.65 o                         
  -1  22   1       7361.35       8104.52       331.83 o                         
   0  22   1         19.33        117.42       128.64 o                         
   1  22   1       7598.19       7916.39       404.34 o                         
   2  22   1        719.47        704.08       317.67 o                         
   3  22   1       7528.91       7628.29       432.55 o                         
   4  22   1         93.08        382.34       484.82 o                         
   5  22   1        527.83        665.74       152.46 o                         
   6  22   1        116.70        149.92       148.76 o                         
  -5  23   1       3420.70       2921.94       255.04 o                         
  -4  23   1        719.65        632.01       213.06 o                         
  -3  23   1       3282.46       3990.98       435.75 o                         
  -2  23   1       2791.01       2994.80       288.22 o                         
  -1  23   1       3953.91       4035.03       320.15 o                         
   0  23   1         79.55        153.71       140.60 o                         
   1  23   1       4587.05       4519.75       306.30 o                         
   2  23   1       2829.64       2667.31       321.29 o                         
   3  23   1       3090.35       3234.70       317.15 o                         
   4  23   1        670.02        581.66       233.50 o                         
   5  23   1       3202.17       3321.61       363.63 o                         
  -4  24   1       2597.62       2375.27       322.40 o                         
  -3  24   1       2481.10       2215.68       256.12 o                         
  -2  24   1        803.63        615.74       177.87 o                         
  -1  24   1        942.47        548.25       260.40 o                         
   0  24   1       9698.24      10196.46       532.97 o                         
   1  24   1        742.16        538.90       218.66 o                         
   2  24   1        886.94        751.46       172.27 o                         
   3  24   1       2686.67       2789.65       360.39 o                         
   4  24   1       2341.86       1801.85       270.93 o                         
  -2  25   1       4215.21       4231.36       376.93 o                         
  -1  25   1        160.53        255.71       144.65 o                         
   0  25   1          1.77          0.00       107.37 o                         
   1  25   1        119.27        136.30       282.51 o                         
   2  25   1       4250.17       4312.17       421.04 o                         
   1   0   2       4183.74       4000.25        51.14 o                         
   2   0   2      17871.33      17231.05       199.64 o                         
   3   0   2       6799.33       6261.58        76.02 o                         
   4   0   2      28030.20      28588.43       338.92 o                         
   5   0   2       1424.96       1582.04        32.67 o                         
   6   0   2      16936.50      16244.14       203.81 o                         
   7   0   2       1378.95       1810.09        54.46 o                         
   8   0   2       6846.25       6886.49        88.98 o                         
   9   0   2         97.74         54.81        72.80 o                         
  10   0   2        491.95        714.17        99.77 o                         
  11   0   2       2009.43       1843.61       141.85 o                         
  12   0   2       9724.62       9779.78       264.98 o                         
  13   0   2         45.27        418.22       247.96 o                         
 -13   1   2       2536.47       2884.65       180.82 o                         
 -12   1   2       4682.00       4433.83       168.07 o                         
 -11   1   2        658.39        666.21        86.12 o                         
 -10   1   2       3292.17       3849.77       189.12 o                         
  -9   1   2        409.66        424.53        61.23 o                         
  -8   1   2       3903.30       4240.75       158.33 o                         
  -7   1   2       1420.49       1374.51        93.05 o                         
  -6   1   2      42795.86      42451.84       510.59 o                         
  -5   1   2      22388.23      21916.15       259.46 o                         
  -4   1   2       4556.91       4571.12        87.14 o                         
  -3   1   2       9751.52       9747.95       137.74 o                         
  -2   1   2      39840.12      38904.27       474.88 o                         
  -1   1   2       6686.19       6352.25       116.37 o                         
   0   1   2         34.38         94.63        45.74 o                         
   1   1   2       8379.99       8193.17       134.23 o                         
   2   1   2      40690.88      40516.81       501.68 o                         
   3   1   2       6924.54       7098.07       229.25 o                         
   4   1   2       3048.40       2870.72       149.41 o                         
   5   1   2      23986.33      23773.80       270.33 o                         
   6   1   2      37853.24      36972.54       434.89 o                         
   7   1   2       1318.57       1222.74        50.24 o                         
   8   1   2       3731.59       4028.55       141.65 o                         
   9   1   2         18.87         27.54        26.61 o                         
  10   1   2       3310.43       3431.29       291.57 o                         
  11   1   2       1066.44       1112.92       134.07 o                         
  12   1   2       4387.72       4714.35       275.32 o                         
  13   1   2       2025.77       2222.82       215.12 o                         
 -13   2   2        258.62        314.10       114.43 o                         
 -12   2   2       2587.36       2494.98       137.25 o                         
 -11   2   2       6396.44       6591.93       204.08 o                         
 -10   2   2       3464.82       3644.15       202.39 o                         
  -9   2   2       3232.16       3238.96       189.96 o                         
  -8   2   2      17147.25      16817.59       409.90 o                         
  -7   2   2      24837.90      25858.54       314.14 o                         
  -6   2   2       3724.34       4012.89        60.82 o                         
  -5   2   2       2899.60       3051.37        50.21 o                         
  -4   2   2      34827.84      33389.02       389.73 o                         
  -3   2   2        118.89        113.70        21.33 o                         
  -2   2   2       4578.91       4485.18        62.58 o                         
  -1   2   2      17740.75      16926.86       283.47 o                         
   0   2   2      60890.03      57758.38       982.57 o                         
   1   2   2      11578.77      11302.88       246.44 o                         
   2   2   2       4074.28       3971.04        57.61 o                         
   3   2   2       1124.41       1092.00        42.09 o                         
   4   2   2      34744.51      34146.62       439.93 o                         
   5   2   2       1898.50       1945.68       111.55 o                         
   6   2   2       3097.12       3214.05        66.83 o                         
   7   2   2      24881.52      24674.57       353.24 o                         
   8   2   2      19678.93      19646.65       294.63 o                         
   9   2   2       4322.64       4491.36        90.16 o                         
  10   2   2       4018.56       4223.06       169.38 o                         
  11   2   2       6348.82       6345.77       427.80 o                         
  12   2   2       3193.33       3192.74       163.23 o                         
  13   2   2        355.17        301.22       115.23 o                         
 -13   3   2       6676.17       6853.72       264.35 o                         
 -12   3   2        835.07       1010.47       135.70 o                         
 -11   3   2        312.83        490.15       125.27 o                         
 -10   3   2        429.67        438.99        51.59 o                         
  -9   3   2      15604.49      16548.51       348.46 o                         
  -8   3   2       4428.03       4374.87       138.36 o                         
  -7   3   2       6703.85       6777.14       106.77 o                         
  -6   3   2       3396.33       3540.24        62.75 o                         
  -5   3   2      47269.50      46143.71       541.10 o                         
  -4   3   2       6385.76       6262.37       114.49 o                         
  -3   3   2      12663.00      12691.88       168.07 o                         
  -2   3   2      51434.77      49356.39       681.16 o                         
  -1   3   2      52343.66      50129.52       773.19 o                         
   0   3   2       1310.06       1212.97        49.28 o                         
   1   3   2      55276.54      52070.84       796.62 o                         
   2   3   2      50142.04      48321.37       648.05 o                         
   3   3   2      12795.80      12547.47       157.23 o                         
   4   3   2       4839.21       4699.73       152.23 o                         
   5   3   2      45147.44      43644.66       711.10 o                         
   6   3   2       2431.93       2675.40        68.01 o                         
   7   3   2       7724.94       7881.77       184.67 o                         
   8   3   2       4942.91       4913.90        97.25 o                         
   9   3   2      13255.78      14168.77       231.76 o                         
  10   3   2        183.09        194.82        57.82 o                         
  11   3   2        339.73        269.20        92.28 o                         
  12   3   2        765.96        554.13        96.25 o                         
  13   3   2       6119.42       5984.02       324.67 o                         
 -13   4   2         24.03         19.09       109.93 o                         
 -12   4   2        759.88        970.37       172.98 o                         
 -11   4   2      16761.79      18386.61       439.57 o                         
 -10   4   2       1731.25       1774.01        71.90 o                         
  -9   4   2       2257.25       2166.42        62.37 o                         
  -8   4   2       3898.66       4489.50       302.88 o                         
  -7   4   2      40078.80      41059.95       511.71 o                         
  -6   4   2        901.31        906.49        85.36 o                         
  -5   4   2      10052.62      10040.08       126.29 o                         
  -4   4   2      13191.41      13746.75       185.17 o                         
  -3   4   2      52722.46      50928.69       708.07 o                         
  -2   4   2      16613.87      16421.15       224.09 o                         
  -1   4   2      30696.68      30190.12       461.05 o                         
   0   4   2       8067.58       7699.16       136.35 o                         
   1   4   2      23809.19      23511.97       345.95 o                         
   2   4   2      19226.60      19654.53       251.21 o                         
   3   4   2      50571.32      49282.80       693.31 o                         
   4   4   2      11797.88      12088.58       157.51 o                         
   5   4   2      11745.18      11378.54       150.65 o                         
   6   4   2        592.05        600.44        43.25 o                         
   7   4   2      39277.31      40099.12       615.35 o                         
   8   4   2       3419.30       3896.45       183.96 o                         
   9   4   2       3038.83       2876.10        93.10 o                         
  10   4   2       1925.48       1966.87       100.44 o                         
  11   4   2      15383.49      16962.64       457.10 o                         
  12   4   2        706.36        640.87       100.38 o                         
  13   4   2         45.36         28.16       127.18 o                         
 -13   5   2       3874.58       4282.65       229.45 o                         
 -12   5   2       2537.62       2609.47       206.28 o                         
 -11   5   2       1003.53        825.98        94.51 o                         
 -10   5   2       2040.94       2146.51       142.71 o                         
  -9   5   2      20308.12      21035.69       318.67 o                         
  -8   5   2        100.28        120.28        41.70 o                         
  -7   5   2       2851.40       2903.04       106.76 o                         
  -6   5   2      28226.42      29200.29       344.73 o                         
  -5   5   2      20109.42      19923.09       269.18 o                         
  -4   5   2       4348.42       4216.07        85.52 o                         
  -3   5   2      21717.85      20566.15       276.56 o                         
  -2   5   2      32107.63      30983.39       461.60 o                         
  -1   5   2      16823.24      17072.47       545.65 o                         
   0   5   2      31789.42      29657.54       470.45 o                         
   1   5   2      25087.34      26044.73       452.51 o                         
   2   5   2      26941.67      25563.68       357.96 o                         
   3   5   2      23935.63      22835.17       300.45 o                         
   4   5   2       2939.02       3082.33        59.74 o                         
   5   5   2      20635.28      20477.47       268.61 o                         
   6   5   2      26770.27      26246.16       340.74 o                         
   7   5   2       2662.29       2714.53        73.60 o                         
   8   5   2         98.41        194.22        63.93 o                         
   9   5   2      19851.38      19708.45       522.65 o                         
  10   5   2       2254.49       2234.64       286.99 o                         
  11   5   2       1015.69       1227.76       175.10 o                         
  12   5   2       2976.57       2947.10       234.70 o                         
  13   5   2       3260.61       2260.08       207.56 o                         
 -13   6   2        379.68        358.99       148.86 o                         
 -12   6   2       3406.89       3128.88       217.17 o                         
 -11   6   2       3717.77       4013.03       484.00 o                         
 -10   6   2       8956.94       9684.13       208.52 o                         
  -9   6   2       1077.00       1067.28        99.41 o                         
  -8   6   2      18998.77      19457.68       399.65 o                         
  -7   6   2      16805.61      17004.01       238.24 o                         
  -6   6   2       7800.07       8379.58       123.93 o                         
  -5   6   2      16576.76      16851.62       231.03 o                         
  -4   6   2      19401.21      17617.54       248.94 o                         
  -3   6   2      39254.95      39996.24       559.74 o                         
  -2   6   2       2443.69       2738.39        62.78 o                         
  -1   6   2       3223.05       2833.71        78.49 o                         
   0   6   2      14403.49      14097.78       224.10 o                         
   1   6   2       4748.10       4470.39       102.35 o                         
   2   6   2       3267.54       3533.40        68.08 o                         
   3   6   2      39529.44      40322.38       543.88 o                         
   4   6   2      21385.79      19694.54       247.91 o                         
   5   6   2      16578.64      17375.06       219.34 o                         
   6   6   2       7444.40       7876.11       108.76 o                         
   7   6   2      16863.19      17285.01       250.50 o                         
   8   6   2      18578.31      19384.41       403.71 o                         
   9   6   2       1218.04       1344.17        80.99 o                         
  10   6   2       8736.28       9176.98       235.14 o                         
  11   6   2       3747.49       4228.00       159.52 o                         
  12   6   2       3263.64       3876.89       245.15 o                         
  13   6   2        449.91        364.97       126.34 o                         
 -12   7   2       3839.06       3419.85       289.76 o                         
 -11   7   2        736.44        782.47        95.25 o                         
 -10   7   2      11284.43      12062.58       244.07 o                         
  -9   7   2       1109.30       1130.10       148.14 o                         
  -8   7   2       9342.32       9928.90       162.19 o                         
  -7   7   2       4335.72       4520.18       128.49 o                         
  -6   7   2      23109.73      23143.23       366.63 o                         
  -5   7   2       1915.53       1913.11        64.14 o                         
  -4   7   2       4685.98       4681.89       104.01 o                         
  -3   7   2       5832.47       6251.47        97.49 o                         
  -2   7   2      44330.45      42285.57       553.49 o                         
  -1   7   2       2111.85       2156.26       113.23 o                         
   0   7   2        107.00          0.00        28.44 o                         
   1   7   2       2630.74       2672.69        58.58 o                         
   2   7   2      45618.04      44186.09       663.23 o                         
   3   7   2       7464.17       7869.22       137.71 o                         
   4   7   2       3452.06       3500.71        59.95 o                         
   5   7   2       1440.95       1392.71        39.81 o                         
   6   7   2      21810.57      21731.56       403.08 o                         
   7   7   2       5383.24       5663.48       110.17 o                         
   8   7   2       9016.70       9537.08       279.48 o                         
   9   7   2        970.90        777.07        68.38 o                         
  10   7   2      10747.20      10603.23       279.71 o                         
  11   7   2        509.61        452.91        98.00 o                         
  12   7   2       4746.88       4667.66       235.80 o                         
 -12   8   2       3391.02       2877.32       454.32 o                         
 -11   8   2       1593.26       1711.31       168.20 o                         
 -10   8   2       5239.04       5324.15       160.51 o                         
  -9   8   2       3508.08       3451.25       205.65 o                         
  -8   8   2       9705.25      10177.35       236.99 o                         
  -7   8   2       3755.44       3737.78       135.63 o                         
  -6   8   2       1647.45       1886.74       109.14 o                         
  -5   8   2       5250.34       5513.70        98.88 o                         
  -4   8   2      46600.88      45724.75       636.36 o                         
  -3   8   2       2916.80       2799.50       102.06 o                         
  -2   8   2      16510.35      16480.06       240.93 o                         
  -1   8   2       5565.58       5801.77       132.42 o                         
   0   8   2      66983.95      64540.91       998.75 o                         
   1   8   2       7163.54       7387.90       128.51 o                         
   2   8   2      15412.48      15357.60       225.41 o                         
   3   8   2       2857.89       2774.80        60.61 o                         
   4   8   2      47475.89      48203.36       596.98 o                         
   5   8   2       4634.91       4965.77        80.55 o                         
   6   8   2       3403.03       3582.66       125.39 o                         
   7   8   2       2800.59       2950.14       181.12 o                         
   8   8   2       8991.63       8961.17       162.02 o                         
   9   8   2       2776.44       2721.67       101.17 o                         
  10   8   2       5684.58       5549.14       180.80 o                         
  11   8   2       1492.54       1688.83       247.04 o                         
  12   8   2       3452.52       2997.90       202.38 o                         
 -12   9   2       1152.43        669.01       130.31 o                         
 -11   9   2        196.17         99.12        71.36 o                         
 -10   9   2       5023.83       4770.80       146.01 o                         
  -9   9   2      13318.81      14353.34       257.61 o                         
  -8   9   2       6558.37       6434.64       116.92 o                         
  -7   9   2       5344.88       5153.47       104.40 o                         
  -6   9   2       6622.89       6647.03       154.23 o                         
  -5   9   2      19019.16      18486.68       291.75 o                         
  -4   9   2       6154.71       6013.68       138.93 o                         
  -3   9   2      14879.19      14905.24       216.99 o                         
  -2   9   2      25030.22      25585.30       358.64 o                         
  -1   9   2      13510.98      12628.33       241.46 o                         
   0   9   2      16847.91      16599.88       252.10 o                         
   1   9   2       9732.94       9528.87       269.27 o                         
   2   9   2      19967.71      20314.78       362.54 o                         
   3   9   2      18151.21      18425.19       313.13 o                         
   4   9   2       4576.96       4515.09        85.16 o                         
   5   9   2      19688.29      19733.89       275.50 o                         
   6   9   2       5059.28       5302.01        88.65 o                         
   7   9   2       4805.50       4788.35       102.91 o                         
   8   9   2       7218.09       7730.60       161.12 o                         
   9   9   2      14432.28      15283.96       384.92 o                         
  10   9   2       4922.21       4351.93       440.07 o                         
  11   9   2         67.25         21.35       124.84 o                         
  12   9   2       1678.95       1402.63       145.71 o                         
 -12  10   2       1757.82       1497.10       231.13 o                         
 -11  10   2       6107.30       6093.05       219.30 o                         
 -10  10   2         12.39         64.49        69.62 o                         
  -9  10   2        339.66        324.62        64.66 o                         
  -8  10   2        119.19         92.72        53.03 o                         
  -7  10   2       8582.48       9202.69       158.44 o                         
  -6  10   2       1123.21       1323.64        96.62 o                         
  -5  10   2       2933.17       2939.47        74.93 o                         
  -4  10   2       4462.45       4586.71       209.69 o                         
  -3  10   2      42391.34      41218.54       630.66 o                         
  -2  10   2      14514.05      15126.44       255.49 o                         
  -1  10   2      12039.49      12151.88       206.95 o                         
   0  10   2       9925.17      10010.60       166.45 o                         
   1  10   2      13067.94      13007.40       193.48 o                         
   2  10   2      15500.35      16462.09       281.15 o                         
   3  10   2      43066.40      42802.36       629.26 o                         
   4  10   2       2831.21       3005.96        85.54 o                         
   5  10   2       3255.28       3382.01        71.89 o                         
   6  10   2        980.51        916.48       102.34 o                         
   7  10   2       7910.14       8119.39       155.68 o                         
   8  10   2        208.15        351.54        79.61 o                         
   9  10   2        289.28        329.99        68.35 o                         
  10  10   2         39.17         55.36        79.57 o                         
  11  10   2       6478.59       6551.22       494.95 o                         
  12  10   2       1663.53       1469.01       163.60 o                         
 -12  11   2         61.78          0.00       108.80 o                         
 -11  11   2        874.30        876.52        98.23 o                         
 -10  11   2        787.60        688.45       121.70 o                         
  -9  11   2       9248.99       9833.75       311.38 o                         
  -8  11   2       3049.02       3020.69       173.09 o                         
  -7  11   2        928.51        933.53        99.39 o                         
  -6  11   2        409.60        463.35        62.03 o                         
  -5  11   2      22115.06      22723.36       413.80 o                         
  -4  11   2       3396.39       3378.32        96.48 o                         
  -3  11   2       7677.29       7430.05       130.86 o                         
  -2  11   2       4552.96       4213.22       116.76 o                         
  -1  11   2      29702.02      30161.90       544.30 o                         
   0  11   2       2729.69       3331.03       164.80 o                         
   1  11   2      28290.18      29081.57       411.33 o                         
   2  11   2       5106.15       4842.27        97.21 o                         
   3  11   2       9286.45       8869.18       187.88 o                         
   4  11   2       2944.10       3064.16        77.36 o                         
   5  11   2      23740.60      24467.12       356.20 o                         
   6  11   2        635.22        645.69        44.73 o                         
   7  11   2        757.28        656.30        63.03 o                         
   8  11   2       2528.04       2513.88        79.14 o                         
   9  11   2       9845.52       9881.85       224.80 o                         
  10  11   2        980.81        998.68       174.09 o                         
  11  11   2        859.55        646.50       139.53 o                         
  12  11   2         31.89        104.74       118.29 o                         
 -11  12   2       4953.42       4695.57       248.85 o                         
 -10  12   2       1408.16       1374.18       140.22 o                         
  -9  12   2       1088.62       1091.88       129.93 o                         
  -8  12   2       1283.44       1354.06        99.91 o                         
  -7  12   2       8076.10       8424.13       175.45 o                         
  -6  12   2        988.81       1080.47        56.40 o                         
  -5  12   2       2571.89       2944.44       134.36 o                         
  -4  12   2      14718.92      14729.29       296.02 o                         
  -3  12   2      18913.22      18852.61       343.08 o                         
  -2  12   2       4555.18       4954.67       113.78 o                         
  -1  12   2      17389.38      17932.29       345.63 o                         
   0  12   2       8600.01       8469.07       180.23 o                         
   1  12   2      13540.39      13846.63       211.05 o                         
   2  12   2       4512.62       4781.14        97.50 o                         
   3  12   2      20977.25      21931.99       345.95 o                         
   4  12   2      16226.29      16431.52       299.12 o                         
   5  12   2       3298.32       3616.01       122.49 o                         
   6  12   2        973.26        894.72        55.89 o                         
   7  12   2       7666.00       7555.46       150.62 o                         
   8  12   2       1963.52       2012.41       231.74 o                         
   9  12   2       1198.59       1264.69        78.93 o                         
  10  12   2       1063.65        961.15       124.07 o                         
  11  12   2       5654.98       5645.35       260.57 o                         
 -11  13   2        820.97        562.78        95.77 o                         
 -10  13   2       7728.42       7420.23       245.35 o                         
  -9  13   2       2726.06       2910.15       155.17 o                         
  -8  13   2        423.97        488.79        58.58 o                         
  -7  13   2       1908.33       1897.46        79.09 o                         
  -6  13   2       2296.98       2265.66        79.08 o                         
  -5  13   2       5281.00       5692.60       186.15 o                         
  -4  13   2       2549.59       2952.23        87.21 o                         
  -3  13   2       2709.04       2821.29        84.85 o                         
  -2  13   2      33546.85      33906.08       580.90 o                         
  -1  13   2       5142.09       5528.61       153.23 o                         
   0  13   2         20.24          0.00        46.14 o                         
   1  13   2       6097.11       6437.44       184.39 o                         
   2  13   2      31656.96      33191.18       656.36 o                         
   3  13   2       2864.77       2862.06        76.80 o                         
   4  13   2       3070.09       3375.74       117.92 o                         
   5  13   2       7644.71       8198.24       199.26 o                         
   6  13   2       3704.02       3406.27       120.86 o                         
   7  13   2       1982.19       1862.49        68.47 o                         
   8  13   2        545.76        673.99        62.10 o                         
   9  13   2       2414.57       2512.32        93.40 o                         
  10  13   2       8021.34       7659.15       303.70 o                         
  11  13   2        927.61        799.47       152.23 o                         
 -11  14   2        193.83        179.06        86.92 o                         
 -10  14   2       3671.81       3804.43       185.25 o                         
  -9  14   2       1554.00       1504.52        95.68 o                         
  -8  14   2       6182.99       6439.71       226.98 o                         
  -7  14   2       1323.15       1350.02        86.14 o                         
  -6  14   2       1695.96       1635.80        88.65 o                         
  -5  14   2        690.87        722.36        57.00 o                         
  -4  14   2      18295.63      18559.47       399.19 o                         
  -3  14   2        446.37        390.00        53.94 o                         
  -2  14   2       3033.34       2929.46       158.80 o                         
  -1  14   2        928.66        801.40        79.90 o                         
   0  14   2      30393.76      31168.74       559.80 o                         
   1  14   2        517.75        322.59        64.39 o                         
   2  14   2       3325.27       3201.39       119.64 o                         
   3  14   2        304.08        238.34        54.83 o                         
   4  14   2      20674.28      21287.11       467.97 o                         
   5  14   2        896.51        836.62       109.49 o                         
   6  14   2       2038.30       1984.63       167.23 o                         
   7  14   2       1470.25       1570.97        80.11 o                         
   8  14   2       5834.07       5924.83       168.81 o                         
   9  14   2       1441.76       1538.27       107.54 o                         
  10  14   2       3128.39       2742.26       178.38 o                         
  11  14   2        334.70        566.65       146.41 o                         
 -10  15   2       5341.50       5122.50       201.22 o                         
  -9  15   2        881.53        737.56        77.90 o                         
  -8  15   2       2879.30       2981.30       131.11 o                         
  -7  15   2        298.39        418.16        80.26 o                         
  -6  15   2      19861.86      20131.53       455.98 o                         
  -5  15   2       2213.87       2090.19        99.77 o                         
  -4  15   2       2389.91       2619.63        91.78 o                         
  -3  15   2       1568.03       1598.44        73.47 o                         
  -2  15   2      21318.24      22461.81       390.72 o                         
  -1  15   2       2830.87       2814.41       109.64 o                         
   0  15   2       2017.69       2150.27       100.77 o                         
   1  15   2       2341.48       2402.73        73.97 o                         
   2  15   2      20619.35      21684.25       371.41 o                         
   3  15   2       1607.51       1668.58        98.77 o                         
   4  15   2       3069.77       3217.80       101.63 o                         
   5  15   2       1423.93       1299.01        96.48 o                         
   6  15   2      19929.95      20079.95       533.00 o                         
   7  15   2        211.31        103.03        60.38 o                         
   8  15   2       2617.42       2578.60       156.51 o                         
   9  15   2       1192.65       1050.23        91.14 o                         
  10  15   2       5694.41       4959.90       344.67 o                         
 -10  16   2       4286.86       3694.19       192.63 o                         
  -9  16   2       1727.11       1900.03       153.80 o                         
  -8  16   2      10678.06      11139.88       317.11 o                         
  -7  16   2       6202.30       6609.24       253.26 o                         
  -6  16   2       1943.34       1777.28       132.15 o                         
  -5  16   2       2571.09       2761.10       178.15 o                         
  -4  16   2       9444.04       9953.78       229.81 o                         
  -3  16   2       4289.44       4222.21       129.21 o                         
  -2  16   2       2933.54       3017.23        99.02 o                         
  -1  16   2       2986.61       3072.22       161.80 o                         
   0  16   2       7735.87       8199.36       257.00 o                         
   1  16   2       2633.79       2694.07        96.97 o                         
   2  16   2       2176.82       2048.74        71.15 o                         
   3  16   2       3382.29       3397.55       100.59 o                         
   4  16   2       9048.64       9535.12       213.63 o                         
   5  16   2       2403.81       2639.55       102.64 o                         
   6  16   2       1951.41       1812.81       102.48 o                         
   7  16   2       4634.26       4764.97       195.39 o                         
   8  16   2       9908.02      10612.37       291.00 o                         
   9  16   2       1699.77       1664.70       149.80 o                         
  10  16   2       4272.08       3762.62       225.55 o                         
  -9  17   2       9218.65       8979.02       333.26 o                         
  -8  17   2        226.68        509.21       104.12 o                         
  -7  17   2       3167.42       3377.26       148.42 o                         
  -6  17   2       2719.49       2854.86       182.79 o                         
  -5  17   2      12009.86      11757.51       517.14 o                         
  -4  17   2       3602.86       3668.07       154.39 o                         
  -3  17   2       8531.39       8856.66       291.42 o                         
  -2  17   2       6028.46       5677.42       221.55 o                         
  -1  17   2       5936.95       6054.56       242.27 o                         
   0  17   2        122.42         81.91        48.95 o                         
   1  17   2       4897.45       5120.42       164.78 o                         
   2  17   2       6044.84       5766.80       139.00 o                         
   3  17   2       6546.75       7102.78       194.31 o                         
   4  17   2       4072.81       4059.06       280.72 o                         
   5  17   2      11653.20      12422.21       508.68 o                         
   6  17   2       2573.52       2392.55       110.32 o                         
   7  17   2       3353.44       3208.63       138.32 o                         
   8  17   2        208.60        442.72       137.07 o                         
   9  17   2       9406.71       9485.85       365.19 o                         
  -9  18   2       1298.89       1109.81       151.65 o                         
  -8  18   2        130.77         53.53       147.10 o                         
  -7  18   2      10443.26      11088.53       423.02 o                         
  -6  18   2        598.17        701.27       152.22 o                         
  -5  18   2       1929.80       1786.11       166.38 o                         
  -4  18   2       1200.21       1130.24        96.63 o                         
  -3  18   2      15147.64      15868.45       643.55 o                         
  -2  18   2       1630.84       1458.33       118.70 o                         
  -1  18   2      14720.36      15315.66       448.55 o                         
   0  18   2        389.47        447.71        90.90 o                         
   1  18   2      16416.10      17427.89       442.18 o                         
   2  18   2       1611.97       1549.08       102.01 o                         
   3  18   2      15289.01      16512.00       398.53 o                         
   4  18   2       1309.47       1444.04       280.24 o                         
   5  18   2       1725.78       1382.13       125.07 o                         
   6  18   2       1000.70        910.39       109.30 o                         
   7  18   2      10288.12      11076.62       278.81 o                         
   8  18   2        219.20        236.73       168.04 o                         
   9  18   2       1049.81       1057.78       228.01 o                         
  -8  19   2        659.10        790.29       162.70 o                         
  -7  19   2       3043.42       3225.11       266.73 o                         
  -6  19   2       1801.80       2030.08       174.12 o                         
  -5  19   2      13791.21      14789.93       769.56 o                         
  -4  19   2        510.13        425.63        88.91 o                         
  -3  19   2       5463.72       5763.96       394.58 o                         
  -2  19   2       1432.35       1803.97       137.65 o                         
  -1  19   2       5530.33       5713.83       310.57 o                         
   0  19   2        465.10        391.18       116.93 o                         
   1  19   2       4925.41       4463.46       211.53 o                         
   2  19   2       1828.40       2201.80       149.47 o                         
   3  19   2       5330.69       5362.65       203.25 o                         
   4  19   2        423.79        302.30       172.89 o                         
   5  19   2      13545.41      13973.55       371.20 o                         
   6  19   2       1835.56       1833.93       117.96 o                         
   7  19   2       2567.61       2273.11       191.26 o                         
   8  19   2        683.01        719.30       126.19 o                         
  -8  20   2       4428.33       3514.21       284.12 o                         
  -7  20   2       2693.73       2596.08       264.82 o                         
  -6  20   2       1670.81       1591.93      1104.84 o                         
  -5  20   2        172.24        183.18       120.18 o                         
  -4  20   2       6246.86       6937.30       403.25 o                         
  -3  20   2       5020.38       4926.84       252.52 o                         
  -2  20   2        935.32        826.10       179.21 o                         
  -1  20   2       3128.19       2920.84       205.82 o                         
   0  20   2      11884.42      11590.45       691.23 o                         
   1  20   2       3606.92       3827.55       228.95 o                         
   2  20   2       1263.88       1068.23       171.72 o                         
   3  20   2       3585.56       3056.60       167.34 o                         
   4  20   2       5449.69       5538.63       277.01 o                         
   5  20   2        312.03        452.12        91.34 o                         
   6  20   2       1335.16       1334.08       296.02 o                         
   7  20   2       2785.34       2470.10       166.34 o                         
   8  20   2       4759.03       4576.55       284.76 o                         
  -7  21   2         91.02         14.89       180.42 o                         
  -6  21   2       7767.21       7532.67       753.55 o                         
  -5  21   2       2138.00       1788.45       187.73 o                         
  -4  21   2       1414.23       1090.33       151.83 o                         
  -3  21   2       1074.86       1131.42       198.51 o                         
  -2  21   2      14355.51      15535.22       797.58 o                         
  -1  21   2       1484.72       1357.44       163.37 o                         
   0  21   2        519.68        434.77       170.38 o                         
   1  21   2       2010.76       1696.03       235.44 o                         
   2  21   2      15027.79      15525.75       694.53 o                         
   3  21   2       1059.12       1097.44       163.12 o                         
   4  21   2       1409.13       1289.77       169.84 o                         
   5  21   2       1842.83       1858.84       171.95 o                         
   6  21   2       8524.27       7891.27      1093.13 o                         
   7  21   2         61.12        111.98       122.27 o                         
  -6  22   2       2216.47       2043.65       355.32 o                         
  -5  22   2        242.13        108.93       167.19 o                         
  -4  22   2       5966.55       6345.64       401.13 o                         
  -3  22   2        751.90        826.08       193.46 o                         
  -2  22   2        109.17        206.24       212.83 o                         
  -1  22   2        408.15        423.01       122.74 o                         
   0  22   2      13348.08      14945.18       671.02 o                         
   1  22   2        478.01        478.84       156.76 o                         
   2  22   2         90.61         40.74       213.14 o                         
   3  22   2       1030.73        990.62       167.98 o                         
   4  22   2       5814.97       6432.56       326.18 o                         
   5  22   2        351.75        510.97       340.61 o                         
   6  22   2       2052.29       1479.34       224.55 o                         
  -5  23   2       2032.30       2012.50       358.84 o                         
  -4  23   2        516.35        327.54       158.63 o                         
  -3  23   2        733.88        764.23       257.39 o                         
  -2  23   2       6284.99       5847.32       377.41 o                         
  -1  23   2       4299.60       4403.27       321.55 o                         
   0  23   2         94.33          0.00       127.34 o                         
   1  23   2       4385.01       4295.24       316.83 o                         
   2  23   2       6685.71       6743.16       366.64 o                         
   3  23   2        481.44        283.29       169.94 o                         
   4  23   2        625.32        780.83       286.28 o                         
   5  23   2       2231.41       1634.99       165.91 o                         
  -4  24   2       2096.24       1844.97       248.93 o                         
  -3  24   2       3935.82       3999.98       377.56 o                         
  -2  24   2         63.26         29.30       121.69 o                         
  -1  24   2       3177.86       2927.02       220.03 o                         
   0  24   2       1015.88        872.42       157.68 o                         
   1  24   2       3300.46       3403.63       334.22 o                         
   2  24   2         71.75          0.00       147.02 o                         
   3  24   2       4436.12       4107.53       419.67 o                         
   4  24   2       1882.48       1436.13       217.05 o                         
  -2  25   2        108.56          0.00       132.39 o                         
  -1  25   2       4804.44       4335.33       288.94 o                         
   0  25   2         39.05          0.00       134.10 o                         
   1  25   2       5201.89       4733.84       459.45 o                         
   2  25   2        144.96        619.10       203.49 o                         
   1   0   3      64650.57      63647.92       969.95 o                         
   2   0   3       4746.10       5021.12        61.89 o                         
   3   0   3     100325.91      96553.45      1142.88 o                         
   4   0   3       1998.06       1879.28        55.11 o                         
   5   0   3       1725.10       1621.22        41.84 o                         
   6   0   3       5684.10       6055.12        76.44 o                         
   7   0   3      19648.64      19151.83       393.71 o                         
   8   0   3       1025.09       1040.44       101.77 o                         
   9   0   3        196.30        184.35        42.88 o                         
  10   0   3        254.67        186.48        80.99 o                         
  11   0   3      12756.21      13442.47       407.08 o                         
  12   0   3       1411.44       1494.83       217.26 o                         
  13   0   3        367.24        606.96       138.70 o                         
 -13   1   3       9566.26       9427.36       343.38 o                         
 -12   1   3       1390.75       1310.63       129.43 o                         
 -11   1   3         22.65         43.01       110.77 o                         
 -10   1   3       1419.99       1415.93       119.35 o                         
  -9   1   3      24450.11      25393.59       500.56 o                         
  -8   1   3        997.56       1020.69        62.61 o                         
  -7   1   3       1410.68       1643.66        56.23 o                         
  -6   1   3       4528.18       4515.83        76.58 o                         
  -5   1   3      39150.64      36982.09       435.99 o                         
  -4   1   3      26967.28      26327.31       284.23 o                         
  -3   1   3       5187.08       5787.84        73.43 o                         
  -2   1   3      46610.64      45279.37       555.81 o                         
  -1   1   3      46603.05      44867.84       635.86 o                         
   0   1   3       9745.41       9869.48       178.22 o                         
   1   1   3      46605.14      44240.19       723.28 o                         
   2   1   3      51908.04      50164.42       655.69 o                         
   3   1   3       6217.66       6815.96        80.01 o                         
   4   1   3      23470.74      22653.46       338.18 o                         
   5   1   3      37536.86      36194.57       425.73 o                         
   6   1   3       7430.25       7484.13       107.79 o                         
   7   1   3       1595.61       1845.83        62.18 o                         
   8   1   3       1135.00       1218.15       107.37 o                         
   9   1   3      23943.43      24175.16       404.30 o                         
  10   1   3       2605.83       2654.04       238.99 o                         
  11   1   3        109.02        133.22        86.72 o                         
  12   1   3       1422.66       1271.73       109.35 o                         
  13   1   3       9765.29       9807.49       379.49 o                         
 -13   2   3        233.52        189.53       184.07 o                         
 -12   2   3       3863.68       3647.32       204.21 o                         
 -11   2   3       6171.03       6242.74       208.30 o                         
 -10   2   3       1352.94       1322.44        83.19 o                         
  -9   2   3       4569.57       4636.86        85.44 o                         
  -8   2   3      12329.62      12670.35       180.62 o                         
  -7   2   3      17562.67      17745.17       441.90 o                         
  -6   2   3       8265.80       8101.22       146.73 o                         
  -5   2   3      17089.43      17023.16       277.01 o                         
  -4   2   3      31182.68      29908.03       335.05 o                         
  -3   2   3       3978.69       3685.74        59.46 o                         
  -2   2   3       5522.14       5619.40       117.20 o                         
  -1   2   3       4630.26       4504.92        74.02 o                         
   0   2   3     147336.92     137270.80      3695.92 o                         
   1   2   3       1696.36       1656.74        73.28 o                         
   2   2   3       5610.78       5832.65        80.88 o                         
   3   2   3       2665.15       2708.42       197.07 o                         
   4   2   3      33531.21      32310.39       429.36 o                         
   5   2   3      14800.54      15003.72       228.84 o                         
   6   2   3       8628.71       8613.72       175.10 o                         
   7   2   3      17873.08      18141.39       275.98 o                         
   8   2   3      12284.35      12477.03       198.22 o                         
   9   2   3       5013.06       5109.48       110.88 o                         
  10   2   3       1331.60       1212.39       119.58 o                         
  11   2   3       4952.87       5251.24       196.89 o                         
  12   2   3       3806.28       4174.67       179.25 o                         
  13   2   3        411.20        480.73       115.80 o                         
 -13   3   3        213.89        342.70        97.98 o                         
 -12   3   3       5631.68       5620.85       203.50 o                         
 -11   3   3       1405.75       1392.67       120.26 o                         
 -10   3   3       4804.14       4927.39       117.81 o                         
  -9   3   3       3631.41       3929.24       140.23 o                         
  -8   3   3       6154.36       6178.95       111.32 o                         
  -7   3   3       4903.54       4833.44        89.91 o                         
  -6   3   3      42446.71      43182.37       528.68 o                         
  -5   3   3       6575.30       6255.73       213.12 o                         
  -4   3   3       4717.93       4421.41        65.13 o                         
  -3   3   3      15207.78      14644.83       166.58 o                         
  -2   3   3     123809.24     117746.33      1463.49 o                         
  -1   3   3      14073.23      13958.85       204.16 o                         
   0   3   3      16510.27      17040.80       248.12 o                         
   1   3   3      15515.23      15314.33       256.14 o                         
   2   3   3     116481.28     108670.17      2527.52 o                         
   3   3   3      11847.41      11542.79       179.87 o                         
   4   3   3       3302.40       3094.63        88.14 o                         
   5   3   3       5237.77       5078.79       151.34 o                         
   6   3   3      41632.88      42272.62       624.20 o                         
   7   3   3       4334.92       4545.20       146.65 o                         
   8   3   3       4558.00       4673.72        99.89 o                         
   9   3   3       4450.88       4481.41       115.92 o                         
  10   3   3       5526.44       5725.12       314.80 o                         
  11   3   3       1196.67       1066.50       178.67 o                         
  12   3   3       6070.12       6049.16       739.12 o                         
  13   3   3        142.50        185.54       149.77 o                         
 -13   4   3       1555.20       1308.82       156.28 o                         
 -12   4   3       4186.06       4001.75       242.75 o                         
 -11   4   3       1351.88       1247.52       104.28 o                         
 -10   4   3       4681.31       4513.91       122.36 o                         
  -9   4   3       1321.23       1363.91        49.59 o                         
  -8   4   3      15053.76      15375.77       233.51 o                         
  -7   4   3       1050.66        941.53        40.12 o                         
  -6   4   3       3231.00       3524.12       103.77 o                         
  -5   4   3       4897.01       5058.43        84.31 o                         
  -4   4   3      48908.54      47847.84       548.53 o                         
  -3   4   3      14460.81      14944.28       210.90 o                         
  -2   4   3       7954.20       8299.35       110.29 o                         
  -1   4   3      77234.06      75030.15      1111.34 o                         
   0   4   3      30913.79      28462.46       450.61 o                         
   1   4   3      78740.14      76317.86      1473.37 o                         
   2   4   3       6759.54       7053.55       110.06 o                         
   3   4   3      13775.04      13855.95       199.45 o                         
   4   4   3      51918.25      52212.65       682.60 o                         
   5   4   3       5005.71       5007.49        76.96 o                         
   6   4   3       3207.25       3521.98       127.93 o                         
   7   4   3        769.92        736.44        63.61 o                         
   8   4   3      17438.07      17980.10       311.74 o                         
   9   4   3       1133.21       1137.97        61.89 o                         
  10   4   3       3758.76       3762.86       118.75 o                         
  11   4   3       1276.45       1138.87       102.97 o                         
  12   4   3       3890.44       3818.06       245.66 o                         
  13   4   3       1846.29       1305.53       172.80 o                         
 -13   5   3       2046.31       1848.11       158.19 o                         
 -12   5   3       1593.56       1542.75       126.94 o                         
 -11   5   3       1624.48       1380.44        81.69 o                         
 -10   5   3       8224.74       8792.89       176.24 o                         
  -9   5   3       3954.00       4274.68        94.89 o                         
  -8   5   3       9085.61       9486.39       147.73 o                         
  -7   5   3       4611.20       4754.73       130.93 o                         
  -6   5   3      35188.26      37047.01       409.57 o                         
  -5   5   3      17246.17      17072.68       243.50 o                         
  -4   5   3      10004.34       9996.34       186.39 o                         
  -3   5   3       4039.90       3836.05        75.70 o                         
  -2   5   3      34914.81      34420.46       486.96 o                         
  -1   5   3       4582.71       4230.03       130.49 o                         
   0   5   3       8782.12       8143.52       142.54 o                         
   1   5   3       5008.93       4804.11        93.48 o                         
   2   5   3      32803.36      32209.18       439.08 o                         
   3   5   3       5531.98       5072.12       259.58 o                         
   4   5   3       7329.62       7531.69       156.16 o                         
   5   5   3      16737.46      16908.52       257.57 o                         
   6   5   3      36122.00      36823.30       485.41 o                         
   7   5   3       4707.62       4762.01       100.64 o                         
   8   5   3       8542.10       9109.97       185.49 o                         
   9   5   3       3136.80       3164.98       147.51 o                         
  10   5   3       7081.14       7374.89       399.07 o                         
  11   5   3       1282.98       1271.76       180.02 o                         
  12   5   3       1632.27       1491.84       144.14 o                         
  13   5   3       2351.80       1867.00       175.04 o                         
 -13   6   3       1207.41        880.43       132.33 o                         
 -12   6   3        314.55         95.20       282.23 o                         
 -11   6   3       9388.61       8905.11       232.91 o                         
 -10   6   3       2002.14       1913.00       107.84 o                         
  -9   6   3        351.77        379.39        70.78 o                         
  -8   6   3       5598.80       5828.33       159.09 o                         
  -7   6   3      18494.16      20216.70       281.58 o                         
  -6   6   3       7637.75       8483.36       111.33 o                         
  -5   6   3      15854.24      14991.64       326.46 o                         
  -4   6   3      22553.96      22327.90       313.14 o                         
  -3   6   3      35088.05      35249.19       646.52 o                         
  -2   6   3      10638.69      10832.78       175.88 o                         
  -1   6   3      45699.27      42947.82       904.18 o                         
   0   6   3        202.38        252.76        28.64 o                         
   1   6   3      38417.50      35270.41       499.85 o                         
   2   6   3      11138.44      11315.05       195.68 o                         
   3   6   3      25670.19      26648.30       396.29 o                         
   4   6   3      25889.25      25648.58       337.16 o                         
   5   6   3      13595.04      12812.08       166.87 o                         
   6   6   3       6658.08       7264.71       153.51 o                         
   7   6   3      15744.88      16437.45       254.14 o                         
   8   6   3       7228.21       7509.72       223.94 o                         
   9   6   3        577.09        626.64        78.72 o                         
  10   6   3       1209.25       1136.00       111.61 o                         
  11   6   3       9566.01       9964.24       280.24 o                         
  12   6   3        528.55        426.95       184.43 o                         
  13   6   3       1158.63        929.69       203.81 o                         
 -12   7   3       1083.61        810.11       115.73 o                         
 -11   7   3        346.66        352.09        87.49 o                         
 -10   7   3       1300.25       1287.19       139.08 o                         
  -9   7   3      12231.60      13053.65       230.69 o                         
  -8   7   3       1662.14       1650.28        84.90 o                         
  -7   7   3       4062.40       4223.56        79.52 o                         
  -6   7   3       3082.17       3204.58        68.47 o                         
  -5   7   3      20205.14      21834.00       297.30 o                         
  -4   7   3       6246.39       6233.19       130.36 o                         
  -3   7   3      11172.87      10320.28       223.42 o                         
  -2   7   3        799.24        797.32        36.27 o                         
  -1   7   3      15706.28      15467.46       258.83 o                         
   0   7   3        788.83        890.15        35.51 o                         
   1   7   3      14641.40      15637.16       232.01 o                         
   2   7   3       1128.03       1177.87        40.49 o                         
   3   7   3      15515.70      14776.16       249.74 o                         
   4   7   3       7247.01       7289.74       117.78 o                         
   5   7   3      20820.23      22228.81       530.88 o                         
   6   7   3       3602.54       3871.70        67.29 o                         
   7   7   3       3513.87       3329.88        63.34 o                         
   8   7   3       2471.79       2500.87       108.44 o                         
   9   7   3      12577.56      13570.60       390.55 o                         
  10   7   3        934.03       1086.70       126.89 o                         
  11   7   3        403.90        359.22       140.09 o                         
  12   7   3        802.79        734.14       135.43 o                         
 -12   8   3       1930.55       1906.72       155.67 o                         
 -11   8   3       6934.11       7107.49       197.68 o                         
 -10   8   3       2239.85       2298.59       102.08 o                         
  -9   8   3       1331.86       1221.39        69.39 o                         
  -8   8   3       8601.80       8898.07       152.95 o                         
  -7   8   3      13876.36      14325.70       298.88 o                         
  -6   8   3       8955.04       9267.42       153.63 o                         
  -5   8   3       5846.83       5838.92       107.34 o                         
  -4   8   3       7302.30       7247.73       142.44 o                         
  -3   8   3      31592.63      31901.46       555.87 o                         
  -2   8   3      17709.09      17058.96       243.05 o                         
  -1   8   3      16693.81      17602.35       349.31 o                         
   0   8   3       6358.49       6110.63       150.22 o                         
   1   8   3      18983.96      20336.90       296.52 o                         
   2   8   3      19441.36      19441.55       247.34 o                         
   3   8   3      25311.32      24706.65       452.22 o                         
   4   8   3       5532.82       5311.57        90.70 o                         
   5   8   3       6388.94       6422.75       155.23 o                         
   6   8   3       9643.46       9561.23       141.49 o                         
   7   8   3      14751.96      15287.89       228.73 o                         
   8   8   3       8444.87       8425.40       166.26 o                         
   9   8   3       1054.93        815.49        81.85 o                         
  10   8   3       1868.84       1537.03        95.49 o                         
  11   8   3       7376.64       8399.15       286.80 o                         
  12   8   3       1710.91       1270.95       141.75 o                         
 -12   9   3       2472.81       2111.76       148.74 o                         
 -11   9   3        562.40        463.63        77.99 o                         
 -10   9   3       5617.10       5843.81       202.21 o                         
  -9   9   3       9012.61       9289.07       328.67 o                         
  -8   9   3       3744.46       4012.08        80.48 o                         
  -7   9   3        771.62        735.23        46.98 o                         
  -6   9   3       6218.36       6564.44       114.91 o                         
  -5   9   3      12128.52      12487.28       227.35 o                         
  -4   9   3        633.55        763.54        48.00 o                         
  -3   9   3       6204.12       6660.07       151.51 o                         
  -2   9   3       4706.24       4407.44        82.47 o                         
  -1   9   3      39102.62      39102.00       706.18 o                         
   0   9   3        461.14        598.24        48.52 o                         
   1   9   3      34970.04      35443.29       504.46 o                         
   2   9   3       3960.30       3756.90        74.48 o                         
   3   9   3       5912.69       6251.74       180.24 o                         
   4   9   3        426.82        505.26        41.74 o                         
   5   9   3      12884.27      13043.50       194.69 o                         
   6   9   3       6868.42       7507.28       114.98 o                         
   7   9   3        207.64        246.12        55.32 o                         
   8   9   3       3373.25       3422.78       121.07 o                         
   9   9   3       8556.61       8829.65       357.66 o                         
  10   9   3       5834.80       6192.26       252.79 o                         
  11   9   3        359.01        250.71       190.89 o                         
  12   9   3       2799.90       2771.66       235.60 o                         
 -12  10   3       3013.65       2504.18       214.97 o                         
 -11  10   3       1503.63       1408.93       124.93 o                         
 -10  10   3       2675.48       2684.07       174.67 o                         
  -9  10   3       2283.05       2122.45        94.12 o                         
  -8  10   3      13831.35      13824.75       242.21 o                         
  -7  10   3       4807.27       5027.41       138.14 o                         
  -6  10   3       3813.99       3910.17       131.21 o                         
  -5  10   3       5145.60       5019.83       203.80 o                         
  -4  10   3      26758.25      27017.04       393.09 o                         
  -3  10   3      12536.20      13494.81       378.71 o                         
  -2  10   3       9263.49       9211.24       182.81 o                         
  -1  10   3       5076.65       5746.63       298.16 o                         
   0  10   3      29191.78      29219.17       536.86 o                         
   1  10   3       5278.93       5728.98        99.43 o                         
   2  10   3       8807.60       9000.40       142.73 o                         
   3  10   3      11431.01      12564.50       196.48 o                         
   4  10   3      26390.75      26361.91       384.40 o                         
   5  10   3       6653.52       6621.34       183.24 o                         
   6  10   3       5412.18       5295.08       151.08 o                         
   7  10   3       3409.32       3516.74        91.91 o                         
   8  10   3      13886.20      13819.35       337.33 o                         
   9  10   3       2445.00       2257.20       101.76 o                         
  10  10   3       2571.98       2697.27       197.76 o                         
  11  10   3       2143.19       2418.82       181.38 o                         
  12  10   3       3406.64       2989.04       290.74 o                         
 -12  11   3       1491.85       1360.87       168.52 o                         
 -11  11   3        717.68        633.70       146.08 o                         
 -10  11   3       9669.69       9814.24       225.92 o                         
  -9  11   3        293.44        412.90        66.71 o                         
  -8  11   3       5521.64       5792.16       138.97 o                         
  -7  11   3        370.48        406.86        82.00 o                         
  -6  11   3       8401.73       8682.31       162.02 o                         
  -5  11   3       1556.92       1699.49        63.86 o                         
  -4  11   3       6936.31       7438.91       177.53 o                         
  -3  11   3        153.90        110.68        51.31 o                         
  -2  11   3      36471.17      37028.15       712.24 o                         
  -1  11   3       2959.10       3136.97        98.33 o                         
   0  11   3          0.83          0.00        36.25 o                         
   1  11   3       3477.83       3588.34        83.17 o                         
   2  11   3      34394.33      34026.14       550.83 o                         
   3  11   3        104.02        123.56        43.42 o                         
   4  11   3       6913.32       6747.15       268.15 o                         
   5  11   3       1730.65       1782.59        78.64 o                         
   6  11   3       8216.74       8237.29       197.11 o                         
   7  11   3        517.66        518.25        47.64 o                         
   8  11   3       5012.95       5162.29       177.11 o                         
   9  11   3        351.44        147.55        73.16 o                         
  10  11   3      10395.14      10654.72       298.94 o                         
  11  11   3        631.97        720.36       203.18 o                         
  12  11   3       1857.58       1787.18       294.40 o                         
 -11  12   3       1100.83       1009.33       132.28 o                         
 -10  12   3       4613.37       4184.37       136.58 o                         
  -9  12   3       1246.29       1136.33        53.28 o                         
  -8  12   3       8317.32       8682.47       188.45 o                         
  -7  12   3       5236.79       5198.39       121.69 o                         
  -6  12   3       4281.55       4398.39       110.76 o                         
  -5  12   3       1947.71       1996.67        70.14 o                         
  -4  12   3      18609.71      19316.68       326.26 o                         
  -3  12   3      16889.62      16895.55       271.49 o                         
  -2  12   3       2339.09       2439.65       126.07 o                         
  -1  12   3      10124.28      10441.75       198.85 o                         
   0  12   3      28564.48      28818.45       473.02 o                         
   1  12   3       9750.66       9649.31       163.09 o                         
   2  12   3       3039.89       3133.64        77.88 o                         
   3  12   3      18687.16      19757.40       312.08 o                         
   4  12   3      21891.93      22312.62       358.85 o                         
   5  12   3       1743.06       1769.74        58.15 o                         
   6  12   3       4601.72       4448.34       100.51 o                         
   7  12   3       6937.05       7141.96       249.85 o                         
   8  12   3       7407.95       7710.29       220.83 o                         
   9  12   3       1782.21       1773.22       191.25 o                         
  10  12   3       4550.52       4395.65       157.74 o                         
  11  12   3        695.97        503.41       132.97 o                         
 -11  13   3        349.70        267.45        82.15 o                         
 -10  13   3       2756.59       2637.47       257.95 o                         
  -9  13   3       5214.59       5598.40       151.46 o                         
  -8  13   3       3297.21       3226.41       118.35 o                         
  -7  13   3        345.62        378.17        56.54 o                         
  -6  13   3       9784.07      10566.44       204.50 o                         
  -5  13   3       8850.28       9289.56       175.75 o                         
  -4  13   3       2361.69       2390.26        78.04 o                         
  -3  13   3       9464.45       9502.10       225.27 o                         
  -2  13   3       8303.24       8475.09       231.92 o                         
  -1  13   3      19571.90      20244.14       433.78 o                         
   0  13   3       3965.73       4428.66       137.97 o                         
   1  13   3      20563.56      21134.03       354.15 o                         
   2  13   3       6361.04       6306.02       161.95 o                         
   3  13   3      10585.67      10740.55       189.57 o                         
   4  13   3       3356.37       3195.67        83.92 o                         
   5  13   3       9577.06       9830.64       171.10 o                         
   6  13   3       9055.56       9507.82       190.32 o                         
   7  13   3        996.74        783.51        89.33 o                         
   8  13   3       2829.61       2837.18       124.78 o                         
   9  13   3       5513.90       5568.69       358.10 o                         
  10  13   3       3377.34       3373.06       173.24 o                         
  11  13   3        552.53        508.93       344.03 o                         
 -11  14   3       5526.68       5029.07       231.29 o                         
 -10  14   3       1493.96       1602.24       123.64 o                         
  -9  14   3        520.57        380.24       127.79 o                         
  -8  14   3       1098.59       1287.61       108.41 o                         
  -7  14   3      11686.42      12087.97       271.21 o                         
  -6  14   3       1390.46       1175.99       177.10 o                         
  -5  14   3       4373.50       4369.79       120.09 o                         
  -4  14   3       1821.81       1945.01        96.91 o                         
  -3  14   3      27627.69      27876.75       456.11 o                         
  -2  14   3       2049.96       2043.74        78.73 o                         
  -1  14   3      12758.94      12115.80       273.29 o                         
   0  14   3        875.48       1103.19        59.50 o                         
   1  14   3      10939.55      10506.67       303.59 o                         
   2  14   3       1439.65       1311.01        77.90 o                         
   3  14   3      28066.88      28488.48       488.86 o                         
   4  14   3       2565.37       2619.89       113.46 o                         
   5  14   3       4447.72       4538.23       101.80 o                         
   6  14   3       1048.59       1061.03       120.92 o                         
   7  14   3      10952.42      11370.64       247.38 o                         
   8  14   3        669.02        816.00       197.25 o                         
   9  14   3        405.57        374.11        88.37 o                         
  10  14   3       1508.85       1301.22       147.37 o                         
  11  14   3       5857.40       5130.30       305.80 o                         
 -10  15   3       1774.49       1601.19       116.90 o                         
  -9  15   3      10113.17      10915.69       279.44 o                         
  -8  15   3        862.14        964.81       209.83 o                         
  -7  15   3       1611.48       1595.30       182.53 o                         
  -6  15   3        967.39       1153.53        95.43 o                         
  -5  15   3      14197.39      14823.93       350.95 o                         
  -4  15   3        512.77        552.20        72.18 o                         
  -3  15   3      19634.73      19844.96       614.05 o                         
  -2  15   3       5328.08       5774.11       160.36 o                         
  -1  15   3       8534.17       8422.94       351.19 o                         
   0  15   3        207.20        327.50        54.03 o                         
   1  15   3       9461.53       9975.73       322.07 o                         
   2  15   3       5362.66       5803.72       128.89 o                         
   3  15   3      18053.22      18835.14       562.59 o                         
   4  15   3        409.65        394.24        48.17 o                         
   5  15   3      16630.84      16716.99       310.56 o                         
   6  15   3        442.65        507.31       130.07 o                         
   7  15   3       1414.55       1563.54        86.15 o                         
   8  15   3        725.23        722.72        79.51 o                         
   9  15   3      10024.21      10167.05       350.91 o                         
  10  15   3       1558.03       1489.16       238.78 o                         
 -10  16   3       2185.45       1937.48       134.06 o                         
  -9  16   3        573.66        488.59       123.35 o                         
  -8  16   3       3832.40       3906.85       276.01 o                         
  -7  16   3       6532.35       7136.53       213.39 o                         
  -6  16   3       2227.55       2030.55       187.68 o                         
  -5  16   3       7808.99       8201.14       524.10 o                         
  -4  16   3      12445.10      12577.50       413.39 o                         
  -3  16   3       2378.98       2222.77        90.34 o                         
  -2  16   3       1966.82       1992.37       129.21 o                         
  -1  16   3       9557.81      10384.20       235.29 o                         
   0  16   3       4912.99       5248.29       163.09 o                         
   1  16   3       8477.56       8760.32       174.99 o                         
   2  16   3       2100.07       2236.13        74.42 o                         
   3  16   3       2332.18       2546.27       211.54 o                         
   4  16   3      10343.11      10214.56       208.94 o                         
   5  16   3       7278.50       7565.18       271.60 o                         
   6  16   3       1580.28       1352.27       109.06 o                         
   7  16   3       6475.91       6531.00       186.97 o                         
   8  16   3       4407.98       4495.76       154.47 o                         
   9  16   3        628.45        720.71       138.70 o                         
  10  16   3       2372.15       2094.81       169.77 o                         
  -9  17   3        609.64        863.99       107.78 o                         
  -8  17   3       1789.79       1750.61       156.37 o                         
  -7  17   3        225.36        264.41       107.06 o                         
  -6  17   3      11597.50      11238.38       408.18 o                         
  -5  17   3       2270.15       2500.64       193.77 o                         
  -4  17   3       1475.84       1391.74       161.66 o                         
  -3  17   3       1489.83       1484.58       128.65 o                         
  -2  17   3      10342.75      11030.24       264.14 o                         
  -1  17   3       3321.44       3465.73       155.01 o                         
   0  17   3       1049.25        837.53        65.68 o                         
   1  17   3       2807.43       2853.35       200.39 o                         
   2  17   3      10992.81      11528.08       245.19 o                         
   3  17   3       1844.85       1730.53        77.80 o                         
   4  17   3       1427.18       1363.82        93.09 o                         
   5  17   3       2952.16       2971.25       192.82 o                         
   6  17   3      10835.69      11301.56       295.35 o                         
   7  17   3         28.72         15.42        78.64 o                         
   8  17   3       1650.73       1702.74       192.44 o                         
   9  17   3        313.29        376.44       119.86 o                         
  -9  18   3       1441.49        885.33       134.79 o                         
  -8  18   3       6969.59       7015.14       252.41 o                         
  -7  18   3        503.07        656.04       267.85 o                         
  -6  18   3       1853.15       1930.92       440.88 o                         
  -5  18   3       1822.97       1718.43       271.39 o                         
  -4  18   3      16037.80      15990.11       430.91 o                         
  -3  18   3        445.58        697.89       125.50 o                         
  -2  18   3        208.84        402.34       124.47 o                         
  -1  18   3       3055.89       3216.83       222.12 o                         
   0  18   3      19961.47      21863.58       817.87 o                         
   1  18   3       2521.46       2508.36       133.08 o                         
   2  18   3         95.47        111.11        92.48 o                         
   3  18   3        517.97        732.04       168.95 o                         
   4  18   3      16221.02      16606.26       420.32 o                         
   5  18   3       2290.11       1940.00       121.16 o                         
   6  18   3       1905.24       1658.90        86.43 o                         
   7  18   3        355.52        367.79       106.31 o                         
   8  18   3       6136.37       6374.20       296.72 o                         
   9  18   3       1195.50       1269.32       153.88 o                         
  -8  19   3        856.26       1025.17       249.57 o                         
  -7  19   3        297.91        393.69       183.97 o                         
  -6  19   3       9710.10      10096.00       345.63 o                         
  -5  19   3       1092.05       1400.52       248.52 o                         
  -4  19   3       1695.47       2024.61       184.97 o                         
  -3  19   3       2655.94       2348.21       151.41 o                         
  -2  19   3       8101.18       8146.74       300.93 o                         
  -1  19   3       1320.25        915.45       151.18 o                         
   0  19   3       3660.61       4037.76       185.47 o                         
   1  19   3       1468.76       1571.23       121.46 o                         
   2  19   3       9944.28      10128.13       508.25 o                         
   3  19   3       2013.98       1906.41       129.57 o                         
   4  19   3       1527.68       1601.87       204.97 o                         
   5  19   3        820.34       1006.28       116.24 o                         
   6  19   3       9207.81       9767.13       331.89 o                         
   7  19   3        553.50        474.68       114.44 o                         
   8  19   3       1211.73       1159.96       198.79 o                         
  -8  20   3       2504.96       2089.90       304.70 o                         
  -7  20   3       4866.24       4744.73       334.78 o                         
  -6  20   3       1296.25       1242.73       172.66 o                         
  -5  20   3       1653.40       2083.57       285.70 o                         
  -4  20   3       3958.77       3862.57       262.00 o                         
  -3  20   3       2783.19       2708.70       275.02 o                         
  -2  20   3       2070.33       1946.54       173.52 o                         
  -1  20   3       3661.08       3683.40       369.85 o                         
   0  20   3       5376.03       5815.11       358.79 o                         
   1  20   3       4482.74       4434.83       216.21 o                         
   2  20   3       1576.32       1357.34       126.23 o                         
   3  20   3       2865.17       2572.14       344.94 o                         
   4  20   3       3659.40       3812.47       209.51 o                         
   5  20   3       1378.24       1310.57       110.11 o                         
   6  20   3       1370.10       1224.66       110.30 o                         
   7  20   3       5044.02       4875.89       250.68 o                         
   8  20   3       2506.62       2018.31       193.76 o                         
  -7  21   3       1888.93       1589.66       181.32 o                         
  -6  21   3         76.09        581.34       143.33 o                         
  -5  21   3       8094.85       8141.07       791.73 o                         
  -4  21   3       2568.04       2614.55       622.39 o                         
  -3  21   3       1192.91       1039.93       359.02 o                         
  -2  21   3       1884.65       1529.46       161.84 o                         
  -1  21   3       5664.10       5327.93       472.61 o                         
   0  21   3       1695.91       1695.81       316.84 o                         
   1  21   3       5630.14       5160.54       241.59 o                         
   2  21   3       1633.54       1498.19       340.57 o                         
   3  21   3        912.78        910.03       188.53 o                         
   4  21   3       3090.91       2933.58       392.93 o                         
   5  21   3       7282.85       7539.77       317.03 o                         
   6  21   3         89.25          6.16        86.47 o                         
   7  21   3       2096.99       1839.12       275.70 o                         
  -6  22   3        491.53        323.09       405.52 o                         
  -5  22   3        399.30        215.98       240.18 o                         
  -4  22   3         93.99        602.69       197.02 o                         
  -3  22   3       6054.16       5766.15       382.21 o                         
  -2  22   3       2117.00       2038.91       164.69 o                         
  -1  22   3       5753.70       5179.72       271.53 o                         
   0  22   3        499.69        531.37       183.59 o                         
   1  22   3       6973.13       6790.74       568.68 o                         
   2  22   3       2470.78       2210.66       357.27 o                         
   3  22   3       6099.92       6129.32       567.77 o                         
   4  22   3        125.06        139.99       149.55 o                         
   5  22   3        429.03        202.77       129.22 o                         
   6  22   3        643.00        736.30       154.51 o                         
  -5  23   3       4279.38       4265.59       417.85 o                         
  -4  23   3        818.15        787.73       243.38 o                         
  -3  23   3       1024.23        923.67       285.87 o                         
  -2  23   3       3217.08       2604.53       298.03 o                         
  -1  23   3       2867.55       3068.73       247.07 o                         
   0  23   3        195.26        150.08       111.32 o                         
   1  23   3       3437.15       3474.94       252.74 o                         
   2  23   3       4126.64       4342.86       556.81 o                         
   3  23   3       1118.05       1106.80       173.02 o                         
   4  23   3        844.40        883.02       197.73 o                         
   5  23   3       3680.49       3264.63       187.79 o                         
  -4  24   3       4190.61       3554.01       396.98 o                         
  -3  24   3       1433.62       1479.16       224.23 o                         
  -2  24   3        410.59        154.23       148.39 o                         
  -1  24   3       1125.60       1102.55       175.72 o                         
   0  24   3      13749.52      14222.88       749.00 o                         
   1  24   3        763.65        612.38       317.30 o                         
   2  24   3        530.19        523.89       241.11 o                         
   3  24   3       1661.33       1888.98       181.57 o                         
   4  24   3       3636.01       3396.70       433.20 o                         
  -1  25   3        323.36        699.46       208.04 o                         
   0  25   3         55.52          0.00       325.50 o                         
   1  25   3        230.04        202.85       124.87 o                         
   0   0   4     120488.83     111586.32      2648.08 o                         
   1   0   4      22789.98      22979.97       375.80 o                         
   2   0   4       3069.36       3342.71       100.34 o                         
   3   0   4       1585.18       1227.11        42.31 o                         
   4   0   4      46208.52      45482.60       510.88 o                         
   5   0   4       3331.39       3382.71        52.06 o                         
   6   0   4      15291.41      16287.39       217.55 o                         
   7   0   4         13.49         63.08        38.59 o                         
   8   0   4      15900.67      16851.53       212.76 o                         
   9   0   4       9638.13      10226.49       143.67 o                         
  10   0   4       3460.82       3516.60       162.23 o                         
  11   0   4         42.88          0.00        88.55 o                         
  12   0   4       8003.18       8209.64       291.19 o                         
  13   0   4        856.43        929.50       134.27 o                         
 -13   1   4       2783.03       2357.22       164.42 o                         
 -12   1   4       4542.59       4627.26       189.02 o                         
 -11   1   4        449.51        722.82       249.96 o                         
 -10   1   4       6222.32       6180.95       222.12 o                         
  -9   1   4       2908.62       2838.16        85.43 o                         
  -8   1   4       8704.27       8934.80       128.69 o                         
  -7   1   4       8030.13       8319.85       109.90 o                         
  -6   1   4      25944.54      25316.71       291.10 o                         
  -5   1   4       6190.49       6059.40       126.07 o                         
  -4   1   4       8465.92       8295.74       104.15 o                         
  -3   1   4       9797.63       9167.20       185.49 o                         
  -2   1   4      42021.04      40010.12       530.74 o                         
  -1   1   4      55695.04      53902.71       979.47 o                         
   0   1   4       3616.86       3560.99        69.04 o                         
   1   1   4      45773.85      43440.39       664.29 o                         
   2   1   4      48446.11      45474.61       609.07 o                         
   3   1   4       9455.33       8674.48       130.24 o                         
   4   1   4      10181.79      10048.16       116.56 o                         
   5   1   4       7531.09       7514.48        97.18 o                         
   6   1   4      25714.19      25011.98       364.20 o                         
   7   1   4       7038.65       7128.38        93.68 o                         
   8   1   4       8808.37       9417.88       177.10 o                         
   9   1   4       1599.37       1740.91       160.52 o                         
  10   1   4       5884.51       6049.51       139.36 o                         
  11   1   4        716.27        681.94        98.16 o                         
  12   1   4       4466.02       4909.14       189.60 o                         
  13   1   4       2227.30       1974.31       164.45 o                         
 -13   2   4        621.51        458.95       119.61 o                         
 -12   2   4       3589.32       3868.59       302.63 o                         
 -11   2   4       4908.84       5682.28       186.53 o                         
 -10   2   4       5428.90       5297.18       299.97 o                         
  -9   2   4        952.79        966.93        44.53 o                         
  -8   2   4      14808.60      15882.30       258.90 o                         
  -7   2   4      13205.87      13372.61       358.05 o                         
  -6   2   4      10245.42       9379.32       229.55 o                         
  -5   2   4       3487.88       3467.96        58.79 o                         
  -4   2   4      17567.82      17150.43       181.22 o                         
  -3   2   4      32538.47      33969.99       398.00 o                         
  -2   2   4      32454.80      32046.76       433.70 o                         
  -1   2   4     281435.44     268759.72      5719.74 o                         
   0   2   4        464.77        436.06        61.60 o                         
   1   2   4     278945.94     263238.50      5358.75 o                         
   2   2   4      28270.90      27693.43       403.80 o                         
   3   2   4      36378.89      37481.04       499.98 o                         
   4   2   4      16675.02      16774.97       224.61 o                         
   5   2   4       5106.16       5163.05       189.14 o                         
   6   2   4      10464.94       9662.40       181.96 o                         
   7   2   4      11675.94      12089.86       157.90 o                         
   8   2   4      16532.46      17682.83       272.01 o                         
   9   2   4       1600.79       1731.50       130.64 o                         
  10   2   4       5425.29       5209.54       141.72 o                         
  11   2   4       5575.25       5638.30       198.48 o                         
  12   2   4       3788.91       3962.19       596.04 o                         
  13   2   4        661.64        420.71       131.79 o                         
 -13   3   4       4964.51       4756.65       236.72 o                         
 -12   3   4        885.99        853.35       209.07 o                         
 -11   3   4         97.55        121.35       146.22 o                         
 -10   3   4       1784.52       1916.86       147.21 o                         
  -9   3   4      10813.54      10886.47       160.66 o                         
  -8   3   4       2583.89       2696.91       102.48 o                         
  -7   3   4       4499.49       4295.26       134.76 o                         
  -6   3   4        484.36        348.91        21.88 o                         
  -5   3   4      30786.05      30673.71       337.23 o                         
  -4   3   4       4392.59       4540.09        95.38 o                         
  -3   3   4       5928.40       5667.79        89.47 o                         
  -2   3   4        458.60        402.64        18.97 o                         
  -1   3   4      14550.90      14233.97       207.71 o                         
   0   3   4       2470.87       2345.59        45.00 o                         
   1   3   4      17336.09      17168.29       267.66 o                         
   2   3   4        612.55        557.72        28.73 o                         
   3   3   4       8030.01       7750.73       260.44 o                         
   4   3   4       3687.84       3694.80        74.17 o                         
   5   3   4      28298.74      28046.06       361.26 o                         
   6   3   4        765.68        704.30        59.11 o                         
   7   3   4       5137.95       5046.09        73.61 o                         
   8   3   4       4024.66       3788.14        87.66 o                         
   9   3   4      10807.28      10964.33       278.58 o                         
  10   3   4       1386.26       1419.51        74.94 o                         
  11   3   4        126.39        187.42        70.85 o                         
  12   3   4        839.27        903.88       242.56 o                         
  13   3   4       4977.72       4546.14       301.88 o                         
 -13   4   4         63.15        216.93        91.29 o                         
 -12   4   4        710.60        506.17       113.35 o                         
 -11   4   4       9277.11       9756.72       251.15 o                         
 -10   4   4       1815.46       1626.06       167.38 o                         
  -9   4   4       4208.07       4423.61       117.34 o                         
  -8   4   4       2239.73       2205.27        69.21 o                         
  -7   4   4      17134.93      17639.01       231.30 o                         
  -6   4   4      10046.46      10455.07       132.16 o                         
  -5   4   4      18200.06      18857.93       217.45 o                         
  -4   4   4       2397.41       2506.45        48.38 o                         
  -3   4   4      51269.65      49857.69       592.40 o                         
  -2   4   4      10292.37      10317.34       133.18 o                         
  -1   4   4      26292.03      25707.84       359.31 o                         
   0   4   4      26124.30      23280.84       334.80 o                         
   1   4   4      26149.40      26083.25       386.42 o                         
   2   4   4      10093.21       9860.44       172.18 o                         
   3   4   4      48927.73      46864.60       848.89 o                         
   4   4   4       3463.37       3618.59       100.39 o                         
   5   4   4      18430.62      18914.50       397.64 o                         
   6   4   4       9560.58       9823.64       143.36 o                         
   7   4   4      15404.84      15961.74       222.69 o                         
   8   4   4       2098.39       2132.21       167.09 o                         
   9   4   4       4841.55       5089.35       113.66 o                         
  10   4   4       1585.11       1481.93        82.16 o                         
  11   4   4       8906.90       9275.58       488.12 o                         
  12   4   4        592.19        346.11       113.47 o                         
  13   4   4        105.71        266.93       117.59 o                         
 -13   5   4       1927.68       1898.32       384.21 o                         
 -12   5   4       3148.43       3233.81       283.72 o                         
 -11   5   4       1733.45       1644.14       183.16 o                         
 -10   5   4       1470.19       1445.82       281.03 o                         
  -9   5   4      11776.38      12105.91       212.60 o                         
  -8   5   4        382.20        410.82        81.29 o                         
  -7   5   4       5554.54       5521.30        83.96 o                         
  -6   5   4      10809.93      11177.97       132.29 o                         
  -5   5   4      11416.01      10663.14       146.57 o                         
  -4   5   4       3736.28       3993.24        76.61 o                         
  -3   5   4      26785.81      26807.44       331.03 o                         
  -2   5   4      18590.13      19462.48       252.16 o                         
  -1   5   4      15070.58      14816.17       207.54 o                         
   0   5   4       1645.85       1785.05        77.13 o                         
   1   5   4      18293.15      17801.38       253.43 o                         
   2   5   4      18093.63      18654.82       270.20 o                         
   3   5   4      26622.25      25816.55       377.39 o                         
   4   5   4       3344.23       3462.55        58.59 o                         
   5   5   4      12337.88      11774.35       188.21 o                         
   6   5   4      10685.93      11010.88       149.33 o                         
   7   5   4       4629.55       4522.43       107.49 o                         
   8   5   4        214.82        401.07        49.00 o                         
   9   5   4      11358.63      11101.76       238.84 o                         
  10   5   4       2887.25       2994.07       118.46 o                         
  11   5   4       2000.81       1661.51       113.02 o                         
  12   5   4       3564.25       3164.71       256.46 o                         
  13   5   4       1443.56       1205.98       192.05 o                         
 -12   6   4       3161.73       2771.59       226.93 o                         
 -11   6   4       2235.68       2319.72        94.62 o                         
 -10   6   4       5465.16       5641.28       275.54 o                         
  -9   6   4       2116.43       2083.93        71.51 o                         
  -8   6   4      13248.33      13927.85       213.19 o                         
  -7   6   4       3594.37       3615.08        66.65 o                         
  -6   6   4       1819.36       1873.21        45.85 o                         
  -5   6   4      10190.20      10483.54       136.71 o                         
  -4   6   4       9377.99       9237.65       236.99 o                         
  -3   6   4      18147.80      18226.10       226.33 o                         
  -2   6   4       3059.50       3348.13        60.72 o                         
  -1   6   4      10722.43      11180.17       238.07 o                         
   0   6   4     113059.12     113548.33      1805.85 o                         
   1   6   4      13930.79      14457.93       230.93 o                         
   2   6   4       2503.85       2591.71        67.47 o                         
   3   6   4      16302.74      15843.95       222.82 o                         
   4   6   4       9392.19       9376.55       140.81 o                         
   5   6   4       7991.17       8492.68       134.64 o                         
   6   6   4       2178.68       2392.81        72.75 o                         
   7   6   4       3152.32       3340.55        71.18 o                         
   8   6   4      12922.95      13798.50       550.41 o                         
   9   6   4       1759.55       1692.53       106.06 o                         
  10   6   4       5192.04       5245.55       152.67 o                         
  11   6   4       1959.48       1886.34       126.37 o                         
  12   6   4       3034.15       3033.63       167.74 o                         
 -12   7   4       2839.19       3083.18       228.84 o                         
 -11   7   4       1320.57       1282.64       133.50 o                         
 -10   7   4       8785.63       9113.00       276.01 o                         
  -9   7   4       1450.65       1283.31        82.90 o                         
  -8   7   4       2736.59       2773.89        70.74 o                         
  -7   7   4       1647.82       1653.76        72.33 o                         
  -6   7   4      17817.07      18230.10       238.50 o                         
  -5   7   4       1088.33       1208.40        67.18 o                         
  -4   7   4       3486.64       3353.71        61.67 o                         
  -3   7   4       9432.97       8728.68       174.03 o                         
  -2   7   4      47307.21      49155.58       677.74 o                         
  -1   7   4        831.06        756.21        59.89 o                         
   0   7   4        890.32       1551.08       102.77 o                         
   1   7   4       1393.17       1054.18        39.16 o                         
   2   7   4      42314.39      42760.82       590.80 o                         
   3   7   4       6433.01       5940.81       155.43 o                         
   4   7   4       2872.48       2603.04        58.87 o                         
   5   7   4        917.54       1055.83        56.60 o                         
   6   7   4      16470.18      16511.55       238.21 o                         
   7   7   4       2070.43       2116.57        99.63 o                         
   8   7   4       3048.61       3292.51        99.10 o                         
   9   7   4       1273.68       1320.96       101.79 o                         
  10   7   4       9874.19      10534.85       284.41 o                         
  11   7   4       1589.30       1423.69       116.19 o                         
  12   7   4       3134.14       2871.06       319.49 o                         
 -12   8   4       2634.62       2632.42       188.19 o                         
 -11   8   4       2017.93       2125.59        99.62 o                         
 -10   8   4       4020.33       4089.31       117.42 o                         
  -9   8   4       3477.89       3731.98       108.82 o                         
  -8   8   4      17191.21      17743.55       243.67 o                         
  -7   8   4       4777.97       4701.35        91.19 o                         
  -6   8   4        739.02        570.75        43.40 o                         
  -5   8   4      13210.26      13180.55       192.00 o                         
  -4   8   4      52717.75      53776.20       696.43 o                         
  -3   8   4       3675.86       3902.55        95.54 o                         
  -2   8   4       8770.78       8901.82       161.32 o                         
  -1   8   4      11663.51      11504.64       185.83 o                         
   0   8   4      22038.82      22696.25       323.75 o                         
   1   8   4      11131.82      10962.42       152.35 o                         
   2   8   4       9181.72       9182.07       146.51 o                         
   3   8   4       2141.42       2170.03        71.04 o                         
   4   8   4      58334.77      57401.98       755.25 o                         
   5   8   4      12546.13      12672.96       206.61 o                         
   6   8   4       1836.09       1828.44       170.82 o                         
   7   8   4       5881.16       6043.11       107.79 o                         
   8   8   4      14072.58      14430.99       209.33 o                         
   9   8   4       3061.21       3055.75       215.38 o                         
  10   8   4       4004.95       4342.76       145.07 o                         
  11   8   4       1990.00       1765.76       148.56 o                         
  12   8   4       2333.66       2004.68       167.31 o                         
 -12   9   4       1104.19        819.80       103.82 o                         
 -11   9   4       1071.27        911.39       101.26 o                         
 -10   9   4       3314.97       3683.01       126.35 o                         
  -9   9   4      11662.15      11943.03       244.07 o                         
  -8   9   4       5499.09       5514.35       131.51 o                         
  -7   9   4       9802.12       9694.02       234.70 o                         
  -6   9   4       8612.08       8580.40       139.93 o                         
  -5   9   4      16920.69      17680.36       359.05 o                         
  -4   9   4       2804.31       3189.74        85.33 o                         
  -3   9   4       6018.36       6504.75       109.20 o                         
  -2   9   4      22999.95      21576.92       346.64 o                         
  -1   9   4       4814.10       4498.85       173.30 o                         
   0   9   4       2340.66       2708.10        70.69 o                         
   1   9   4       7614.15       6957.89       116.98 o                         
   2   9   4      21799.38      20317.96       262.03 o                         
   3   9   4       7178.80       7562.87       131.19 o                         
   4   9   4       2486.56       2638.71        62.55 o                         
   5   9   4      17803.81      18145.98       273.58 o                         
   6   9   4       7407.46       7446.32       165.23 o                         
   7   9   4       8241.46       8378.01       150.34 o                         
   8   9   4       5885.69       5879.47       110.49 o                         
   9   9   4      12690.17      13346.70       497.32 o                         
  10   9   4       3177.27       2924.08       256.00 o                         
  11   9   4       1321.83       1056.04       170.49 o                         
  12   9   4       1099.37       1010.14       334.47 o                         
 -12  10   4       2187.23       1999.00       165.92 o                         
 -11  10   4       7946.00       8120.60       380.92 o                         
 -10  10   4       1891.27       2019.44        96.18 o                         
  -9  10   4       1165.03       1011.87       112.92 o                         
  -8  10   4       1345.81       1220.46        57.15 o                         
  -7  10   4      11631.65      12078.12       246.56 o                         
  -6  10   4       4150.90       4138.34        85.88 o                         
  -5  10   4       5824.88       6343.81       118.92 o                         
  -4  10   4       3850.89       3628.74        83.35 o                         
  -3  10   4      21912.46      22937.27       352.17 o                         
  -2  10   4       9626.45       9989.59       271.75 o                         
  -1  10   4      11246.42      11021.84       376.31 o                         
   0  10   4      19691.73      20147.73       316.67 o                         
   1  10   4       7178.38       7232.61       133.27 o                         
   2  10   4      11015.34      11126.27       238.26 o                         
   3  10   4      21954.87      22896.16       392.54 o                         
   4  10   4       4463.52       4331.35       177.24 o                         
   5  10   4       5818.07       6025.02       104.92 o                         
   6  10   4       4510.18       4649.89       102.11 o                         
   7  10   4      12596.72      12865.26       197.74 o                         
   8  10   4       1510.86       1560.20        56.88 o                         
   9  10   4        933.41       1079.04        90.92 o                         
  10  10   4       2021.27       1961.12       186.58 o                         
  11  10   4       7970.60       7534.67       342.83 o                         
  12  10   4       2304.56       1946.14       213.28 o                         
 -11  11   4       1099.72       1147.51       268.36 o                         
 -10  11   4       1872.59       1754.44        92.92 o                         
  -9  11   4      12008.37      12167.04       220.07 o                         
  -8  11   4       4638.00       4478.59       150.51 o                         
  -7  11   4       1375.41       1373.17        75.00 o                         
  -6  11   4        653.29        682.27        48.13 o                         
  -5  11   4      24549.40      24530.63       413.42 o                         
  -4  11   4      10628.51      10982.63       192.38 o                         
  -3  11   4      13266.07      13777.38       232.51 o                         
  -2  11   4       4102.74       4329.19       104.70 o                         
  -1  11   4      35332.93      35949.76       650.65 o                         
   0  11   4      10002.73       9985.39       217.98 o                         
   1  11   4      34054.45      34039.57       501.88 o                         
   2  11   4       4723.56       4825.83        85.27 o                         
   3  11   4      13137.88      13584.04       203.74 o                         
   4  11   4      11231.75      11286.21       193.68 o                         
   5  11   4      27834.39      27292.04       413.15 o                         
   6  11   4        794.71        926.64        52.11 o                         
   7  11   4        574.34        547.84        47.14 o                         
   8  11   4       4399.68       4523.81       106.48 o                         
   9  11   4      10910.84      10970.11       215.74 o                         
  10  11   4       1857.66       1641.85       314.65 o                         
  11  11   4        983.60        715.31       127.78 o                         
 -11  12   4       5902.99       5588.19       202.82 o                         
 -10  12   4        438.92        410.01        85.39 o                         
  -9  12   4       1202.80        983.22        67.04 o                         
  -8  12   4       2592.88       2466.88        88.63 o                         
  -7  12   4      18359.29      18462.90       409.51 o                         
  -6  12   4       2534.77       2442.50        70.27 o                         
  -5  12   4       3032.04       3012.83        99.31 o                         
  -4  12   4       9061.83       9699.03       191.96 o                         
  -3  12   4      20007.10      20638.37       327.46 o                         
  -2  12   4      19746.24      20745.03       395.62 o                         
  -1  12   4       2403.83       2247.04        85.59 o                         
   0  12   4       5369.60       5219.81       170.09 o                         
   1  12   4       2320.50       2144.04        65.73 o                         
   2  12   4      18931.35      19658.20       414.37 o                         
   3  12   4      20094.95      19912.29       306.61 o                         
   4  12   4       8671.37      10123.19       288.73 o                         
   5  12   4       4907.56       4609.64       125.03 o                         
   6  12   4       3544.65       3576.67        96.48 o                         
   7  12   4      16964.62      17495.40       320.74 o                         
   8  12   4       1817.91       1963.30        99.64 o                         
   9  12   4       1016.78        984.12        91.34 o                         
  10  12   4        925.69        702.47       204.00 o                         
  11  12   4       6919.39       7124.09       319.15 o                         
 -11  13   4        781.81        597.44       148.02 o                         
 -10  13   4       4711.76       4717.74       306.45 o                         
  -9  13   4       3899.44       4119.55       150.38 o                         
  -8  13   4       2664.75       2548.44       153.80 o                         
  -7  13   4       2713.54       2730.51        91.62 o                         
  -6  13   4      10805.72      11026.12       207.76 o                         
  -5  13   4       8967.83       8746.78       175.54 o                         
  -4  13   4       1846.84       1827.67        73.36 o                         
  -3  13   4       6658.04       6770.62       180.68 o                         
  -2  13   4      34941.11      35120.17       737.27 o                         
  -1  13   4       7843.39       8622.52       199.38 o                         
   0  13   4       4081.48       4056.01       119.49 o                         
   1  13   4       7134.05       7503.06       209.63 o                         
   2  13   4      34927.62      35506.68       557.43 o                         
   3  13   4       6004.27       5948.37       108.78 o                         
   4  13   4       2255.99       2125.83        67.56 o                         
   5  13   4      11044.61      10504.38       172.08 o                         
   6  13   4       9074.66       9283.79       175.52 o                         
   7  13   4       3182.73       2999.36        83.24 o                         
   8  13   4       2738.55       2679.14        88.83 o                         
   9  13   4       3445.62       3592.98       266.00 o                         
  10  13   4       5134.01       5887.85       260.30 o                         
  11  13   4        713.07        871.53       142.40 o                         
 -11  14   4       1321.67       1103.01       115.97 o                         
 -10  14   4       1408.65       1171.61       105.90 o                         
  -9  14   4       4046.08       4088.79       131.70 o                         
  -8  14   4       6853.22       7072.97       197.43 o                         
  -7  14   4       1944.08       1733.79        87.98 o                         
  -6  14   4       1490.33       1458.51       172.86 o                         
  -5  14   4       6265.60       6389.73       155.35 o                         
  -4  14   4      25419.65      26425.20       439.03 o                         
  -3  14   4       4620.71       4855.12       121.19 o                         
  -2  14   4       2247.85       2525.09       104.31 o                         
  -1  14   4       1989.23       2071.44        99.63 o                         
   0  14   4      23204.19      22645.10       391.89 o                         
   1  14   4       1369.35       1364.29        82.62 o                         
   2  14   4       2282.99       2404.05        69.46 o                         
   3  14   4       3752.82       4002.76       145.52 o                         
   4  14   4      26171.20      26632.82       424.07 o                         
   5  14   4       6885.72       6808.29       132.30 o                         
   6  14   4        917.55        840.23        61.03 o                         
   7  14   4       1969.53       1897.14       128.57 o                         
   8  14   4       7548.57       7481.81       180.34 o                         
   9  14   4       3535.25       3827.23       218.69 o                         
  10  14   4       1291.37       1379.23       151.02 o                         
  11  14   4       1681.88       1266.33       277.12 o                         
 -10  15   4       2129.45       1863.10       148.51 o                         
  -9  15   4        785.95        686.28        87.35 o                         
  -8  15   4       2639.27       2894.50       148.44 o                         
  -7  15   4        375.12        471.90       130.36 o                         
  -6  15   4      19293.36      20199.34       475.89 o                         
  -5  15   4       1288.78       1419.97        88.39 o                         
  -4  15   4        458.19        283.76        70.83 o                         
  -3  15   4       7467.30       7904.94       210.28 o                         
  -2  15   4      28122.08      29032.00       554.38 o                         
  -1  15   4       7635.25       7564.85       168.37 o                         
   0  15   4        525.00        556.23       120.41 o                         
   1  15   4       6972.80       6820.37       153.33 o                         
   2  15   4      24908.55      25752.99       424.01 o                         
   3  15   4       7276.61       7738.07       151.94 o                         
   4  15   4        400.81        322.98        69.90 o                         
   5  15   4       1589.20       1519.74        67.99 o                         
   6  15   4      19554.05      20652.85       386.89 o                         
   7  15   4        255.08        259.38        64.42 o                         
   8  15   4       2192.72       1954.46       156.80 o                         
   9  15   4        822.01        681.80       112.57 o                         
  10  15   4       2797.15       2406.07       347.67 o                         
 -10  16   4       1745.86       1487.27       242.88 o                         
  -9  16   4       1163.08       1275.93       114.08 o                         
  -8  16   4       5841.90       5851.79       230.70 o                         
  -7  16   4       6947.67       7248.74       305.67 o                         
  -6  16   4        762.30        718.67        86.66 o                         
  -5  16   4       1871.24       1997.08       100.46 o                         
  -4  16   4       7393.41       7881.81       453.25 o                         
  -3  16   4       3599.69       3787.79       177.81 o                         
  -2  16   4       3107.65       2789.40       142.14 o                         
  -1  16   4       4581.12       4816.45       164.66 o                         
   0  16   4      12661.00      12665.28       250.02 o                         
   1  16   4       4064.87       4364.29       134.11 o                         
   2  16   4       2064.02       1823.75        71.44 o                         
   3  16   4       3695.44       3744.11       111.49 o                         
   4  16   4       8625.50       9047.89       254.14 o                         
   5  16   4       2488.32       2504.73        98.03 o                         
   6  16   4        362.39        386.41       110.40 o                         
   7  16   4       5353.71       5385.04       304.34 o                         
   8  16   4       6110.69       6043.89       240.47 o                         
   9  16   4       1037.53       1072.48       197.01 o                         
  10  16   4       1707.85       1497.27       142.75 o                         
  -9  17   4       7414.83       7761.69       324.46 o                         
  -8  17   4        966.12        889.64       177.49 o                         
  -7  17   4        629.42        553.92       109.06 o                         
  -6  17   4       1604.82       1782.85       131.91 o                         
  -5  17   4       6862.81       7213.11       315.89 o                         
  -4  17   4       1250.42       1446.86       179.74 o                         
  -3  17   4       7791.24       7896.37       502.10 o                         
  -2  17   4       4063.32       4197.86       207.98 o                         
  -1  17   4       8091.46       8329.09       220.24 o                         
   0  17   4       1484.86       1279.16       115.27 o                         
   1  17   4       7550.44       7727.84       273.05 o                         
   2  17   4       4015.42       4478.82       167.44 o                         
   3  17   4       7362.12       7450.15       169.90 o                         
   4  17   4        801.53        744.12       146.82 o                         
   5  17   4       5728.32       5964.34       188.43 o                         
   6  17   4       2084.59       2307.88       256.85 o                         
   7  17   4       1235.64       1363.61        89.16 o                         
   8  17   4        776.29        655.57       147.05 o                         
   9  17   4       8308.83       8128.21       515.82 o                         
  -9  18   4        483.77        303.65        95.78 o                         
  -8  18   4        140.04        171.12       168.18 o                         
  -7  18   4      10311.72      10668.66       434.19 o                         
  -6  18   4        618.99        606.68       115.21 o                         
  -5  18   4       2001.70       1975.89       132.50 o                         
  -4  18   4       1048.88       1101.40       230.24 o                         
  -3  18   4       4836.44       4563.88       226.38 o                         
  -2  18   4       3246.59       3015.17       167.52 o                         
  -1  18   4       6006.59       5628.13       219.50 o                         
   0  18   4       2306.78       2106.69       135.43 o                         
   1  18   4       7113.68       7030.32       232.13 o                         
   2  18   4       3219.92       2917.78       114.06 o                         
   3  18   4       5609.54       5911.28       263.86 o                         
   4  18   4       1231.55       1331.73        97.26 o                         
   5  18   4       2798.25       2794.57       120.83 o                         
   6  18   4        161.05        278.24       128.64 o                         
   7  18   4      10666.44      11884.04       368.20 o                         
   8  18   4        272.97        249.37       140.35 o                         
   9  18   4        336.74         47.45       154.54 o                         
  -8  19   4       1022.00       1011.26       132.90 o                         
  -7  19   4       1685.45       2526.27       241.13 o                         
  -6  19   4       1902.89       1624.56       297.72 o                         
  -5  19   4       8189.30       8781.29       361.65 o                         
  -4  19   4       2896.34       3503.57       575.35 o                         
  -3  19   4       2969.15       3340.27       396.81 o                         
  -2  19   4        396.79        147.69        86.24 o                         
  -1  19   4       5232.76       5646.24       300.48 o                         
   0  19   4       1257.59        939.65       132.76 o                         
   1  19   4       4397.59       4615.48       260.90 o                         
   2  19   4        394.59        403.42       151.08 o                         
   3  19   4       2859.44       3167.18       358.34 o                         
   4  19   4       2497.73       2520.74       223.98 o                         
   5  19   4       8531.33       8669.13       515.71 o                         
   6  19   4       2187.83       1825.86       108.89 o                         
   7  19   4       1120.00       1214.01       151.06 o                         
   8  19   4       1044.69       1015.87       127.47 o                         
  -8  20   4       3421.14       3561.74       325.07 o                         
  -7  20   4       4243.19       4430.16       256.54 o                         
  -6  20   4       2530.56       2566.18       220.96 o                         
  -5  20   4       1305.33       1029.81       609.52 o                         
  -4  20   4       4744.51       4533.32       329.54 o                         
  -3  20   4       3902.06       3956.76       336.70 o                         
  -2  20   4        661.45        670.34       124.07 o                         
  -1  20   4       1446.52       1490.62       234.52 o                         
   0  20   4       8126.74       7770.06       342.17 o                         
   1  20   4       2061.12       2005.80       151.14 o                         
   2  20   4        966.86       1220.20       206.30 o                         
   3  20   4       3578.54       3579.19       153.08 o                         
   4  20   4       4664.55       4987.13       263.29 o                         
   5  20   4       1254.32       1063.50       124.38 o                         
   6  20   4       1984.32       1641.14       148.37 o                         
   7  20   4       4593.63       4598.39       238.03 o                         
   8  20   4       3629.82       2969.22       302.46 o                         
  -7  21   4        365.46        303.53       273.91 o                         
  -6  21   4       6216.02       5812.44       346.51 o                         
  -5  21   4       1456.80       1333.22       219.98 o                         
  -4  21   4       1389.56       1463.09       460.48 o                         
  -3  21   4        898.61        767.70       176.51 o                         
  -2  21   4       6404.38       6267.56       278.36 o                         
  -1  21   4        788.24        874.38       259.54 o                         
   0  21   4       1574.28       1227.84       117.17 o                         
   1  21   4       1225.85       1446.99       235.70 o                         
   2  21   4       7260.39       7378.09       294.20 o                         
   3  21   4       1131.68       1120.81       123.07 o                         
   4  21   4       1281.78       1221.55       141.79 o                         
   5  21   4       1550.68       1686.43       117.95 o                         
   6  21   4       5779.40       5817.88       285.53 o                         
   7  21   4        564.01        377.89       104.34 o                         
  -6  22   4       2153.55       1827.26       250.07 o                         
  -5  22   4       1041.80       1200.29       623.19 o                         
  -4  22   4       6048.11       6876.68       640.71 o                         
  -3  22   4       1460.88       1226.13       150.89 o                         
  -2  22   4        476.02        386.59       112.59 o                         
  -1  22   4       1199.74       1157.47       115.81 o                         
   0  22   4      10711.35      11233.81       846.83 o                         
   1  22   4       1662.31       1760.78       205.65 o                         
   2  22   4        399.95        317.88       131.42 o                         
   3  22   4       1844.46       2024.02       185.22 o                         
   4  22   4       5110.45       5518.43       393.10 o                         
   5  22   4       1235.71       1181.13       296.73 o                         
   6  22   4       2235.07       1931.71       227.84 o                         
  -5  23   4       1388.79       1145.28       220.93 o                         
  -4  23   4       1060.27        587.58       282.35 o                         
  -3  23   4       1978.69       1772.50       258.15 o                         
  -2  23   4       4979.12       5749.28       339.69 o                         
  -1  23   4       3084.49       3100.06       211.08 o                         
   0  23   4        118.05        160.87       135.09 o                         
   1  23   4       2883.46       3124.78       274.13 o                         
   2  23   4       5548.81       6020.52       302.43 o                         
   3  23   4       2033.43       1587.33       375.54 o                         
   4  23   4       1426.76       1156.33       194.25 o                         
   5  23   4       1400.28       1154.40       143.97 o                         
  -3  24   4       4023.52       3748.13       363.44 o                         
  -2  24   4       2021.41       2357.23       273.71 o                         
  -1  24   4       4809.10       4797.88       985.38 o                         
   0  24   4       1341.48       1339.21       227.03 o                         
   1  24   4       4975.71       6444.61       839.08 o                         
   2  24   4       2260.49       1696.30       284.05 o                         
   3  24   4       4323.69       4317.77       323.07 o                         
  -1  25   4       5133.37       5304.42       452.07 o                         
   0  25   4       1014.77       1720.58       291.26 o                         
   1  25   4       6051.69       5507.41       440.81 o                         
   1   0   5      28747.17      27417.94       479.62 o                         
   2   0   5       5208.22       5400.79       113.63 o                         
   3   0   5      18869.33      17971.91       216.48 o                         
   4   0   5       1686.98       2094.84        89.16 o                         
   5   0   5       1550.93       1680.18        35.04 o                         
   6   0   5      11735.68      11975.18       150.75 o                         
   7   0   5      10327.22      10326.06       127.92 o                         
   8   0   5      18008.72      18305.54       231.75 o                         
   9   0   5       1299.41       1309.94        93.97 o                         
  10   0   5       3155.09       3189.48        75.74 o                         
  11   0   5       8921.57       9317.58       255.33 o                         
  12   0   5       2101.98       1829.18       133.89 o                         
  13   0   5        974.04       1018.69       186.42 o                         
 -13   1   5       5719.25       5434.86       562.10 o                         
 -12   1   5       1785.68       1465.69       162.18 o                         
 -11   1   5        152.77        387.71       214.15 o                         
 -10   1   5       1438.00       1489.37        76.80 o                         
  -9   1   5      13164.58      13843.39       210.77 o                         
  -8   1   5       5236.47       5126.63       100.48 o                         
  -7   1   5       6594.59       6523.47       161.95 o                         
  -6   1   5      11627.12      11800.89       141.71 o                         
  -5   1   5      37938.74      38555.57       425.53 o                         
  -4   1   5      12255.61      12669.78       299.59 o                         
  -3   1   5      18848.07      17869.47       205.49 o                         
  -2   1   5       9936.43       9934.10       135.08 o                         
  -1   1   5      11807.55      12157.70       403.10 o                         
   0   1   5       1733.91       1762.64        41.23 o                         
   1   1   5       8914.50       8933.74       128.64 o                         
   2   1   5      10255.09      10191.35       140.66 o                         
   3   1   5      20231.05      18646.33       221.99 o                         
   4   1   5      10087.13      10503.76       125.73 o                         
   5   1   5      36814.95      37792.89       446.43 o                         
   6   1   5      11406.06      10772.10       143.51 o                         
   7   1   5       6441.84       6257.32        94.23 o                         
   8   1   5       7535.87       7480.98       146.56 o                         
   9   1   5      11278.86      11556.78       198.68 o                         
  10   1   5        818.92        872.83       150.62 o                         
  11   1   5        252.28        385.80        90.68 o                         
  12   1   5       2252.58       2391.29       166.82 o                         
  13   1   5       6231.70       5734.66       277.51 o                         
 -13   2   5        577.40        566.34       127.05 o                         
 -12   2   5       3322.75       3364.03       185.29 o                         
 -11   2   5       6241.32       6527.66       222.97 o                         
 -10   2   5       2163.84       2262.06        97.27 o                         
  -9   2   5       6443.72       6492.55       109.17 o                         
  -8   2   5       9578.59       9772.58       135.55 o                         
  -7   2   5      10044.29      10081.89       159.09 o                         
  -6   2   5       1940.73       1715.35        61.03 o                         
  -5   2   5       4310.56       4003.09        79.45 o                         
  -4   2   5       6639.14       6519.41        84.08 o                         
  -3   2   5       5742.39       5122.19        68.01 o                         
  -2   2   5       5571.16       5394.20        70.58 o                         
  -1   2   5      10731.17      10736.35       267.73 o                         
   0   2   5       2330.70       2601.06        60.81 o                         
   1   2   5      15379.32      14902.20       253.10 o                         
   2   2   5       3169.94       2941.14       118.83 o                         
   3   2   5       7164.12       6200.49       142.65 o                         
   4   2   5       7042.60       6826.77       133.07 o                         
   5   2   5       6232.94       6212.04       141.61 o                         
   6   2   5       2293.11       2340.39        56.67 o                         
   7   2   5      11163.07      11187.47       166.45 o                         
   8   2   5       8819.20       9033.17       128.03 o                         
   9   2   5       7104.24       6998.85       144.14 o                         
  10   2   5       1982.77       2067.98        92.02 o                         
  11   2   5       6233.62       6168.08       210.30 o                         
  12   2   5       3512.28       3809.88       269.43 o                         
  13   2   5        504.45        869.24      1870.04 o                         
 -13   3   5         69.17        261.18       115.95 o                         
 -12   3   5       3100.11       3028.52       190.75 o                         
 -11   3   5       1360.55       1361.06       121.51 o                         
 -10   3   5       4775.05       4840.64       133.31 o                         
  -9   3   5       5502.92       5480.13       102.66 o                         
  -8   3   5       1123.12       1239.35        44.50 o                         
  -7   3   5      12220.88      12245.24       155.23 o                         
  -6   3   5      33433.96      33452.30       383.34 o                         
  -5   3   5      22603.82      22457.03       297.30 o                         
  -4   3   5       3030.95       2749.70        76.25 o                         
  -3   3   5      14716.77      13906.54       169.47 o                         
  -2   3   5      78197.97      78974.73       980.03 o                         
  -1   3   5       3557.13       3440.62       134.68 o                         
   0   3   5      18036.38      16104.18       259.76 o                         
   1   3   5       6499.47       6498.25       133.24 o                         
   2   3   5      74734.92      73434.66      1040.64 o                         
   3   3   5      15084.65      14625.16       198.13 o                         
   4   3   5       1879.09       1697.34        65.36 o                         
   5   3   5      23957.02      23881.99       315.97 o                         
   6   3   5      32966.89      33433.60       438.11 o                         
   7   3   5      13806.99      13757.28       200.80 o                         
   8   3   5        240.95        280.14        78.45 o                         
   9   3   5       5812.49       5722.32       289.44 o                         
  10   3   5       6794.03       6916.87       325.32 o                         
  11   3   5       2138.69       2408.78       128.91 o                         
  12   3   5       4076.45       4019.63       190.49 o                         
  13   3   5        166.99         34.54       178.67 o                         
 -13   4   5       1260.20       1078.95       143.52 o                         
 -12   4   5       2063.08       1963.49       114.57 o                         
 -11   4   5        160.49        200.94        64.40 o                         
 -10   4   5       8809.40       9187.18       265.43 o                         
  -9   4   5        982.96        863.59        87.03 o                         
  -8   4   5      13809.95      13656.90       196.30 o                         
  -7   4   5       1074.78       1154.84        76.28 o                         
  -6   4   5       5344.00       5118.30        73.53 o                         
  -5   4   5        896.04        833.81        49.72 o                         
  -4   4   5      15952.00      14977.22       163.34 o                         
  -3   4   5       9458.90       9382.56       110.97 o                         
  -2   4   5       8731.09       8510.17       148.46 o                         
  -1   4   5      35075.44      33165.66       428.17 o                         
   0   4   5      86034.52      84389.16      1315.76 o                         
   1   4   5      32343.10      30746.43       495.84 o                         
   2   4   5       7259.98       7118.66       105.32 o                         
   3   4   5      10325.23       9888.18       162.13 o                         
   4   4   5      18849.39      17219.27       250.51 o                         
   5   4   5       1829.52       1908.75        81.11 o                         
   6   4   5       5073.29       4754.50       134.93 o                         
   7   4   5        881.57        901.54        33.39 o                         
   8   4   5      14062.22      13588.07       237.10 o                         
   9   4   5       1372.62       1259.24        69.72 o                         
  10   4   5       8084.82       8424.39       210.35 o                         
  11   4   5        245.20        489.67       136.22 o                         
  12   4   5       1660.40       1526.66       179.99 o                         
  13   4   5       1398.33        885.61       301.96 o                         
 -12   5   5       2815.91       2779.49       509.59 o                         
 -11   5   5       1795.04       1696.21        95.09 o                         
 -10   5   5       5744.20       5896.60       180.97 o                         
  -9   5   5        874.56        964.03       148.80 o                         
  -8   5   5       5560.61       5514.24        98.58 o                         
  -7   5   5       5142.57       4873.74        97.05 o                         
  -6   5   5      16982.61      16632.85       192.64 o                         
  -5   5   5      11582.14      10962.44       127.14 o                         
  -4   5   5       1573.06       1359.14        36.16 o                         
  -3   5   5       6255.17       6055.98        86.01 o                         
  -2   5   5      61410.68      58643.00       703.83 o                         
  -1   5   5      12430.33      10766.73       171.72 o                         
   0   5   5      27063.84      26555.59       378.66 o                         
   1   5   5      17900.28      16640.43       669.43 o                         
   2   5   5      63126.97      60591.15      1002.92 o                         
   3   5   5       6902.54       6882.38       175.95 o                         
   4   5   5       1826.53       1567.98        45.13 o                         
   5   5   5      11873.44      11503.33       218.06 o                         
   6   5   5      18203.80      17902.11       252.70 o                         
   7   5   5       6834.57       6846.66       130.20 o                         
   8   5   5       5916.33       5865.03       207.68 o                         
   9   5   5        607.79        672.45       107.49 o                         
  10   5   5       5975.83       5740.27       159.69 o                         
  11   5   5       1506.85       1434.59       109.40 o                         
  12   5   5       2851.65       3057.35       279.55 o                         
 -12   6   5        337.93        525.92       390.95 o                         
 -11   6   5       8267.41       8374.48       286.44 o                         
 -10   6   5       4293.74       4149.17       191.99 o                         
  -9   6   5        720.48        539.45        57.45 o                         
  -8   6   5       3808.71       3815.90       169.54 o                         
  -7   6   5      20468.88      20267.79       395.41 o                         
  -6   6   5       2593.96       2394.55        70.18 o                         
  -5   6   5       6286.88       7091.78       103.14 o                         
  -4   6   5      21125.41      20559.88       243.11 o                         
  -3   6   5      30949.37      30179.01       470.83 o                         
  -2   6   5      33656.90      32064.20       392.46 o                         
  -1   6   5      22356.50      23352.46       346.49 o                         
   0   6   5      43365.18      39159.48       539.71 o                         
   1   6   5      20227.38      21285.79       294.48 o                         
   2   6   5      31950.53      30879.08       420.11 o                         
   3   6   5      25171.76      23111.84       773.84 o                         
   4   6   5      23464.82      22863.06       330.45 o                         
   5   6   5       6396.11       6855.45       115.89 o                         
   6   6   5       2042.84       1887.26        64.61 o                         
   7   6   5      20048.95      19793.22       294.48 o                         
   8   6   5       2168.53       2198.53        55.26 o                         
   9   6   5       1465.35       1205.33        92.00 o                         
  10   6   5       4492.08       4227.90       277.90 o                         
  11   6   5       8293.59       8370.41       276.86 o                         
  12   6   5        829.69        688.92       124.33 o                         
 -12   7   5       2501.47       1995.85       148.58 o                         
 -11   7   5        150.74         70.67        87.44 o                         
 -10   7   5        311.65        230.93       124.35 o                         
  -9   7   5      17180.49      17797.74       353.08 o                         
  -8   7   5       2750.72       2866.33        78.76 o                         
  -7   7   5       4381.01       4534.56        85.47 o                         
  -6   7   5       2591.69       2709.93        60.71 o                         
  -5   7   5      28585.31      27599.72       373.81 o                         
  -4   7   5       7681.12       6749.27        99.00 o                         
  -3   7   5      23198.94      22789.76       291.51 o                         
  -2   7   5       4937.22       4896.06        77.66 o                         
  -1   7   5      45705.76      44376.04       800.01 o                         
   0   7   5      56387.31      54108.61       768.79 o                         
   1   7   5      48699.97      47970.74       652.44 o                         
   2   7   5       5018.78       5003.15        81.64 o                         
   3   7   5      26695.37      26018.01       398.98 o                         
   4   7   5       8277.32       7424.45       234.41 o                         
   5   7   5      32539.38      31592.06       469.63 o                         
   6   7   5       2671.33       2807.43        65.30 o                         
   7   7   5       3063.19       3155.93        77.31 o                         
   8   7   5       2387.19       2540.44        69.29 o                         
   9   7   5      15016.16      15718.12       388.26 o                         
  10   7   5        240.13        426.25        82.62 o                         
  11   7   5        207.14        111.70       112.69 o                         
  12   7   5       2132.30       1903.81       264.10 o                         
 -12   8   5       2481.23       2323.16       268.86 o                         
 -11   8   5       8723.38       8542.40       226.98 o                         
 -10   8   5       3110.13       3457.09       107.11 o                         
  -9   8   5       1212.78       1393.12        77.90 o                         
  -8   8   5       2328.49       2357.46        65.19 o                         
  -7   8   5      11537.12      11883.44       187.96 o                         
  -6   8   5      17464.73      17911.32       254.30 o                         
  -5   8   5       8334.75       8056.75       165.38 o                         
  -4   8   5       3544.06       3802.67       104.77 o                         
  -3   8   5      22342.20      21686.90       275.33 o                         
  -2   8   5       6686.08       6716.89       166.92 o                         
  -1   8   5      51023.04      51175.39       784.26 o                         
   0   8   5       5507.98       6181.12       113.39 o                         
   1   8   5      57754.49      58139.48       864.12 o                         
   2   8   5       3551.35       3511.25        78.76 o                         
   3   8   5      20268.69      19836.30       253.62 o                         
   4   8   5       2861.78       3118.98        91.19 o                         
   5   8   5       7421.50       6997.80       141.14 o                         
   6   8   5      16013.82      16669.57       261.38 o                         
   7   8   5      13122.50      13331.11       225.41 o                         
   8   8   5       2544.02       2920.57       125.07 o                         
   9   8   5       1310.13       1235.76       118.08 o                         
  10   8   5       2492.91       2373.89       159.61 o                         
  11   8   5       7754.20       7638.82       425.56 o                         
  12   8   5       2584.97       2711.58       188.11 o                         
 -12   9   5       2887.34       2488.08       144.10 o                         
 -11   9   5       2914.71       2528.49       268.72 o                         
 -10   9   5       5138.82       5062.86       283.87 o                         
  -9   9   5       7729.89       7969.33       178.74 o                         
  -8   9   5       9118.30       9220.79       140.31 o                         
  -7   9   5       1306.61       1287.72        85.48 o                         
  -6   9   5      14534.14      14747.62       219.98 o                         
  -5   9   5      10883.45      11195.27       170.02 o                         
  -4   9   5      12601.38      12902.54       198.49 o                         
  -3   9   5      15371.59      14775.95       198.82 o                         
  -2   9   5      20836.61      20126.77       322.99 o                         
  -1   9   5       7129.68       7127.22       511.48 o                         
   0   9   5      12100.17      12135.86       362.05 o                         
   1   9   5       6000.17       5448.58        96.03 o                         
   2   9   5      23883.77      22919.41       327.87 o                         
   3   9   5      13550.97      12342.67       197.24 o                         
   4   9   5      14946.12      14557.53       280.44 o                         
   5   9   5      12738.37      13303.41       218.17 o                         
   6   9   5      15174.48      14963.99       266.00 o                         
   7   9   5       1386.55       1316.65        71.32 o                         
   8   9   5       8068.64       8120.03       165.81 o                         
   9   9   5       7593.27       7960.53       371.98 o                         
  10   9   5       4667.36       4448.64       157.19 o                         
  11   9   5       2669.80       2191.34       559.52 o                         
  12   9   5       3049.80       2541.97       471.47 o                         
 -12  10   5       4153.83       3453.67       165.20 o                         
 -11  10   5       1350.77       1320.30       114.85 o                         
 -10  10   5       2651.76       2484.99       107.75 o                         
  -9  10   5       5455.34       5454.35       115.80 o                         
  -8  10   5      13530.89      14083.72       228.55 o                         
  -7  10   5       4692.54       4460.47       134.39 o                         
  -6  10   5       5575.95       5895.14       137.79 o                         
  -5  10   5       9328.17       9814.46       282.87 o                         
  -4  10   5      21104.69      21746.82       315.50 o                         
  -3  10   5       6799.52       6674.37       110.26 o                         
  -2  10   5       2400.35       2210.47        67.64 o                         
  -1  10   5       3000.33       3191.11       102.25 o                         
   0  10   5      38269.18      37228.79       520.07 o                         
   1  10   5       1498.18       1768.01        55.68 o                         
   2  10   5       1870.71       1863.41        54.37 o                         
   3  10   5       7670.29       7502.87       133.09 o                         
   4  10   5      20525.63      20988.30       311.01 o                         
   5  10   5      10742.57      11282.50       204.80 o                         
   6  10   5       6019.65       6330.91       145.64 o                         
   7  10   5       3011.24       2964.24       104.10 o                         
   8  10   5      12741.27      13450.73       269.99 o                         
   9  10   5       5292.24       5604.57       228.57 o                         
  10  10   5       2883.74       2193.44       113.41 o                         
  11  10   5       1805.25       1730.31       159.04 o                         
  12  10   5       4114.48       3594.74       408.47 o                         
 -11  11   5       4045.78       3676.51       160.53 o                         
 -10  11   5       9923.54       9659.26       229.89 o                         
  -9  11   5        223.87        240.08       110.61 o                         
  -8  11   5       6832.87       7184.13       168.66 o                         
  -7  11   5      10603.49      10505.29       188.96 o                         
  -6  11   5       8741.84       9099.34       155.87 o                         
  -5  11   5         41.96         35.53        70.15 o                         
  -4  11   5       5705.72       5847.69       109.73 o                         
  -3  11   5       2062.50       2043.36        90.05 o                         
  -2  11   5      25133.23      24372.79       419.59 o                         
  -1  11   5       6487.40       6780.54       196.05 o                         
   0  11   5         33.71          0.00        31.73 o                         
   1  11   5       5707.76       5928.64       105.63 o                         
   2  11   5      23833.85      22213.15       319.74 o                         
   3  11   5       2398.02       2422.23        78.76 o                         
   4  11   5       5659.14       5754.79       106.86 o                         
   5  11   5         64.35        141.40        43.65 o                         
   6  11   5       8102.37       8635.09       155.64 o                         
   7  11   5       8990.23       8878.42       259.56 o                         
   8  11   5       6743.14       6916.55       152.82 o                         
   9  11   5        129.71         39.52        49.88 o                         
  10  11   5       9296.46       8577.62       627.69 o                         
  11  11   5       3791.44       3743.19       254.05 o                         
 -11  12   5        317.39        356.13       119.82 o                         
 -10  12   5       1687.77       1621.84        99.06 o                         
  -9  12   5       3906.15       3711.29       164.89 o                         
  -8  12   5       7566.70       7502.05       213.64 o                         
  -7  12   5       4936.07       4666.70       119.81 o                         
  -6  12   5        734.21        690.81        62.18 o                         
  -5  12   5      11849.35      11720.33       197.38 o                         
  -4  12   5       7894.92       7952.74       163.95 o                         
  -3  12   5      10957.70      10933.14       220.12 o                         
  -2  12   5       4288.65       4559.73       118.47 o                         
  -1  12   5       2298.16       2522.98       129.37 o                         
   0  12   5      24809.51      26476.77       384.59 o                         
   1  12   5       2102.70       2320.29        63.23 o                         
   2  12   5       4913.03       4878.80       115.40 o                         
   3  12   5       8851.75       8556.65       144.03 o                         
   4  12   5       8455.13       8116.39       138.52 o                         
   5  12   5      12180.62      11781.28       203.29 o                         
   6  12   5        822.98        782.43        56.56 o                         
   7  12   5       6079.89       6140.42       126.99 o                         
   8  12   5       6839.67       6978.82       184.24 o                         
   9  12   5       3820.00       3709.40       231.84 o                         
  10  12   5       2024.84       2109.04       239.19 o                         
  11  12   5        267.99        235.38       131.86 o                         
 -11  13   5       1404.89       1341.53       135.36 o                         
 -10  13   5       3155.61       3282.95       216.79 o                         
  -9  13   5       3133.85       2887.62       247.58 o                         
  -8  13   5       3568.05       3566.78       203.54 o                         
  -7  13   5       1411.33       1452.36        74.98 o                         
  -6  13   5       7738.87       8055.89       160.38 o                         
  -5  13   5       5899.22       6271.23       114.63 o                         
  -4  13   5       6263.21       6421.94       143.08 o                         
  -3  13   5       7245.11       7327.50       149.72 o                         
  -2  13   5       5337.41       5749.58       271.34 o                         
  -1  13   5      17473.73      18064.77       340.97 o                         
   0  13   5       1672.18       1564.28        86.62 o                         
   1  13   5      17942.56      18303.54       279.49 o                         
   2  13   5       3009.53       2972.28        79.94 o                         
   3  13   5       6852.23       6976.69       180.86 o                         
   4  13   5       6661.75       7100.83       143.73 o                         
   5  13   5       5709.04       6215.23       142.51 o                         
   6  13   5       6072.13       6316.77       269.07 o                         
   7  13   5       1453.68       1512.83        71.42 o                         
   8  13   5       3401.51       3491.78       118.25 o                         
   9  13   5       3225.73       3141.27       154.40 o                         
  10  13   5       3595.91       3544.08       193.36 o                         
  11  13   5       1699.29       1211.00       198.14 o                         
 -10  14   5       1027.60       1012.91       207.01 o                         
  -9  14   5        625.97        433.95        78.61 o                         
  -8  14   5       1245.28       1067.51        86.89 o                         
  -7  14   5       7166.34       7374.11       170.01 o                         
  -6  14   5       7023.24       6945.65       161.04 o                         
  -5  14   5       8236.82       8342.99       167.50 o                         
  -4  14   5        829.14        821.07        61.06 o                         
  -3  14   5      14109.16      14613.25       294.31 o                         
  -2  14   5      11251.43      11809.80       303.73 o                         
  -1  14   5      11060.25      11761.88       275.01 o                         
   0  14   5        465.15        382.17        44.17 o                         
   1  14   5       9803.67      10531.39       189.99 o                         
   2  14   5      11869.94      12289.60       214.26 o                         
   3  14   5      12686.02      12671.87       226.50 o                         
   4  14   5        579.77        580.86        46.94 o                         
   5  14   5       8746.97       8906.83       170.48 o                         
   6  14   5       6640.65       6684.20       164.83 o                         
   7  14   5       6362.66       6198.00       252.05 o                         
   8  14   5        857.18        717.63       180.00 o                         
   9  14   5        549.70        360.99        77.85 o                         
  10  14   5       1501.09       1091.93       322.26 o                         
 -10  15   5        970.66        854.96       110.87 o                         
  -9  15   5       4074.63       4238.45       179.62 o                         
  -8  15   5       1326.33       1531.17       104.23 o                         
  -7  15   5       2241.37       2185.60       250.56 o                         
  -6  15   5        427.05        542.10       156.49 o                         
  -5  15   5      10086.96       9934.46       328.04 o                         
  -4  15   5       9832.57      10333.26       235.72 o                         
  -3  15   5       7367.81       7233.52       189.99 o                         
  -2  15   5       1694.88       1728.01       153.23 o                         
  -1  15   5      11292.54      11804.20       253.50 o                         
   0  15   5       3371.87       3797.03        96.76 o                         
   1  15   5      11873.57      12688.53       217.04 o                         
   2  15   5       2251.24       2288.22        76.96 o                         
   3  15   5       6825.67       6612.46       136.44 o                         
   4  15   5      10956.94      11314.33       220.49 o                         
   5  15   5      11985.73      12382.52       278.81 o                         
   6  15   5        111.62        152.47        68.61 o                         
   7  15   5       2791.91       2787.18       143.22 o                         
   8  15   5       1124.80       1019.30       100.05 o                         
   9  15   5       3852.24       3916.13       271.15 o                         
  10  15   5        971.44        909.98       265.37 o                         
 -10  16   5       1372.16        896.10       136.81 o                         
  -9  16   5        529.42        392.86       136.07 o                         
  -8  16   5       1762.49       1597.06       165.87 o                         
  -7  16   5       4521.37       4314.88       256.14 o                         
  -6  16   5         59.35        139.71       139.79 o                         
  -5  16   5       7966.41       8500.88       426.95 o                         
  -4  16   5      10050.63      11027.64       356.26 o                         
  -3  16   5       2635.58       2763.91       185.79 o                         
  -2  16   5       8701.86       8106.14       225.87 o                         
  -1  16   5       9589.70       9708.77       230.33 o                         
   0  16   5       5643.09       5891.21       148.27 o                         
   1  16   5       7859.73       7943.31       172.56 o                         
   2  16   5       8946.20       8430.02       183.38 o                         
   3  16   5       2392.65       2569.83        80.74 o                         
   4  16   5       9858.37       9918.65       216.66 o                         
   5  16   5       7491.39       7926.73       197.72 o                         
   6  16   5         74.82        143.27        62.02 o                         
   7  16   5       5003.94       5280.88       183.10 o                         
   8  16   5       2216.17       2445.22       339.90 o                         
   9  16   5        771.58        551.32       126.07 o                         
  10  16   5       1430.35       1392.40       183.10 o                         
  -9  17   5        231.42        209.22       161.37 o                         
  -8  17   5       2128.08       2129.55       373.92 o                         
  -7  17   5        642.20        657.57        84.27 o                         
  -6  17   5       8853.33       9482.92       260.23 o                         
  -5  17   5       3271.95       3369.62       132.57 o                         
  -4  17   5        197.82        228.64       134.88 o                         
  -3  17   5       7959.19       7698.59       324.90 o                         
  -2  17   5       6960.52       6731.42       263.32 o                         
  -1  17   5       8045.63       8417.36       215.41 o                         
   0  17   5        998.35        944.84       103.20 o                         
   1  17   5       8593.21       8990.34       259.86 o                         
   2  17   5       6832.84       6998.35       174.93 o                         
   3  17   5       7349.25       7322.85       206.03 o                         
   4  17   5        338.08        275.86        51.88 o                         
   5  17   5       4439.92       4673.49       193.25 o                         
   6  17   5       9341.16       8920.08       329.07 o                         
   7  17   5        462.67        509.24        73.43 o                         
   8  17   5       1728.98       1865.94       178.38 o                         
   9  17   5         51.09        204.23       153.41 o                         
  -9  18   5       2858.05       2461.64       161.31 o                         
  -8  18   5       3909.65       4013.62       272.86 o                         
  -7  18   5        121.20        241.86        97.30 o                         
  -6  18   5       2267.56       2301.41       182.76 o                         
  -5  18   5       3136.80       2921.55       167.81 o                         
  -4  18   5      10260.22      10905.69       320.97 o                         
  -3  18   5        213.32        242.45       113.86 o                         
  -2  18   5        331.51        372.60        90.32 o                         
  -1  18   5       2147.88       2294.16       117.50 o                         
   0  18   5      22526.69      24127.51       733.91 o                         
   1  18   5       1373.29       1299.87       101.82 o                         
   2  18   5        394.75        173.90       136.07 o                         
   3  18   5        312.17        293.34        79.90 o                         
   4  18   5      11412.55      12065.22       487.41 o                         
   5  18   5       3415.52       3517.58       180.53 o                         
   6  18   5       2239.08       2196.68       143.65 o                         
   7  18   5         63.44        191.02        90.29 o                         
   8  18   5       3950.67       4290.37       243.71 o                         
   9  18   5       3111.66       2513.26       279.58 o                         
  -8  19   5       2086.62       1892.27       272.29 o                         
  -7  19   5       1482.10       1584.36       268.17 o                         
  -6  19   5       7539.25       8091.51       367.41 o                         
  -5  19   5       2443.33       2481.20       397.40 o                         
  -4  19   5       1536.09       1250.35       154.72 o                         
  -3  19   5       3290.93       2902.26       778.49 o                         
  -2  19   5       4800.09       5471.93       286.54 o                         
  -1  19   5       1096.03       1234.09        97.01 o                         
   0  19   5       1923.15       1661.38       110.67 o                         
   1  19   5        530.64        604.74        80.84 o                         
   2  19   5       6281.55       6816.96       325.61 o                         
   3  19   5       2477.75       2286.67       130.10 o                         
   4  19   5       1999.01       1969.15       108.28 o                         
   5  19   5       2304.33       2131.19       435.35 o                         
   6  19   5       7442.82       7858.49       307.41 o                         
   7  19   5       1671.80       1829.58       250.56 o                         
   8  19   5       2364.05       2254.13       168.34 o                         
  -7  20   5       4781.73       4318.64       281.95 o                         
  -6  20   5       2114.51       1794.37       295.03 o                         
  -5  20   5       2216.06       1951.43       376.16 o                         
  -4  20   5       1490.77       1193.90       267.58 o                         
  -3  20   5       4756.80       4937.03       263.40 o                         
  -2  20   5       1713.34       1887.95       162.26 o                         
  -1  20   5       1538.69       1399.16       429.78 o                         
   0  20   5       4518.39       5441.69       316.95 o                         
   1  20   5       2588.93       2615.82       147.45 o                         
   2  20   5       2075.94       2220.97       273.86 o                         
   3  20   5       5017.80       4999.86       397.09 o                         
   4  20   5       1766.42       1646.07       184.61 o                         
   5  20   5       2159.41       2166.08       140.63 o                         
   6  20   5       2624.09       2552.79       199.68 o                         
   7  20   5       4476.77       4500.90       293.61 o                         
  -7  21   5       1531.24       1556.72       415.47 o                         
  -6  21   5        904.57       1026.86       176.43 o                         
  -5  21   5       7469.74       7304.23       401.28 o                         
  -4  21   5       2719.02       2522.61       298.92 o                         
  -3  21   5       1463.75       1810.33       185.12 o                         
  -2  21   5        266.83        325.84       109.13 o                         
  -1  21   5       5051.33       5299.54       235.77 o                         
   0  21   5       1765.65       1728.93       128.16 o                         
   1  21   5       4399.71       4360.61       270.85 o                         
   2  21   5        233.36        402.41       143.63 o                         
   3  21   5       1196.02       1353.45       126.60 o                         
   4  21   5       3178.54       3330.83       419.37 o                         
   5  21   5       6487.51       6357.64       270.57 o                         
   6  21   5        775.10        884.32       199.39 o                         
   7  21   5       1424.42       1195.77       160.70 o                         
  -6  22   5       1379.13       1286.63       263.27 o                         
  -5  22   5        264.67        531.73       404.02 o                         
  -4  22   5        779.14        618.98       287.78 o                         
  -3  22   5       3893.15       4383.91       253.66 o                         
  -2  22   5       2082.64       2313.07       200.55 o                         
  -1  22   5       3842.26       4072.62       265.89 o                         
   0  22   5       2573.23       2671.31       183.71 o                         
   1  22   5       4702.71       4979.04       255.24 o                         
   2  22   5       2980.58       2637.77       482.31 o                         
   3  22   5       3636.80       3472.22       398.50 o                         
   4  22   5        990.38        932.64       151.88 o                         
   5  22   5        300.98        173.37       178.78 o                         
   6  22   5       1485.40       1468.01       157.67 o                         
  -5  23   5       4217.21       4374.92       343.30 o                         
  -4  23   5       1522.57       1557.25       293.05 o                         
  -3  23   5       1281.05       1071.23       194.51 o                         
  -2  23   5       4175.69       4168.66       385.93 o                         
  -1  23   5       3293.80       2798.87       917.00 o                         
   0  23   5        827.91        984.26       162.55 o                         
   1  23   5       3331.88       3662.97       397.25 o                         
   2  23   5       4689.73       4240.97       298.52 o                         
   3  23   5       1156.49        793.20       168.29 o                         
   4  23   5       1350.17       1187.29       187.26 o                         
   5  23   5       2883.41       2512.56       235.00 o                         
  -3  24   5       1994.02       2030.43       557.47 o                         
  -2  24   5        232.01        623.56       247.67 o                         
  -1  24   5       1719.33       1606.68      1401.97 o                         
   0  24   5       6295.91       6972.11       454.78 o                         
   1  24   5       1680.88       1523.36       296.96 o                         
   2  24   5        372.55        938.35      1650.31 o                         
   3  24   5       1697.46       1420.89       269.64 o                         
   0   0   6      46640.80      44745.43      1040.78 o                         
   1   0   6        211.65        207.69        24.30 o                         
   2   0   6         12.94         40.76        25.59 o                         
   3   0   6         95.65        134.83        20.01 o                         
   4   0   6       6362.82       5636.27       134.93 o                         
   5   0   6      14797.37      14958.81       180.99 o                         
   6   0   6       4733.88       4327.03        68.26 o                         
   7   0   6         46.72         75.35        40.64 o                         
   8   0   6      23461.48      23760.33       307.90 o                         
   9   0   6      19859.87      19639.78       292.42 o                         
  10   0   6       2735.95       2738.32        87.34 o                         
  11   0   6        140.63        271.52       146.07 o                         
  12   0   6       3766.99       3538.06       158.89 o                         
  13   0   6       2890.73       2511.35       243.46 o                         
 -13   1   6       1242.79       1343.52       200.10 o                         
 -12   1   6       2687.49       2571.69       169.21 o                         
 -11   1   6       3139.24       3565.94       127.75 o                         
 -10   1   6       5496.02       5655.87       402.78 o                         
  -9   1   6       2018.92       1940.42        54.72 o                         
  -8   1   6       2679.94       2545.21        61.51 o                         
  -7   1   6       7967.97       8337.92       133.71 o                         
  -6   1   6      17024.24      17693.88       316.39 o                         
  -5   1   6      21323.92      20732.96       250.66 o                         
  -4   1   6      16375.45      16617.16       192.58 o                         
  -3   1   6       6551.64       6987.88        86.33 o                         
  -2   1   6      34454.95      33863.79       476.36 o                         
  -1   1   6        272.23        191.22        83.68 o                         
   0   1   6       5368.05       5096.78       108.22 o                         
   1   1   6       1461.98       1397.83        78.33 o                         
   2   1   6      33384.79      32572.05       497.45 o                         
   3   1   6       6631.56       7093.41        98.96 o                         
   4   1   6      19003.29      19081.19       229.38 o                         
   5   1   6      22963.70      22717.15       326.30 o                         
   6   1   6      12810.09      12843.21       242.00 o                         
   7   1   6       6722.14       6847.87       116.12 o                         
   8   1   6       2255.38       2253.73       111.68 o                         
   9   1   6       1564.14       1567.47        60.89 o                         
  10   1   6       4985.35       5262.62       122.48 o                         
  11   1   6       3033.92       3022.00       144.72 o                         
  12   1   6       2891.03       2778.82       272.37 o                         
  13   1   6       1209.86        915.17       399.57 o                         
 -13   2   6       1436.12       1128.38       156.16 o                         
 -12   2   6        831.20        706.05       151.48 o                         
 -11   2   6       4549.37       4581.97       153.25 o                         
 -10   2   6       8634.57       8758.23       190.15 o                         
  -9   2   6       2774.02       2811.46        70.03 o                         
  -8   2   6       8445.84       8778.19       127.25 o                         
  -7   2   6      11017.24      11014.64       147.53 o                         
  -6   2   6       9151.60       9472.00       126.96 o                         
  -5   2   6       9955.56      10240.66       121.81 o                         
  -4   2   6       9948.18       9282.92       109.93 o                         
  -3   2   6      22074.02      20437.65       254.40 o                         
  -2   2   6       2476.61       2638.20        47.32 o                         
  -1   2   6       7099.04       7214.49       193.53 o                         
   0   2   6      13044.40      11778.56       204.26 o                         
   1   2   6       6466.80       6722.43       104.47 o                         
   2   2   6       1816.23       1975.12        43.67 o                         
   3   2   6      19195.55      17607.32       241.63 o                         
   4   2   6       7835.98       7522.76       147.20 o                         
   5   2   6       8483.21       8692.92       141.28 o                         
   6   2   6       7073.58       7321.43       160.29 o                         
   7   2   6       8390.44       8272.82       199.05 o                         
   8   2   6       8180.16       8413.35       142.93 o                         
   9   2   6       3199.89       3327.76        59.93 o                         
  10   2   6       9278.01       9499.19       375.06 o                         
  11   2   6       5200.62       5674.74       208.05 o                         
  12   2   6        742.45        888.95       140.44 o                         
  13   2   6       1600.55       1535.97       268.90 o                         
 -13   3   6       4351.49       4140.01       454.77 o                         
 -12   3   6        920.24       1000.09       119.80 o                         
 -11   3   6        855.38        667.78        82.11 o                         
 -10   3   6       2043.66       2116.24       158.37 o                         
  -9   3   6      12737.87      13603.40       414.11 o                         
  -8   3   6       4349.49       4599.13       103.70 o                         
  -7   3   6       6189.93       6400.97        90.73 o                         
  -6   3   6        331.48        415.51        35.88 o                         
  -5   3   6      42849.99      42775.31       460.11 o                         
  -4   3   6      35328.42      35301.38       379.31 o                         
  -3   3   6      18412.40      18731.53       209.10 o                         
  -2   3   6       1156.66        879.95        44.17 o                         
  -1   3   6      18193.10      16797.06       273.73 o                         
   0   3   6      66141.01      62772.09      1062.70 o                         
   1   3   6      19298.37      17564.88       269.57 o                         
   2   3   6        528.64        436.88        38.24 o                         
   3   3   6      19366.21      19957.89       324.03 o                         
   4   3   6      32011.51      31792.67       442.25 o                         
   5   3   6      34421.17      34276.48       471.92 o                         
   6   3   6        216.61        375.02        30.50 o                         
   7   3   6       5182.80       5503.47        96.14 o                         
   8   3   6       4972.55       5279.20       123.92 o                         
   9   3   6      10992.95      11880.63       175.16 o                         
  10   3   6       1903.65       1952.48        86.51 o                         
  11   3   6        573.56        587.06        79.88 o                         
  12   3   6       1011.08       1025.22       132.15 o                         
  13   3   6       4813.32       4364.96       591.28 o                         
 -12   4   6        955.01        644.92       120.76 o                         
 -11   4   6       7385.59       7899.68       221.27 o                         
 -10   4   6       1812.25       1811.63        71.52 o                         
  -9   4   6       3400.71       3351.55        94.34 o                         
  -8   4   6       1289.86       1373.34        51.22 o                         
  -7   4   6      16029.39      16465.99       198.82 o                         
  -6   4   6      19010.93      19466.28       213.72 o                         
  -5   4   6       3949.15       3917.39        89.76 o                         
  -4   4   6       1716.08       1720.17        59.75 o                         
  -3   4   6      20932.85      19860.80       238.17 o                         
  -2   4   6      10036.38       9951.32       128.30 o                         
  -1   4   6      22823.31      21881.62       399.53 o                         
   0   4   6      15102.33      15090.02       244.99 o                         
   1   4   6      16961.17      16311.10       268.62 o                         
   2   4   6      12937.82      12869.71       406.02 o                         
   3   4   6      22179.02      21753.36       304.23 o                         
   4   4   6       1391.00       1447.97        43.95 o                         
   5   4   6       3107.01       3153.66        89.36 o                         
   6   4   6      17911.34      18071.93       330.97 o                         
   7   4   6      16021.76      16166.43       244.40 o                         
   8   4   6       1659.50       1575.59       104.06 o                         
   9   4   6       3383.59       3222.66       101.29 o                         
  10   4   6       2598.09       2865.83        99.34 o                         
  11   4   6       6999.12       6785.02       358.62 o                         
  12   4   6       1258.75       1101.64       181.81 o                         
 -12   5   6       1762.75       1583.02       258.28 o                         
 -11   5   6       1157.74       1074.55        86.68 o                         
 -10   5   6       1488.40       1539.43        84.62 o                         
  -9   5   6       9843.22      10381.49       179.95 o                         
  -8   5   6       5856.84       6065.57       135.65 o                         
  -7   5   6       1153.59       1146.63        39.71 o                         
  -6   5   6      20890.95      19866.04       235.48 o                         
  -5   5   6      28105.27      28073.47       302.33 o                         
  -4   5   6       6329.81       6139.04       122.86 o                         
  -3   5   6      38013.14      37306.71       433.14 o                         
  -2   5   6      25244.36      24617.39       325.32 o                         
  -1   5   6       1263.01        890.61        37.92 o                         
   0   5   6      44423.89      44339.18       682.92 o                         
   1   5   6        792.48        919.80        53.89 o                         
   2   5   6      23196.95      23246.73       363.03 o                         
   3   5   6      39571.16      38125.91       637.86 o                         
   4   5   6       7162.54       7253.51       131.20 o                         
   5   5   6      24509.56      24610.97       344.81 o                         
   6   5   6      21277.47      20005.44       292.44 o                         
   7   5   6       1399.44       1557.44        45.56 o                         
   8   5   6       4358.67       4279.38        96.49 o                         
   9   5   6       9200.60       9685.08       204.94 o                         
  10   5   6       1689.89       1636.41       190.25 o                         
  11   5   6       1532.20       1597.04       122.01 o                         
  12   5   6       1717.46       1399.91       133.50 o                         
 -12   6   6       2312.82       2052.73       195.34 o                         
 -11   6   6       1671.75       1546.94        99.77 o                         
 -10   6   6       3764.08       3835.66       266.72 o                         
  -9   6   6       5743.63       6341.98       127.87 o                         
  -8   6   6       5446.71       5615.09       104.15 o                         
  -7   6   6        237.07        169.29        34.29 o                         
  -6   6   6       4036.90       4062.44       101.48 o                         
  -5   6   6      12505.33      12677.24       153.62 o                         
  -4   6   6      41039.35      40067.69       475.53 o                         
  -3   6   6      17137.84      17101.38       218.26 o                         
  -2   6   6      11343.03      11125.83       148.71 o                         
  -1   6   6      36289.68      35408.40       443.62 o                         
   0   6   6      12334.19      11384.11       163.61 o                         
   1   6   6      37788.25      37759.20       681.80 o                         
   2   6   6      12370.61      12061.50       243.56 o                         
   3   6   6      19704.29      19613.86       337.30 o                         
   4   6   6      41476.89      41185.35       635.63 o                         
   5   6   6      13526.66      14288.85       207.17 o                         
   6   6   6       4417.54       4434.00       122.35 o                         
   7   6   6        140.17         97.18        37.16 o                         
   8   6   6       6394.17       6759.78       115.98 o                         
   9   6   6       5049.50       5683.23       284.30 o                         
  10   6   6       2684.99       2725.33       121.36 o                         
  11   6   6       1326.94       1173.85       212.49 o                         
  12   6   6       2004.51       1960.04       237.44 o                         
 -12   7   6       2715.82       2612.32       150.58 o                         
 -11   7   6       4570.20       4423.19       153.77 o                         
 -10   7   6       5077.37       5280.76       173.36 o                         
  -9   7   6        680.37        548.85       104.27 o                         
  -8   7   6       2914.89       2921.74       137.07 o                         
  -7   7   6       5983.07       6411.65       103.46 o                         
  -6   7   6      16345.84      16264.76       218.12 o                         
  -5   7   6       1276.49       1102.47        45.02 o                         
  -4   7   6        131.42         81.33        32.34 o                         
  -3   7   6      17918.21      18259.25       354.46 o                         
  -2   7   6      51016.08      51335.30       689.59 o                         
  -1   7   6      61115.28      60464.57       831.77 o                         
   0   7   6        249.75        433.99        58.18 o                         
   1   7   6      58799.40      60096.79       838.59 o                         
   2   7   6      56326.42      56586.69       862.70 o                         
   3   7   6      17699.23      17568.40       255.93 o                         
   4   7   6          8.75          6.07        34.20 o                         
   5   7   6        604.13        615.21        49.91 o                         
   6   7   6      17009.25      17348.78       332.03 o                         
   7   7   6       6849.58       7176.95       127.76 o                         
   8   7   6       3179.15       3614.03       132.79 o                         
   9   7   6        853.00        918.63       159.80 o                         
  10   7   6       5314.67       5208.05       174.93 o                         
  11   7   6       4281.20       4235.66       165.29 o                         
  12   7   6       2527.06       2239.43       363.05 o                         
 -12   8   6       1477.99       1132.70       146.51 o                         
 -11   8   6        573.03        496.50        94.05 o                         
 -10   8   6       4650.64       4621.77       310.17 o                         
  -9   8   6       2803.40       2988.10        85.24 o                         
  -8   8   6      10904.09      10545.91       181.00 o                         
  -7   8   6       6806.23       7172.15       159.10 o                         
  -6   8   6       1090.71       1127.45        55.03 o                         
  -5   8   6       7723.38       7688.53       181.38 o                         
  -4   8   6      39327.48      39651.37       495.36 o                         
  -3   8   6       3257.11       3314.40       132.33 o                         
  -2   8   6      16354.14      16835.70       483.12 o                         
  -1   8   6       6264.29       6501.77       110.43 o                         
   0   8   6      24121.91      22551.55       517.04 o                         
   1   8   6       6146.08       6166.70       159.23 o                         
   2   8   6      17281.32      17721.16       264.68 o                         
   3   8   6       4926.72       5246.28       270.35 o                         
   4   8   6      48393.76      49258.42       884.88 o                         
   5   8   6       9563.58       9368.48       224.41 o                         
   6   8   6       1674.90       1848.95        72.87 o                         
   7   8   6       6910.88       7026.32       232.35 o                         
   8   8   6      11378.83      11004.92       198.53 o                         
   9   8   6       2168.62       2339.55        75.70 o                         
  10   8   6       4198.12       3960.51       181.68 o                         
  11   8   6        482.95        523.72        93.93 o                         
  12   8   6       1383.33        955.45       171.75 o                         
 -12   9   6       1998.37       1785.68       138.05 o                         
 -11   9   6       3430.11       3394.55       193.25 o                         
 -10   9   6       4565.25       4506.45       170.95 o                         
  -9   9   6       7676.38       8170.88       180.37 o                         
  -8   9   6       8144.27       8331.97       186.53 o                         
  -7   9   6      13818.91      14233.87       209.04 o                         
  -6   9   6       4821.97       5163.14       103.16 o                         
  -5   9   6       4261.43       4191.23        87.99 o                         
  -4   9   6      15919.79      16321.33       291.16 o                         
  -3   9   6       4285.72       4046.18        75.96 o                         
  -2   9   6      14045.50      14498.23       270.15 o                         
  -1   9   6      23460.00      23009.38       430.38 o                         
   0   9   6      18756.22      18943.57       273.15 o                         
   1   9   6      23947.61      24209.57       438.77 o                         
   2   9   6      13553.33      13623.45       244.13 o                         
   3   9   6       6089.42       5659.46       239.65 o                         
   4   9   6      16503.23      16658.09       255.71 o                         
   5   9   6       4082.51       4361.16       175.38 o                         
   6   9   6       7176.78       7616.08       215.62 o                         
   7   9   6      11846.87      11843.85       219.50 o                         
   8   9   6       8267.54       8713.92       360.77 o                         
   9   9   6       7156.76       7349.61       264.93 o                         
  10   9   6       4944.95       4639.72       315.63 o                         
  11   9   6       3542.64       3775.39       215.54 o                         
  12   9   6       1925.99       1530.16       141.25 o                         
 -12  10   6       1651.34       1433.85       135.24 o                         
 -11  10   6       4529.43       4529.16       241.59 o                         
 -10  10   6       3445.53       3167.70       185.02 o                         
  -9  10   6        648.39        570.90        52.70 o                         
  -8  10   6       5838.75       5742.44       121.48 o                         
  -7  10   6      13483.95      13919.88       260.57 o                         
  -6  10   6       8043.96       8392.77       151.13 o                         
  -5  10   6       6563.61       6308.56       129.65 o                         
  -4  10   6       6101.84       6116.58       114.82 o                         
  -3  10   6      19647.98      18924.08       288.22 o                         
  -2  10   6       2725.46       2707.63       121.64 o                         
  -1  10   6       8044.29       8887.38       417.95 o                         
   0  10   6       6688.15       6758.38       115.05 o                         
   1  10   6       9418.20       9792.63       147.28 o                         
   2  10   6       3788.12       3808.31        89.99 o                         
   3  10   6      16757.72      15918.41       255.44 o                         
   4  10   6       6612.91       6287.08       139.22 o                         
   5  10   6       7521.70       7620.18       163.67 o                         
   6  10   6       8396.65       8769.94       168.44 o                         
   7  10   6      16212.42      16235.93       427.73 o                         
   8  10   6       5732.21       5641.99       129.99 o                         
   9  10   6       1017.28        833.08       105.42 o                         
  10  10   6       3050.06       3144.05       172.47 o                         
  11  10   6       5064.09       4661.79       225.01 o                         
  12  10   6       1902.55       1531.96       140.27 o                         
 -11  11   6       1344.56        994.82       107.15 o                         
 -10  11   6       2683.15       2626.18       170.94 o                         
  -9  11   6      10736.64      10434.60       221.40 o                         
  -8  11   6       8176.93       8203.38       239.42 o                         
  -7  11   6       1102.52        903.46        56.46 o                         
  -6  11   6       4457.37       4465.97        88.94 o                         
  -5  11   6      11388.44      11671.61       191.14 o                         
  -4  11   6       3519.73       3341.36        74.59 o                         
  -3  11   6       2790.21       2555.51        71.10 o                         
  -2  11   6        259.09        310.16        49.72 o                         
  -1  11   6      28178.28      29277.91       683.61 o                         
   0  11   6       3814.10       3693.19        75.33 o                         
   1  11   6      25176.41      25728.05       387.16 o                         
   2  11   6        126.02        148.04        35.35 o                         
   3  11   6       2923.58       2656.20       122.21 o                         
   4  11   6       4169.13       4054.75        92.06 o                         
   5  11   6      11285.22      11490.64       232.99 o                         
   6  11   6       5097.56       5211.46       123.37 o                         
   7  11   6        486.81        477.64        50.56 o                         
   8  11   6       8560.54       8861.08       250.14 o                         
   9  11   6      10686.84      10078.16       242.11 o                         
  10  11   6       2478.39       2221.06       298.80 o                         
  11  11   6       1151.18        824.43       156.97 o                         
 -11  12   6       2920.53       2626.50       147.82 o                         
 -10  12   6       1454.68       1501.00       135.22 o                         
  -9  12   6        864.96        807.73        71.36 o                         
  -8  12   6       1423.33       1367.90        81.56 o                         
  -7  12   6      11996.90      11736.81       218.95 o                         
  -6  12   6       3009.60       2872.68       123.74 o                         
  -5  12   6       4027.10       4176.16        97.91 o                         
  -4  12   6       4643.12       4260.24        94.52 o                         
  -3  12   6      17365.58      17870.85       304.72 o                         
  -2  12   6       9204.58       9169.72       352.85 o                         
  -1  12   6       3578.70       3625.52       117.60 o                         
   0  12   6       1716.66       1720.88        58.68 o                         
   1  12   6       4163.14       4179.55       127.64 o                         
   2  12   6       6826.07       7128.91       150.55 o                         
   3  12   6      16195.82      16737.93       276.85 o                         
   4  12   6       4171.79       4117.29        88.49 o                         
   5  12   6       4276.00       4590.20       100.15 o                         
   6  12   6       2976.46       3137.08       168.23 o                         
   7  12   6      10901.26      10741.91       230.27 o                         
   8  12   6       1230.72       1140.18        76.75 o                         
   9  12   6        691.83        686.69       123.07 o                         
  10  12   6       2005.61       1749.02       165.21 o                         
  11  12   6       3886.66       3494.67       222.74 o                         
 -11  13   6        816.63        710.37       100.82 o                         
 -10  13   6       3859.12       3328.50       247.18 o                         
  -9  13   6       3681.67       3473.64       152.80 o                         
  -8  13   6       4132.26       4046.46       154.94 o                         
  -7  13   6       3067.95       2984.95       102.28 o                         
  -6  13   6      10637.59      10863.58       466.49 o                         
  -5  13   6       8738.37       9003.28       196.39 o                         
  -4  13   6       2269.34       2187.17        89.05 o                         
  -3  13   6       2523.98       2609.50       110.46 o                         
  -2  13   6      12842.36      13171.96       338.33 o                         
  -1  13   6       6281.75       5988.83       138.04 o                         
   0  13   6       1145.03        947.47        48.95 o                         
   1  13   6       5881.99       5348.48       111.85 o                         
   2  13   6      10675.66      10996.28       248.28 o                         
   3  13   6       1271.63       1289.50       174.79 o                         
   4  13   6       2631.55       2535.11       122.20 o                         
   5  13   6       8872.79       9255.26       223.55 o                         
   6  13   6      10164.23      10403.11       273.63 o                         
   7  13   6       2652.65       2584.74       129.75 o                         
   8  13   6       4053.39       3971.26       121.14 o                         
   9  13   6       3072.73       3044.61       155.86 o                         
  10  13   6       4055.55       3733.18       438.16 o                         
  11  13   6        760.53        711.95       230.39 o                         
 -10  14   6        312.54        350.83       109.06 o                         
  -9  14   6       2192.64       2382.54       149.70 o                         
  -8  14   6       4815.90       4878.07       150.00 o                         
  -7  14   6       4050.99       3956.78       262.29 o                         
  -6  14   6       2240.35       2091.07       184.96 o                         
  -5  14   6       1847.52       1895.33       111.35 o                         
  -4  14   6       7713.54       8102.51       170.00 o                         
  -3  14   6      13431.42      13992.48       664.47 o                         
  -2  14   6       2123.88       2215.48        90.28 o                         
  -1  14   6       2150.44       2360.13        95.05 o                         
   0  14   6      25536.68      27862.27      1213.18 o                         
   1  14   6       1770.81       1727.28        61.53 o                         
   2  14   6       2214.25       2268.19        80.02 o                         
   3  14   6      12201.36      12678.80       230.35 o                         
   4  14   6       6677.33       6985.03       213.99 o                         
   5  14   6       1730.80       1775.20       123.50 o                         
   6  14   6       1559.03       1321.49       111.50 o                         
   7  14   6       3970.38       3993.94       137.99 o                         
   8  14   6       4970.29       4737.26       174.24 o                         
   9  14   6       1750.31       1924.90       166.09 o                         
  10  14   6        545.42        536.88       144.06 o                         
 -10  15   6       1951.15       1404.51       116.97 o                         
  -9  15   6        422.53        514.88       178.54 o                         
  -8  15   6       2796.80       2831.11       149.94 o                         
  -7  15   6       1409.20       1203.25        89.19 o                         
  -6  15   6       8676.68       9225.74       295.16 o                         
  -5  15   6       1543.31       1543.42       202.09 o                         
  -4  15   6        255.27        166.61        65.32 o                         
  -3  15   6       7736.64       7036.60       211.55 o                         
  -2  15   6      16532.44      17191.87       369.03 o                         
  -1  15   6       7185.99       7340.46       178.99 o                         
   0  15   6       1718.21       1986.26       173.81 o                         
   1  15   6       7134.10       7383.27       191.25 o                         
   2  15   6      14336.51      14510.02       283.30 o                         
   3  15   6       7369.52       7196.12       166.97 o                         
   4  15   6        559.67        575.96        64.35 o                         
   5  15   6       2214.76       2032.29        95.33 o                         
   6  15   6       8041.41       8820.94       204.87 o                         
   7  15   6       1257.59       1066.68        77.91 o                         
   8  15   6       2762.68       2716.54       121.37 o                         
   9  15   6        527.20        418.32       152.66 o                         
  10  15   6       2240.81       2072.26       222.58 o                         
 -10  16   6       1267.88       1131.43       131.21 o                         
  -9  16   6        561.44        558.18       102.01 o                         
  -8  16   6       2562.16       2272.09       131.64 o                         
  -7  16   6       3094.58       3057.45       259.43 o                         
  -6  16   6       2511.23       2496.37       133.64 o                         
  -5  16   6       2519.15       2655.61       188.87 o                         
  -4  16   6       5591.18       5560.85       178.63 o                         
  -3  16   6       4568.63       4716.88       338.87 o                         
  -2  16   6       2093.16       2361.51        95.22 o                         
  -1  16   6       8644.38       8935.43       481.66 o                         
   0  16   6      16705.44      18453.20       560.88 o                         
   1  16   6       7467.25       7583.72       170.47 o                         
   2  16   6       1708.28       1859.88        77.42 o                         
   3  16   6       5896.32       6224.73       164.60 o                         
   4  16   6       5595.76       5794.64       161.99 o                         
   5  16   6       3577.72       3720.82       145.35 o                         
   6  16   6       1875.54       1819.78        99.46 o                         
   7  16   6       2258.30       2300.62       103.90 o                         
   8  16   6       2495.55       2116.17       126.17 o                         
   9  16   6        414.70        348.25       188.67 o                         
  10  16   6       1131.26       1410.09       279.75 o                         
  -9  17   6       4372.29       4144.60       199.71 o                         
  -8  17   6       2232.76       1995.66       153.35 o                         
  -7  17   6        617.61        588.66        92.64 o                         
  -6  17   6       4045.21       3911.05       145.51 o                         
  -5  17   6       7581.84       7466.22       274.14 o                         
  -4  17   6       3295.77       3375.37       193.11 o                         
  -3  17   6      10060.71      10785.35       361.32 o                         
  -2  17   6       3238.51       2779.20       350.94 o                         
  -1  17   6       8716.40       9678.85       239.91 o                         
   0  17   6       1512.18       1732.69       130.98 o                         
   1  17   6       8949.94       9541.38       220.89 o                         
   2  17   6       4118.12       3619.03       279.58 o                         
   3  17   6       8413.78       8859.92       223.00 o                         
   4  17   6       2673.56       2729.97       219.05 o                         
   5  17   6       8670.77       8509.50       316.74 o                         
   6  17   6       4200.56       4052.72       154.21 o                         
   7  17   6       1143.18        906.90       268.72 o                         
   8  17   6       2199.46       2221.46       217.48 o                         
   9  17   6       4857.08       4529.89       306.04 o                         
  -9  18   6        180.58        213.03       122.63 o                         
  -8  18   6       2220.65       2034.91       123.59 o                         
  -7  18   6       7295.73       7711.48       243.57 o                         
  -6  18   6       1568.22       1545.60       156.30 o                         
  -5  18   6        931.24        783.66       111.45 o                         
  -4  18   6       1394.07       1370.23       271.29 o                         
  -3  18   6       2193.35       2411.09       164.17 o                         
  -2  18   6       7378.52       8392.42       498.28 o                         
  -1  18   6       4579.83       4784.16       189.70 o                         
   0  18   6       1081.09       1399.73       278.76 o                         
   1  18   6       5053.35       5475.34       255.60 o                         
   2  18   6       7213.73       7887.82       258.37 o                         
   3  18   6       3346.47       3521.72       161.15 o                         
   4  18   6       1310.96       1124.57        97.48 o                         
   5  18   6       1275.46        961.12       106.20 o                         
   6  18   6        884.86        798.09       103.91 o                         
   7  18   6       7276.22       7591.67       278.99 o                         
   8  18   6       2490.16       1964.13       172.94 o                         
   9  18   6         87.87         68.92       100.27 o                         
  -8  19   6       2398.12       1887.76       147.19 o                         
  -7  19   6        526.33        342.56       111.71 o                         
  -6  19   6       1733.55       1850.37       167.52 o                         
  -5  19   6       5293.85       5269.81       576.03 o                         
  -4  19   6       5087.34       5344.17       430.50 o                         
  -3  19   6       1429.98       1312.38       130.65 o                         
  -2  19   6       2790.22       2714.64       191.53 o                         
  -1  19   6       8431.92       8360.70       280.92 o                         
   0  19   6        579.47        387.03        84.17 o                         
   1  19   6       8793.68       8590.50       379.38 o                         
   2  19   6       2404.66       2868.76       152.42 o                         
   3  19   6       2211.86       1907.95       237.30 o                         
   4  19   6       4832.95       4647.52       226.61 o                         
   5  19   6       6504.59       6607.22       234.77 o                         
   6  19   6       1627.78       1626.77       117.37 o                         
   7  19   6        431.36        280.80       103.91 o                         
   8  19   6       2526.44       1978.37       184.73 o                         
  -7  20   6       2886.01       2889.62       199.19 o                         
  -6  20   6       1205.02        872.47       259.08 o                         
  -5  20   6       2524.24       2626.81       330.65 o                         
  -4  20   6       4364.05       4699.26       399.45 o                         
  -3  20   6       2548.97       2701.63       254.68 o                         
  -2  20   6        705.66        496.18       112.78 o                         
  -1  20   6       3190.58       3020.27       192.11 o                         
   0  20   6       6993.07       6654.91       320.27 o                         
   1  20   6       4341.86       4153.53       241.61 o                         
   2  20   6        510.17        506.21       114.33 o                         
   3  20   6       2257.44       2291.49       139.24 o                         
   4  20   6       4681.14       4395.92       249.91 o                         
   5  20   6       2934.63       2622.68       130.29 o                         
   6  20   6       1061.86       1164.25       136.79 o                         
   7  20   6       3389.69       3195.88       252.12 o                         
  -7  21   6       2526.59       2345.48       342.88 o                         
  -6  21   6       5377.05       5067.00       361.49 o                         
  -5  21   6       1100.14        945.89       217.58 o                         
  -4  21   6       1092.36       1032.25       232.86 o                         
  -3  21   6       4124.44       4068.98       257.58 o                         
  -2  21   6       5664.08       5704.96       344.06 o                         
  -1  21   6        676.99        518.32       237.67 o                         
   0  21   6        470.58        388.35       252.03 o                         
   1  21   6        851.38        624.93       393.14 o                         
   2  21   6       6216.16       6497.13       286.72 o                         
   3  21   6       5029.40       5025.05       228.47 o                         
   4  21   6       1191.15       1142.99       167.31 o                         
   5  21   6       1403.99       1321.95       132.93 o                         
   6  21   6       5007.97       4749.70       396.79 o                         
   7  21   6       2650.68       2290.44       236.43 o                         
  -6  22   6        771.09        638.05       235.66 o                         
  -5  22   6       1863.58       1903.66       253.40 o                         
  -4  22   6       4493.51       4650.67       465.49 o                         
  -3  22   6       1534.47       1554.35       158.59 o                         
  -2  22   6       2697.85       2235.19       180.07 o                         
  -1  22   6       1424.23       1146.45       180.73 o                         
   0  22   6       5632.14       6107.20       405.15 o                         
   1  22   6       2246.64       1510.27       202.02 o                         
   2  22   6       2512.18       2249.08       567.93 o                         
   3  22   6       1706.24       1437.75       177.53 o                         
   4  22   6       4282.93       4591.34       437.50 o                         
   5  22   6       1527.86       1494.26       151.37 o                         
   6  22   6        700.01        654.77       125.53 o                         
  -4  23   6       2436.82       1981.49       266.57 o                         
  -3  23   6       2324.06       2010.19       230.56 o                         
  -2  23   6       6012.51       6373.47       347.27 o                         
  -1  23   6       1996.97       2698.37       473.85 o                         
   0  23   6       1125.12        138.97       390.67 o                         
   1  23   6       1803.99       1330.93       350.56 o                         
   2  23   6       6060.57       5681.31       467.41 o                         
   3  23   6       2706.53       2391.08       582.29 o                         
   4  23   6       2054.52       1977.35       298.82 o                         
  -3  24   6       2796.72       2006.49       249.29 o                         
  -2  24   6       3315.94       3563.81       408.99 o                         
  -1  24   6       2200.62       2010.71       250.57 o                         
   0  24   6       2543.42       2463.77       316.87 o                         
   1  24   6       2286.62       3083.66       593.67 o                         
   2  24   6       3650.23       2902.08      1752.30 o                         
   3  24   6       2674.39       2563.05       351.70 o                         
   1   0   7      48847.67      46108.86       776.35 o                         
   2   0   7      31188.47      30386.34       439.63 o                         
   3   0   7      34290.41      36371.79       481.75 o                         
   4   0   7       4215.20       4184.25        59.83 o                         
   5   0   7        411.77        339.62        62.89 o                         
   6   0   7      14861.03      14613.96       189.64 o                         
   7   0   7       6574.57       6990.45       111.78 o                         
   8   0   7       8975.47       9369.05       128.74 o                         
   9   0   7        490.97        524.39        39.60 o                         
  10   0   7       8619.36       8572.66       321.46 o                         
  11   0   7       4886.43       4708.31       187.08 o                         
  12   0   7       3258.59       3412.85       578.78 o                         
  13   0   7          7.01         95.94       126.41 o                         
 -13   1   7       2650.12       1784.56       765.11 o                         
 -12   1   7       1879.21       1628.42       136.06 o                         
 -11   1   7        745.65        716.91        70.98 o                         
 -10   1   7       4918.81       4667.67       256.86 o                         
  -9   1   7       9244.70       9610.39       329.61 o                         
  -8   1   7      12521.27      12780.62       192.15 o                         
  -7   1   7       1710.30       1787.11        77.00 o                         
  -6   1   7       9530.62       9804.17       133.63 o                         
  -5   1   7      42479.02      43202.30       506.63 o                         
  -4   1   7      12852.20      12888.12       282.57 o                         
  -3   1   7      11617.56      11446.07       141.27 o                         
  -2   1   7       5394.26       4941.17        93.47 o                         
  -1   1   7      13148.82      12886.52       295.08 o                         
   0   1   7      15204.69      14972.91       235.06 o                         
   1   1   7      18478.13      18478.67       568.42 o                         
   2   1   7       6283.20       6110.18        96.62 o                         
   3   1   7       9941.54       9849.43       191.94 o                         
   4   1   7       9782.19       9433.43       193.11 o                         
   5   1   7      38748.30      39480.59       485.03 o                         
   6   1   7       9381.02       9520.39       143.38 o                         
   7   1   7       1334.20       1147.89        95.48 o                         
   8   1   7      10826.45      10827.75       170.91 o                         
   9   1   7       9849.96      10321.10       194.29 o                         
  10   1   7       4420.22       4236.07       106.58 o                         
  11   1   7       1182.63        984.30       107.84 o                         
  12   1   7       1884.84       1985.10       159.26 o                         
  13   1   7       3098.18       2978.89       283.58 o                         
 -12   2   7       2263.15       1998.46       134.23 o                         
 -11   2   7       2636.60       2692.16       116.54 o                         
 -10   2   7       6865.79       6837.84       139.10 o                         
  -9   2   7      10619.18      10645.91       168.71 o                         
  -8   2   7       9617.41       9779.19       158.99 o                         
  -7   2   7        418.34        411.97        32.17 o                         
  -6   2   7       6489.24       6707.30        84.11 o                         
  -5   2   7       2293.27       2419.30        53.12 o                         
  -4   2   7      15346.62      14482.09       176.75 o                         
  -3   2   7      41291.34      39998.45       478.25 o                         
  -2   2   7       5149.60       5010.60        97.92 o                         
  -1   2   7      24626.83      23721.82       387.53 o                         
   0   2   7      24734.22      22967.95       401.15 o                         
   1   2   7      23508.11      23436.44       392.00 o                         
   2   2   7       7330.60       6989.53       148.94 o                         
   3   2   7      36560.09      35146.43       450.53 o                         
   4   2   7      14173.62      13462.22       170.80 o                         
   5   2   7       3085.62       3261.04        62.31 o                         
   6   2   7       5196.38       5373.62        87.62 o                         
   7   2   7        271.12        343.35        64.40 o                         
   8   2   7       9453.55       9208.22       159.05 o                         
   9   2   7      10196.95      10469.44       324.18 o                         
  10   2   7       5951.94       5986.83       210.17 o                         
  11   2   7       2849.87       2769.76       159.06 o                         
  12   2   7       2356.78       2356.80       240.66 o                         
 -12   3   7       3865.72       3753.43       208.05 o                         
 -11   3   7       2541.38       2371.13       185.89 o                         
 -10   3   7       8277.73       8540.83       180.10 o                         
  -9   3   7        685.33        641.48        61.32 o                         
  -8   3   7       5818.12       6140.84       209.86 o                         
  -7   3   7      12011.48      12124.43       162.82 o                         
  -6   3   7      13392.67      14089.49       164.61 o                         
  -5   3   7       8934.33       9113.60       113.20 o                         
  -4   3   7      19362.86      20362.71       218.95 o                         
  -3   3   7      28531.32      28413.59       333.63 o                         
  -2   3   7      30707.74      29585.42       434.36 o                         
  -1   3   7      21695.70      21400.70       350.82 o                         
   0   3   7       1487.44       1286.81        35.83 o                         
   1   3   7      18188.47      17767.21       273.38 o                         
   2   3   7      27198.38      26318.23       381.14 o                         
   3   3   7      25943.57      25508.83       354.63 o                         
   4   3   7      17665.29      18519.51       241.50 o                         
   5   3   7       7530.90       7570.02       116.21 o                         
   6   3   7      12464.46      12932.11       193.57 o                         
   7   3   7      11895.58      12010.00       187.79 o                         
   8   3   7       5103.43       5230.80       107.41 o                         
   9   3   7        460.97        593.16        67.75 o                         
  10   3   7       8341.44       8673.05       206.07 o                         
  11   3   7       2958.96       2729.48       200.75 o                         
  12   3   7       4676.30       4807.96       266.93 o                         
 -12   4   7       1405.60       1278.32       177.43 o                         
 -11   4   7        380.21        498.50       114.60 o                         
 -10   4   7       4655.82       4745.13       294.96 o                         
  -9   4   7       4682.12       4901.48       215.57 o                         
  -8   4   7       7847.96       8378.02       117.61 o                         
  -7   4   7       5565.41       5614.94       110.33 o                         
  -6   4   7         69.97         36.63        25.62 o                         
  -5   4   7      15678.81      15505.03       170.20 o                         
  -4   4   7      28620.77      27780.80       306.03 o                         
  -3   4   7       9838.86      10097.95       176.80 o                         
  -2   4   7       2675.05       2794.25        49.52 o                         
  -1   4   7      18774.95      17373.12       258.71 o                         
   0   4   7      38193.64      36688.74       733.48 o                         
   1   4   7      21407.17      19202.23       286.98 o                         
   2   4   7       2164.19       2252.78        72.33 o                         
   3   4   7       9504.37       9531.92       142.00 o                         
   5   4   7      16662.40      15879.95       228.70 o                         
   6   4   7        502.58        457.17        69.18 o                         
   7   4   7       4747.63       4946.68       120.78 o                         
   8   4   7       7774.84       8202.27       252.14 o                         
   9   4   7       4729.99       4583.20       132.84 o                         
  10   4   7       4326.51       4676.15       307.46 o                         
  11   4   7        505.81        460.00       124.64 o                         
  12   4   7       1180.09       1144.68       139.19 o                         
 -12   5   7       1242.37       1156.17       142.18 o                         
 -11   5   7       1314.69       1395.67        90.48 o                         
 -10   5   7       6893.40       7074.96       163.18 o                         
  -9   5   7       4344.48       4437.39       145.94 o                         
  -8   5   7       2203.06       2251.87        68.75 o                         
  -7   5   7       5013.26       5297.39       103.34 o                         
  -6   5   7       6765.89       6912.31        94.34 o                         
  -5   5   7       9582.54      10082.13       116.23 o                         
  -4   5   7      16046.41      16074.50       207.97 o                         
  -3   5   7      11412.27      11045.22       176.38 o                         
  -2   5   7      17698.70      18562.27       242.73 o                         
  -1   5   7      36351.92      37905.93       545.77 o                         
   0   5   7        787.80        749.50        37.88 o                         
   1   5   7      32965.14      34895.87       600.83 o                         
   2   5   7      18894.85      19622.28       276.69 o                         
   3   5   7      12307.48      12154.33       175.44 o                         
   4   5   7      15328.65      14902.47       258.71 o                         
   5   5   7       8069.14       8490.05       143.80 o                         
   6   5   7       8210.01       8691.59       147.40 o                         
   7   5   7       5754.77       5988.64       112.32 o                         
   8   5   7       1227.09       1304.18        56.89 o                         
   9   5   7       4592.17       4599.82       166.38 o                         
  10   5   7       7034.87       7449.11       205.43 o                         
  11   5   7        980.53       1060.09       345.76 o                         
  12   5   7       1391.08       1719.70       189.84 o                         
 -12   6   7        472.66        364.35       128.64 o                         
 -11   6   7       3884.85       4028.82       162.15 o                         
 -10   6   7       3901.42       3967.29       134.15 o                         
  -9   6   7       1053.90       1049.85        67.42 o                         
  -8   6   7       4806.26       4898.85       132.52 o                         
  -7   6   7       7542.75       7762.37       119.06 o                         
  -6   6   7       7628.62       7907.40       108.26 o                         
  -5   6   7      18228.64      17888.70       220.21 o                         
  -4   6   7       1677.88       1882.96        42.23 o                         
  -3   6   7       3115.15       3117.53        97.59 o                         
  -2   6   7      29281.08      30164.83       357.83 o                         
  -1   6   7      27488.55      26559.18       335.48 o                         
   0   6   7       3070.43       2318.25        86.90 o                         
   1   6   7      25389.80      25115.04       373.95 o                         
   2   6   7      31704.53      32926.78       506.85 o                         
   3   6   7       2856.60       2706.96       126.35 o                         
   4   6   7       1443.52       1627.50       102.63 o                         
   5   6   7      18477.13      18034.17       285.19 o                         
   6   6   7       8275.57       8660.46       153.03 o                         
   7   6   7       9455.14       9569.33       154.08 o                         
   8   6   7       4262.37       4121.11        85.04 o                         
   9   6   7       2190.81       2300.22       106.34 o                         
  10   6   7       3921.40       3804.81       127.11 o                         
  11   6   7       3289.16       3171.06       178.99 o                         
  12   6   7        677.26        581.49       174.16 o                         
 -12   7   7       2925.28       2640.80       197.82 o                         
 -11   7   7        167.41        185.04        74.44 o                         
 -10   7   7        695.59        620.37        73.13 o                         
  -9   7   7      11406.83      11809.25       303.27 o                         
  -8   7   7       5041.56       5258.80       100.25 o                         
  -7   7   7       1239.35       1128.35        47.13 o                         
  -6   7   7       1948.82       2067.26        51.84 o                         
  -5   7   7      13729.31      13765.07       253.61 o                         
  -4   7   7      10839.29      10890.57       218.39 o                         
  -3   7   7       9250.05       9839.80       127.01 o                         
  -2   7   7       3526.50       3579.05        65.99 o                         
  -1   7   7      19289.61      20284.88       256.06 o                         
   0   7   7      32126.36      33455.29       657.21 o                         
   1   7   7      24519.19      25197.29       567.30 o                         
   2   7   7       3680.58       3727.08        98.77 o                         
   3   7   7       8756.72       9440.46       162.40 o                         
   4   7   7      13684.23      13304.78       271.60 o                         
   5   7   7      16607.21      16876.57       276.86 o                         
   6   7   7       2253.82       2199.83        65.28 o                         
   7   7   7       1335.60       1268.27        51.99 o                         
   8   7   7       4153.89       4235.44       156.23 o                         
   9   7   7      10759.93      10929.89       222.05 o                         
  10   7   7        501.73        471.93        88.50 o                         
  11   7   7        178.43        251.73       111.98 o                         
  12   7   7       2773.99       2517.01       319.14 o                         
 -12   8   7       2931.82       2428.34       138.63 o                         
 -11   8   7       4762.03       4761.79       159.32 o                         
 -10   8   7       2777.06       2442.91       127.64 o                         
  -9   8   7       1840.79       1972.50       101.77 o                         
  -8   8   7        855.20        899.23        52.78 o                         
  -7   8   7       6218.48       5928.67       135.12 o                         
  -6   8   7      10834.05      10908.20       164.13 o                         
  -5   8   7       7837.62       8321.93       143.23 o                         
  -4   8   7       3041.72       2772.60        87.62 o                         
  -3   8   7      12913.42      12831.10       168.52 o                         
  -2   8   7      19635.03      19321.38       277.91 o                         
  -1   8   7       3386.76       3686.38        77.18 o                         
   0   8   7      19152.39      19294.11       499.40 o                         
   1   8   7       4630.29       4799.00        85.95 o                         
   2   8   7      21941.45      21456.85       319.65 o                         
   3   8   7      15674.37      15682.26       241.88 o                         
   4   8   7       2772.32       2585.76        70.32 o                         
   5   8   7       7727.62       8454.95       200.54 o                         
   6   8   7      10948.03      10663.93       202.93 o                         
   7   8   7       8482.83       8135.99       203.44 o                         
   8   8   7        208.51        251.86        59.60 o                         
   9   8   7       1834.47       1908.68        61.78 o                         
  10   8   7       3664.69       3526.39       233.18 o                         
  11   8   7       3954.89       3866.48       199.35 o                         
  12   8   7       3220.68       3164.72       255.30 o                         
 -12   9   7       1501.21       1299.66       156.94 o                         
 -11   9   7       2368.34       2408.31       189.83 o                         
 -10   9   7       4972.70       5336.66       226.69 o                         
  -9   9   7       9752.54       9533.81       203.07 o                         
  -8   9   7       5567.19       5935.76       122.07 o                         
  -7   9   7       6059.76       6335.72       112.16 o                         
  -6   9   7      13523.64      13843.89       210.02 o                         
  -5   9   7       9443.32       9682.96       152.26 o                         
  -4   9   7       5040.78       5298.93       114.06 o                         
  -3   9   7      20119.31      20275.45       299.05 o                         
  -2   9   7       6166.09       7026.00       137.22 o                         
  -1   9   7       7006.28       6657.57       110.18 o                         
   0   9   7      13601.44      12454.28       229.09 o                         
   1   9   7       8438.96       7902.23       164.52 o                         
   2   9   7       7123.00       7730.77       134.54 o                         
   3   9   7      17744.06      17634.46       289.93 o                         
   4   9   7       6436.95       6647.61       173.91 o                         
   5   9   7      10018.96      10131.13       201.69 o                         
   6   9   7      14127.55      14384.01       308.50 o                         
   7   9   7       5842.60       6639.56       149.15 o                         
   8   9   7       6428.18       6621.16       133.98 o                         
   9   9   7       9716.26       9287.90       192.08 o                         
  10   9   7       4114.47       4094.29       196.64 o                         
  11   9   7       2541.61       2268.16       148.53 o                         
  12   9   7       1506.38       1231.71       174.20 o                         
 -11  10   7        572.04        591.03        86.71 o                         
 -10  10   7        713.68        657.69        78.92 o                         
  -9  10   7       6250.20       6218.34       150.78 o                         
  -8  10   7       6035.10       6606.70       127.07 o                         
  -7  10   7       6516.65       6435.42       155.51 o                         
  -6  10   7       4527.89       4670.12       139.22 o                         
  -5  10   7      14469.58      14321.89       211.01 o                         
  -4  10   7      14266.95      14684.48       250.45 o                         
  -3  10   7       9361.99       9723.56       159.69 o                         
  -2  10   7       1920.31       1918.89       105.20 o                         
  -1  10   7       7032.00       6786.92       140.16 o                         
   0  10   7      12668.95      11969.55       198.76 o                         
   1  10   7       6790.66       6292.57       114.17 o                         
   2  10   7       1796.13       1842.51        54.18 o                         
   3  10   7      11435.76      11550.38       183.10 o                         
   4  10   7      12785.87      13018.65       224.76 o                         
   5  10   7      16465.01      16386.89       271.40 o                         
   6  10   7       5100.66       5231.97       192.10 o                         
   7  10   7       5551.41       5419.79       180.81 o                         
   8  10   7       5711.40       6082.67       194.43 o                         
   9  10   7       6847.08       7191.67       278.44 o                         
  10  10   7       1307.54       1313.46       199.41 o                         
  11  10   7        771.32       1089.35       306.48 o                         
 -11  11   7       4584.21       4102.62       165.69 o                         
 -10  11   7       3643.63       3624.18       133.55 o                         
  -9  11   7        569.55        551.26       127.07 o                         
  -8  11   7       3538.67       3462.29       155.80 o                         
  -7  11   7      12750.62      13612.86       223.51 o                         
  -6  11   7      22458.69      23337.40       342.63 o                         
  -5  11   7        897.24        935.37        46.17 o                         
  -4  11   7       1644.71       1717.93        58.27 o                         
  -3  11   7       9668.68      10111.51       205.91 o                         
  -2  11   7      30660.08      31452.12       504.29 o                         
  -1  11   7       4381.62       4210.01       103.54 o                         
   0  11   7       1582.24       1861.44        59.09 o                         
   1  11   7       4195.67       4062.37       133.36 o                         
   2  11   7      29870.79      30664.62       512.35 o                         
   3  11   7       6973.84       7446.17       235.57 o                         
   4  11   7       1807.65       2016.30        56.92 o                         
   5  11   7       1341.18       1354.49        93.91 o                         
   6  11   7      21821.90      21934.98       415.73 o                         
   7  11   7      11907.87      12362.32       270.65 o                         
   8  11   7       3786.34       3812.04       115.41 o                         
   9  11   7        623.55        700.81       113.06 o                         
  10  11   7       3491.68       3146.43       419.28 o                         
  11  11   7       4930.18       5131.27       290.14 o                         
 -11  12   7        817.19        795.97       157.09 o                         
 -10  12   7        804.30        939.42       147.08 o                         
  -9  12   7       5973.26       5985.06       159.74 o                         
  -8  12   7       4667.31       4582.88       142.94 o                         
  -7  12   7       5552.81       5871.81       133.08 o                         
  -6  12   7       9399.49       9424.69       249.85 o                         
  -5  12   7      10962.66      11419.85       294.90 o                         
  -4  12   7      19415.53      18773.26       309.25 o                         
  -3  12   7       4824.60       5215.90       141.36 o                         
  -2  12   7      11109.50      11513.20       242.00 o                         
  -1  12   7       7215.48       7324.13       154.64 o                         
   0  12   7       8411.40       7367.43       151.67 o                         
   1  12   7       6334.84       6077.80       159.23 o                         
   2  12   7      10861.71      11283.33       198.50 o                         
   3  12   7       4984.94       5061.25       104.49 o                         
   4  12   7      18354.93      18298.97       330.89 o                         
   5  12   7      11374.21      12064.25       219.40 o                         
   6  12   7       9183.46       9432.92       197.48 o                         
   7  12   7       5942.65       6142.10       151.53 o                         
   8  12   7       4024.60       3915.89       122.77 o                         
   9  12   7       5227.62       5538.70       406.38 o                         
  10  12   7       1277.04       1544.09       160.46 o                         
  11  12   7        790.87        922.98       328.65 o                         
 -11  13   7       1555.59       1230.24       119.85 o                         
 -10  13   7       2094.41       2234.66       133.39 o                         
  -9  13   7       3564.34       3251.13       116.18 o                         
  -8  13   7       3965.58       3894.93       145.46 o                         
  -7  13   7       2725.66       2430.28        84.14 o                         
  -6  13   7       5880.87       5944.92       723.82 o                         
  -5  13   7       7456.00       7941.75       157.80 o                         
  -4  13   7       7776.75       8057.43       165.48 o                         
  -3  13   7       4711.16       4861.20       148.05 o                         
  -2  13   7      13062.84      12526.52       276.15 o                         
  -1  13   7      10720.71      11150.55       342.19 o                         
   0  13   7       9460.54       9295.15       177.27 o                         
   1  13   7       9823.35       9758.94       181.15 o                         
   2  13   7      10723.83      10837.19       223.79 o                         
   3  13   7       3373.99       3283.70       178.98 o                         
   4  13   7       7303.10       7298.16       193.17 o                         
   5  13   7       6922.04       7449.09       151.23 o                         
   6  13   7       4541.57       4489.79       131.95 o                         
   7  13   7       2524.22       2409.52        92.62 o                         
   8  13   7       4423.67       4280.83       174.14 o                         
   9  13   7       2980.78       2994.01       188.96 o                         
  10  13   7       2363.69       2091.16       195.16 o                         
  11  13   7       1782.49       1531.36       953.40 o                         
 -10  14   7        994.94        787.65       102.82 o                         
  -9  14   7        359.02        322.45       124.93 o                         
  -8  14   7       1136.39       1162.54        83.17 o                         
  -7  14   7      10277.79      11287.43       238.84 o                         
  -6  14   7       8358.98       8742.87       209.68 o                         
  -5  14   7       1281.94       1339.61       267.15 o                         
  -4  14   7        882.23        767.85       104.06 o                         
  -3  14   7       9656.52       9652.10       237.13 o                         
  -2  14   7      18839.64      19031.29       402.74 o                         
  -1  14   7       5879.93       5396.31       128.10 o                         
   0  14   7        350.91        435.48        63.03 o                         
   1  14   7       4944.30       4525.95       107.25 o                         
   2  14   7      17986.45      17761.84       311.49 o                         
   3  14   7      10279.54      10164.50       271.79 o                         
   4  14   7        564.44        578.84        56.17 o                         
   5  14   7       2129.95       2170.67        80.87 o                         
   6  14   7       8283.71       8709.54       212.12 o                         
   7  14   7       9606.71      10096.68       262.14 o                         
   8  14   7       1153.36       1095.22       226.84 o                         
   9  14   7        153.66         77.75        92.55 o                         
  10  14   7       1083.68        943.11       186.35 o                         
 -10  15   7        417.00        393.59        92.98 o                         
  -9  15   7       3127.88       3105.76       370.63 o                         
  -8  15   7       2310.51       2172.21        97.64 o                         
  -7  15   7       2464.11       2565.89       225.41 o                         
  -6  15   7       1042.72       1163.08       159.94 o                         
  -5  15   7       9889.89       9405.54       264.02 o                         
  -4  15   7       7218.90       6808.38       539.58 o                         
  -3  15   7        546.61        513.54        66.62 o                         
  -2  15   7       2128.84       1936.97        89.17 o                         
  -1  15   7      16346.77      17619.59       355.43 o                         
   0  15   7      21703.67      22444.44       416.66 o                         
   1  15   7      16689.59      17845.94       447.69 o                         
   2  15   7       2120.85       1953.29        71.90 o                         
   3  15   7        219.49        267.59        67.04 o                         
   4  15   7       6668.04       6202.69       538.02 o                         
   5  15   7       9867.32       9662.82       236.29 o                         
   6  15   7       1131.50       1060.35        80.26 o                         
   7  15   7       2571.00       2343.43       203.25 o                         
   8  15   7       1784.89       1720.27       131.21 o                         
   9  15   7       2918.86       3038.63       308.97 o                         
  10  15   7        575.72        535.96       181.69 o                         
  -9  16   7        703.64        471.15        92.31 o                         
  -8  16   7       1867.84       1853.18       131.33 o                         
  -7  16   7       4266.90       4237.02       181.06 o                         
  -6  16   7        724.26        623.51        94.77 o                         
  -5  16   7       5762.78       6033.68       402.08 o                         
  -4  16   7       3535.93       3265.85       313.89 o                         
  -3  16   7        726.29        203.92       105.75 o                         
  -2  16   7      12368.85      12784.80       301.36 o                         
  -1  16   7       5822.77       6071.58       153.09 o                         
   0  16   7       5424.12       5436.72       145.19 o                         
   1  16   7       5188.80       5050.13       138.65 o                         
   2  16   7      11520.92      12020.83       360.48 o                         
   3  16   7        458.76        474.12        82.62 o                         
   4  16   7       2840.52       2798.57       162.66 o                         
   5  16   7       5988.64       6124.39       161.10 o                         
   6  16   7        665.67        650.04        99.48 o                         
   7  16   7       4237.58       4050.60       202.54 o                         
   8  16   7       1865.29       2004.85       147.79 o                         
   9  16   7       1119.36        654.55       169.34 o                         
  -9  17   7        268.79         74.83        90.92 o                         
  -8  17   7       1647.69       1579.93       111.04 o                         
  -7  17   7       3088.50       3156.64       153.13 o                         
  -6  17   7       6075.76       5899.85       187.46 o                         
  -5  17   7        719.13        712.66       117.21 o                         
  -4  17   7       2506.75       2282.45       164.52 o                         
  -3  17   7       9107.50      10243.65       361.13 o                         
  -2  17   7       7604.04       8523.41       388.88 o                         
  -1  17   7       4103.60       4113.36       313.31 o                         
   0  17   7       1294.52       1243.10       261.94 o                         
   1  17   7       4270.37       4397.38       201.82 o                         
   2  17   7       6842.20       7274.07       186.15 o                         
   3  17   7      10041.80      10746.17       407.54 o                         
   4  17   7       3362.32       3066.53       175.70 o                         
   5  17   7        975.19       1068.97        81.21 o                         
   6  17   7       7163.90       7223.08       297.88 o                         
   7  17   7       2956.15       2513.82       251.43 o                         
   8  17   7       1166.74        970.56       140.09 o                         
   9  17   7        201.01        317.73       185.83 o                         
  -8  18   7       1953.74       1809.69       144.49 o                         
  -7  18   7          2.98         41.15       140.92 o                         
  -6  18   7        543.68        566.99       120.76 o                         
  -5  18   7       3721.20       3644.42       170.93 o                         
  -4  18   7       4847.88       5192.60       468.35 o                         
  -3  18   7       1794.85       1574.91        98.55 o                         
  -2  18   7        176.01        139.25       128.74 o                         
  -1  18   7       5898.10       6404.54       423.84 o                         
   0  18   7      14908.14      16249.81       763.01 o                         
   1  18   7       5078.56       5030.68       173.94 o                         
   2  18   7        265.85        394.42        74.89 o                         
   3  18   7       1217.08       1039.55       144.19 o                         
   4  18   7       6611.72       6587.75       278.60 o                         
   5  18   7       3893.61       4151.89       152.65 o                         
   6  18   7        713.16        730.44        96.21 o                         
   7  18   7         86.28         85.99        94.26 o                         
   8  18   7       1927.65       1527.68       160.93 o                         
  -8  19   7       1078.19        948.67       141.08 o                         
  -7  19   7       2792.09       2494.90       208.53 o                         
  -6  19   7       5247.83       4634.98       552.84 o                         
  -5  19   7       1699.48       1423.87       164.47 o                         
  -4  19   7       1404.99       1343.92       174.95 o                         
  -3  19   7       4951.86       4992.58       248.79 o                         
  -2  19   7       1696.48       1892.94       206.47 o                         
  -1  19   7       1244.32       1106.86       198.06 o                         
   0  19   7       2715.40       3172.93       488.70 o                         
   1  19   7        879.83        786.89       232.72 o                         
   2  19   7       2354.61       2645.60       122.99 o                         
   3  19   7       5245.50       5596.87       193.85 o                         
   4  19   7       1763.94       1582.07       184.72 o                         
   5  19   7       1232.68        985.53       100.87 o                         
   6  19   7       4857.78       5051.06       222.12 o                         
   7  19   7       2629.19       2429.28       159.99 o                         
   8  19   7        976.20        749.24       148.32 o                         
  -7  20   7       1500.75       1297.52       259.39 o                         
  -6  20   7       1166.30       1160.65       559.73 o                         
  -5  20   7       1598.80       1569.74       232.83 o                         
  -4  20   7        636.05        623.33        89.32 o                         
  -3  20   7       1952.54       2093.01       167.48 o                         
  -2  20   7       3114.52       3186.37       155.67 o                         
  -1  20   7       2052.13       2213.74       161.91 o                         
   0  20   7       6218.08       5555.80      1131.89 o                         
   1  20   7       2379.61       2431.99       302.53 o                         
   2  20   7       3587.38       3647.60       237.94 o                         
   3  20   7       2291.29       2164.69       186.25 o                         
   4  20   7       1145.99        877.01       122.53 o                         
   5  20   7       1870.74       1846.60       142.45 o                         
   6  20   7       1377.23       1506.26       337.04 o                         
   7  20   7       1303.60       1325.18       201.42 o                         
  -6  21   7       1109.52       1143.35       301.67 o                         
  -5  21   7       3072.45       3402.63       311.84 o                         
  -4  21   7       4563.61       4378.69       314.78 o                         
  -3  21   7       2365.18       2152.56       166.22 o                         
  -2  21   7        178.57        173.91       143.17 o                         
  -1  21   7       3660.78       3473.12       624.87 o                         
   0  21   7       2907.99       2459.57       474.35 o                         
   1  21   7       2961.64       2572.00       176.01 o                         
   2  21   7        400.57        339.62        90.53 o                         
   3  21   7       2735.03       2325.98       200.31 o                         
   4  21   7       4830.62       4854.14       234.49 o                         
   5  21   7       3309.86       3221.77       305.88 o                         
   6  21   7        780.95        642.33       143.48 o                         
  -5  22   7       1934.48       1548.93       186.86 o                         
  -4  22   7        231.68        933.57       304.07 o                         
  -3  22   7       2085.45       2609.26       323.16 o                         
  -2  22   7       1428.05       1630.25       372.47 o                         
  -1  22   7       4833.70       4301.73       306.94 o                         
   0  22   7          3.84          0.53       156.40 o                         
   1  22   7       5228.15       5000.60       643.68 o                         
   2  22   7       1999.38       1678.94       171.15 o                         
   3  22   7       1815.85       1523.34       159.24 o                         
   4  22   7        479.34        396.28       139.17 o                         
   5  22   7       1618.67       1356.22       198.52 o                         
  -4  23   7       3002.35       2561.55       276.42 o                         
  -3  23   7       1723.31       1727.06       271.84 o                         
  -2  23   7       1636.93       2063.99       251.44 o                         
  -1  23   7       2877.37       3085.14       702.61 o                         
   0  23   7       1745.41       1399.73      3660.58 o                         
   1  23   7       3134.82       3173.66       517.42 o                         
   2  23   7       1774.29       1809.47       713.50 o                         
   3  23   7       1718.56       1842.42       406.02 o                         
   4  23   7       2641.04       2525.24       313.88 o                         
  -2  24   7        548.25        596.88       385.07 o                         
  -1  24   7       2466.45       2154.21       266.48 o                         
   0  24   7       1665.47       1494.24       226.35 o                         
   1  24   7       2068.32       2312.04       347.03 o                         
   2  24   7        692.85       1066.82       350.56 o                         
   0   0   8      12584.20      12296.75       308.47 o                         
   1   0   8      27403.93      27150.56       466.68 o                         
   2   0   8       3238.69       3517.51        78.34 o                         
   3   0   8      37094.42      36684.44       445.30 o                         
   4   0   8      18682.94      18571.50       223.01 o                         
   5   0   8      18481.23      18134.61       226.82 o                         
   6   0   8        505.83        540.77        32.12 o                         
   7   0   8       1184.17       1040.85        65.32 o                         
   8   0   8       8819.50       9086.68       140.75 o                         
   9   0   8      24107.71      24662.69       785.27 o                         
  10   0   8       3840.22       3726.61       116.01 o                         
  11   0   8         86.73         37.16        68.51 o                         
  12   0   8        803.24        742.75       150.78 o                         
 -12   1   8        884.61        642.00      2341.19 o                         
 -11   1   8       6158.02       6215.91       198.65 o                         
 -10   1   8       4614.30       4553.04       133.81 o                         
  -9   1   8       1230.31       1210.91        52.64 o                         
  -8   1   8       3757.69       4079.53       162.35 o                         
  -7   1   8       8921.92       9120.16       149.46 o                         
  -6   1   8       3150.20       3066.68       128.28 o                         
  -5   1   8       8423.39       8297.77       139.22 o                         
  -4   1   8      19226.05      19049.66       228.87 o                         
  -3   1   8      18303.64      16520.80       221.62 o                         
  -2   1   8      25045.32      26017.58       411.42 o                         
  -1   1   8      14090.57      14831.20       468.68 o                         
   0   1   8       2839.40       2733.70        95.48 o                         
   1   1   8      16227.33      17225.95       285.18 o                         
   2   1   8      21051.02      20620.22       314.30 o                         
   3   1   8      17265.78      15460.84       266.30 o                         
   4   1   8      17509.66      16952.57       211.76 o                         
   5   1   8       8394.60       8438.46       112.42 o                         
   6   1   8       3640.72       3554.77        69.66 o                         
   7   1   8      10943.30      11006.88       191.66 o                         
   8   1   8       2039.52       2040.97        90.12 o                         
   9   1   8        852.16        869.21        53.16 o                         
  10   1   8       5739.23       5687.66       299.36 o                         
  11   1   8       6175.26       6335.41       230.21 o                         
  12   1   8       1371.42       1534.50       206.20 o                         
 -12   2   8       1067.30        907.41       142.66 o                         
 -11   2   8       2594.31       2479.89       117.39 o                         
 -10   2   8       5949.94       5989.68       140.94 o                         
  -9   2   8       4125.16       4236.66        86.56 o                         
  -8   2   8       7050.26       7368.72       135.35 o                         
  -7   2   8       7644.64       7737.55       105.34 o                         
  -6   2   8      16808.87      16794.04       215.05 o                         
  -5   2   8       6296.80       6252.73       117.84 o                         
  -4   2   8       9787.38       9657.16       119.11 o                         
  -3   2   8       9619.19       9838.33       291.56 o                         
  -2   2   8      21681.79      20240.85       319.02 o                         
  -1   2   8      15524.21      14824.25       245.18 o                         
   0   2   8      24420.06      23813.26       380.35 o                         
   1   2   8      13083.39      12373.19       208.26 o                         
   2   2   8      21124.55      19932.38       356.49 o                         
   3   2   8       6774.39       6659.06       125.94 o                         
   4   2   8       7862.16       7562.82       137.42 o                         
   5   2   8       4143.10       3982.53       126.26 o                         
   6   2   8      14602.40      14610.85       223.34 o                         
   7   2   8       8011.77       8499.93       324.89 o                         
   8   2   8       7888.65       8053.68       149.08 o                         
   9   2   8       4956.66       5177.52       120.62 o                         
  10   2   8       6086.58       6236.22       209.74 o                         
  11   2   8       3158.74       3078.28       450.37 o                         
  12   2   8       1777.20       1371.94       433.07 o                         
 -12   3   8       1399.26       1365.55       190.69 o                         
 -11   3   8        736.85        709.80       101.06 o                         
 -10   3   8       4295.62       4418.75       154.19 o                         
  -9   3   8       7794.76       7753.86       130.82 o                         
  -8   3   8       8837.56       8910.26       133.33 o                         
  -7   3   8       1752.75       1893.32        58.72 o                         
  -6   3   8       3330.24       3101.72       154.70 o                         
  -5   3   8      15715.01      16227.36       199.01 o                         
  -4   3   8      31668.90      31505.26       361.44 o                         
  -3   3   8       5369.51       5376.93        86.62 o                         
  -2   3   8      16589.87      15507.15       242.88 o                         
  -1   3   8       6630.36       6337.90       118.49 o                         
   0   3   8      20209.77      20390.74       328.69 o                         
   1   3   8       7933.53       7531.66       120.34 o                         
   2   3   8      18184.32      17063.62       303.74 o                         
   3   3   8       5867.39       5595.35       138.93 o                         
   4   3   8      31606.35      31095.44       427.49 o                         
   5   3   8      12569.74      12878.35       225.41 o                         
   6   3   8       4590.95       4364.22       119.26 o                         
   7   3   8       2396.53       2468.42        89.19 o                         
   8   3   8       7903.69       7896.99       153.83 o                         
   9   3   8       8265.27       8355.64       158.36 o                         
  10   3   8       4461.99       4728.67       129.77 o                         
  11   3   8        463.28        440.22        98.24 o                         
  12   3   8       1417.93       1439.09       175.24 o                         
 -12   4   8       1415.22       1707.05       288.31 o                         
 -11   4   8       6156.10       6289.12       238.22 o                         
 -10   4   8       6155.34       6309.92       282.73 o                         
  -9   4   8       2428.11       2484.54        67.22 o                         
  -8   4   8         58.98          0.00        30.60 o                         
  -7   4   8       7314.67       7509.16       109.24 o                         
  -6   4   8       8458.05       8227.01       106.11 o                         
  -5   4   8        662.17        671.55        49.74 o                         
  -4   4   8       3875.84       3687.90        56.62 o                         
  -3   4   8      27805.68      28424.17       351.10 o                         
  -2   4   8      40666.34      39793.99       573.02 o                         
  -1   4   8       9040.80       8848.03       777.76 o                         
   0   4   8        667.40        719.09        48.03 o                         
   1   4   8      11833.02      11120.69       167.27 o                         
   2   4   8      38660.37      37214.47       578.91 o                         
   3   4   8      24827.16      25116.19       357.79 o                         
   4   4   8       3628.80       3483.49        79.78 o                         
   5   4   8        136.26        168.34      1136.90 o                         
   6   4   8       8045.53       8182.04       128.58 o                         
   7   4   8       8483.72       8743.67       147.36 o                         
   8   4   8        417.05        413.10        57.46 o                         
   9   4   8       2554.97       2603.73        94.70 o                         
  10   4   8       7170.48       7441.51       229.26 o                         
  11   4   8       5897.24       6047.68       272.88 o                         
  12   4   8       2117.17       1989.71       287.15 o                         
 -12   5   8       3441.66       3028.45       248.54 o                         
 -11   5   8       1653.47       1524.70       127.64 o                         
 -10   5   8       1245.33       1058.17        61.92 o                         
  -9   5   8       9594.91       9799.64       270.29 o                         
  -8   5   8       4986.65       4733.67        91.06 o                         
  -7   5   8       2720.57       2707.20        95.83 o                         
  -6   5   8       6823.54       7535.55        95.52 o                         
  -5   5   8      13490.24      14151.97       159.11 o                         
  -4   5   8       4796.41       4648.10        62.47 o                         
  -3   5   8      15472.17      15456.27       180.29 o                         
  -2   5   8       5878.06       5655.04        97.33 o                         
  -1   5   8      17086.98      18124.99       267.08 o                         
   0   5   8      15212.91      13307.60       202.10 o                         
   1   5   8      16409.90      16807.85       300.74 o                         
   2   5   8       7205.24       7016.70       126.45 o                         
   3   5   8      15302.58      14842.14       221.95 o                         
   4   5   8       4421.78       4083.65        73.76 o                         
   5   5   8      12458.29      12230.26       200.19 o                         
   6   5   8       7647.25       8351.21       171.66 o                         
   7   5   8       3774.74       3690.02       180.84 o                         
   8   5   8       4634.22       4676.99        94.38 o                         
   9   5   8      10282.12      10640.78       182.16 o                         
  10   5   8       2018.40       1910.13       120.64 o                         
  11   5   8       1669.64       1649.74       147.22 o                         
  12   5   8       3414.37       4049.04       525.08 o                         
 -12   6   8       2292.67       2096.62       178.38 o                         
 -11   6   8       2448.50       2263.52       164.09 o                         
 -10   6   8       2356.45       2059.93       174.34 o                         
  -9   6   8       5826.73       5568.71       110.21 o                         
  -8   6   8       3069.79       3222.77        67.06 o                         
  -7   6   8       2625.05       2824.78        55.85 o                         
  -6   6   8       4997.88       5113.17       123.07 o                         
  -5   6   8       8191.82       8179.60        97.44 o                         
  -4   6   8      24886.82      25245.62       291.23 o                         
  -3   6   8      20700.18      20422.88       241.90 o                         
  -2   6   8       7614.62       7295.04       190.25 o                         
  -1   6   8      19391.56      18684.74       253.42 o                         
   0   6   8      36912.98      36743.22       597.37 o                         
   1   6   8      19413.34      18507.65       382.07 o                         
   2   6   8       7349.07       7060.64       118.36 o                         
   3   6   8      24309.72      23912.31       366.30 o                         
   4   6   8      21707.39      20944.48       337.06 o                         
   5   6   8       9539.10       9270.46       178.05 o                         
   6   6   8       4481.16       4455.72       117.91 o                         
   7   6   8       2973.04       3010.27        95.96 o                         
   8   6   8       4564.40       4770.17       103.48 o                         
   9   6   8       5292.47       4866.33       121.16 o                         
  10   6   8       2253.01       2289.88       139.22 o                         
  11   6   8       2063.39       1988.80       187.67 o                         
  12   6   8       2403.26       2058.20       204.62 o                         
 -12   7   8       2369.23       2362.75       180.94 o                         
 -11   7   8       4119.92       4040.70       165.56 o                         
 -10   7   8       3892.64       3871.67       171.28 o                         
  -9   7   8       2256.22       2520.96       112.78 o                         
  -8   7   8       4427.74       4319.22        91.69 o                         
  -7   7   8       6003.08       6146.53        98.23 o                         
  -6   7   8       9863.42       9859.57       135.86 o                         
  -5   7   8        917.92        895.59        79.58 o                         
  -4   7   8       1644.73       1415.36        59.68 o                         
  -3   7   8      14540.68      14578.00       176.04 o                         
  -2   7   8      43611.83      44084.97       519.28 o                         
  -1   7   8      15713.35      14929.54       281.27 o                         
   0   7   8       5276.57       4703.06        87.90 o                         
   1   7   8      11782.08      11457.03       207.94 o                         
   2   7   8      50615.72      52187.46       799.34 o                         
   3   7   8      13707.14      13079.64       232.97 o                         
   4   7   8       2318.14       1993.62        80.85 o                         
   5   7   8       1719.57       1527.55        93.39 o                         
   6   7   8      10781.51      10554.08       214.46 o                         
   7   7   8       6945.95       7052.94       118.48 o                         
   8   7   8       4856.78       4731.44       107.95 o                         
   9   7   8       2599.86       2657.66        78.19 o                         
  10   7   8       3363.12       3441.88       149.79 o                         
  11   7   8       4040.84       4064.62       173.24 o                         
  12   7   8       2035.54       1894.26       337.48 o                         
 -12   8   8       1852.86       1610.18       218.41 o                         
 -11   8   8        500.81        415.08        73.20 o                         
 -10   8   8       2686.65       2457.15       245.99 o                         
  -9   8   8       5852.31       6045.84       136.42 o                         
  -8   8   8       7809.53       7812.16       132.10 o                         
  -7   8   8       4074.23       4252.37        90.08 o                         
  -6   8   8       2066.88       1902.22        59.75 o                         
  -5   8   8      13301.12      13461.71       203.32 o                         
  -4   8   8      25256.97      25228.92       408.08 o                         
  -3   8   8       2986.96       2832.09        61.86 o                         
  -2   8   8       4288.46       3978.10       117.21 o                         
  -1   8   8       4978.28       4667.30       121.90 o                         
   0   8   8       7579.90       7230.42       141.93 o                         
   1   8   8       7213.43       6674.50       227.76 o                         
   2   8   8       3242.03       2919.36        87.05 o                         
   3   8   8       2012.97       1816.99        77.08 o                         
   4   8   8      27806.29      28073.20       444.78 o                         
   5   8   8      14536.31      14599.25       386.93 o                         
   6   8   8       2812.75       2694.62        96.95 o                         
   7   8   8       4042.06       4321.66       157.09 o                         
   8   8   8       7471.46       7556.45       152.01 o                         
   9   8   8       5783.67       5669.06       132.34 o                         
  10   8   8       2646.09       2254.26       185.89 o                         
  11   8   8        230.78        263.93       109.59 o                         
  12   8   8       1275.75       1050.06       175.25 o                         
 -11   9   8       3222.42       2976.50       203.48 o                         
 -10   9   8       2664.75       2379.80       107.16 o                         
  -9   9   8       3158.65       3187.57        91.75 o                         
  -8   9   8       6506.70       6403.26       121.26 o                         
  -7   9   8      12922.35      13664.20       199.59 o                         
  -6   9   8       6703.81       6734.67       130.57 o                         
  -5   9   8      10287.57       9820.04       177.38 o                         
  -4   9   8       3135.12       3079.52        61.06 o                         
  -3   9   8       4737.87       4727.29        79.97 o                         
  -2   9   8      20460.63      20249.72       285.32 o                         
  -1   9   8      30026.12      29942.33       449.79 o                         
   0   9   8       7841.15       7436.42       210.21 o                         
   1   9   8      28488.53      28334.39       517.28 o                         
   2   9   8      19957.08      19938.65       389.27 o                         
   3   9   8       4497.24       4753.55       120.78 o                         
   4   9   8       2900.79       2827.31       144.65 o                         
   5   9   8      11086.36      10579.20       202.53 o                         
   6   9   8       7640.89       7512.66       198.25 o                         
   7   9   8      12006.44      12124.39       233.97 o                         
   8   9   8       7319.19       7532.39       239.84 o                         
   9   9   8       2818.01       2625.95        94.91 o                         
  10   9   8       2111.37       2016.96       168.58 o                         
  11   9   8       3353.79       3181.94       283.63 o                         
 -11  10   8       2982.09       2922.00       137.32 o                         
 -10  10   8       1918.64       1783.81       206.16 o                         
  -9  10   8       2942.17       2859.94       100.20 o                         
  -8  10   8       2959.79       2885.90       123.15 o                         
  -7  10   8       7274.02       7527.62       183.81 o                         
  -6  10   8      20559.72      20194.25       309.06 o                         
  -5  10   8      13517.36      13316.79       205.50 o                         
  -4  10   8       3473.62       3470.87        82.30 o                         
  -3  10   8       9150.49       9276.32       140.53 o                         
  -2  10   8      13072.51      12420.17       257.11 o                         
  -1  10   8       6130.26       6134.17       131.25 o                         
   0  10   8       1452.85       1439.07       156.34 o                         
   1  10   8       5984.57       5950.71       129.39 o                         
   2  10   8      10103.38       9728.67       154.23 o                         
   3  10   8      10128.85       9747.31       167.49 o                         
   4  10   8       3205.41       3356.12        75.91 o                         
   5  10   8      14252.35      14028.55       255.32 o                         
   6  10   8      19569.62      19689.35       402.15 o                         
   7  10   8       6680.58       7379.50       155.10 o                         
   8  10   8       2437.69       2474.04       133.55 o                         
   9  10   8       2718.01       2655.86       100.63 o                         
  10  10   8       1771.96       1431.79       245.04 o                         
  11  10   8       2136.68       2360.58       262.18 o                         
 -11  11   8        251.68        330.51        91.67 o                         
 -10  11   8       2453.30       2353.43       108.14 o                         
  -9  11   8       4849.37       4760.85       111.35 o                         
  -8  11   8       7680.84       7526.24       155.16 o                         
  -7  11   8       1828.63       1867.57       100.91 o                         
  -6  11   8       2902.64       2565.26        90.62 o                         
  -5  11   8       6135.54       6586.35       163.24 o                         
  -4  11   8      16815.73      17111.11       266.49 o                         
  -3  11   8       9803.78       9459.88       193.68 o                         
  -2  11   8       1021.53        984.68        65.04 o                         
  -1  11   8      15875.57      15309.34       253.33 o                         
   0  11   8      36124.61      39254.77       613.87 o                         
   1  11   8      15141.12      14707.87       262.79 o                         
   2  11   8       1196.01       1307.93        93.26 o                         
   3  11   8       8976.97       8304.53       152.91 o                         
   4  11   8      16948.76      16706.73       396.36 o                         
   5  11   8       4647.98       5086.63       110.07 o                         
   6  11   8       3517.22       3418.44       125.64 o                         
   7  11   8       1409.41       1417.53        81.60 o                         
   8  11   8       6853.85       6844.58       166.61 o                         
   9  11   8       4914.54       5078.34       182.48 o                         
  10  11   8       2381.51       2202.94       194.30 o                         
  11  11   8        210.73          0.00       120.60 o                         
 -11  12   8       1343.00       1228.00       109.97 o                         
 -10  12   8        880.62        724.25        85.09 o                         
  -9  12   8       1359.72       1304.95       116.99 o                         
  -8  12   8       3517.53       4005.54       151.08 o                         
  -7  12   8       9539.73       9460.35       190.53 o                         
  -6  12   8      12508.18      12066.01       227.74 o                         
  -5  12   8      10990.21      10997.55       183.82 o                         
  -4  12   8       1553.91       1607.96        63.13 o                         
  -3  12   8       9752.48       9981.23       188.14 o                         
  -2  12   8      13853.57      14027.08       244.62 o                         
  -1  12   8      10920.71      10710.41       236.50 o                         
   0  12   8       5422.49       5101.30       107.34 o                         
   1  12   8       9978.01       9857.51       191.10 o                         
   2  12   8      13125.03      13171.23       242.67 o                         
   3  12   8       9668.60       9937.24       182.80 o                         
   4  12   8        914.20        782.92        51.62 o                         
   5  12   8      10053.00      10160.53       205.58 o                         
   6  12   8      12508.61      12981.38       246.03 o                         
   7  12   8       9084.59       9241.77       212.04 o                         
   8  12   8       2822.98       2971.55       108.81 o                         
   9  12   8       1168.64        970.06       198.97 o                         
  10  12   8       1140.20        975.25       100.15 o                         
  11  12   8       1981.18       1463.71       294.31 o                         
 -10  13   8       2554.18       2450.17       146.45 o                         
  -9  13   8        983.45        746.09        83.31 o                         
  -8  13   8       4136.94       4171.89       142.46 o                         
  -7  13   8       8899.79       8750.38       193.08 o                         
  -6  13   8       5502.07       5560.06       197.39 o                         
  -5  13   8       7549.05       7981.80       158.80 o                         
  -4  13   8      11140.92      11522.15       240.99 o                         
  -3  13   8       2478.77       2753.31       119.20 o                         
  -2  13   8       3487.11       3473.58       131.83 o                         
  -1  13   8      19059.88      20953.60       413.06 o                         
   0  13   8       6537.75       6874.24       198.11 o                         
   1  13   8      17084.72      18488.79       509.56 o                         
   2  13   8       2951.70       2923.82        83.47 o                         
   3  13   8        834.97        633.78        70.31 o                         
   4  13   8      11576.86      12436.93       215.85 o                         
   5  13   8       6556.15       6988.43       146.42 o                         
   6  13   8       5916.18       5728.29       222.69 o                         
   7  13   8       7800.49       7955.38       215.56 o                         
   8  13   8       3345.17       3633.52       245.75 o                         
   9  13   8       1168.94        920.47       177.51 o                         
  10  13   8       2774.12       2727.27       171.85 o                         
 -10  14   8        615.73        828.80       112.00 o                         
  -9  14   8       4231.99       4118.71       156.50 o                         
  -8  14   8       3454.47       3849.31       152.17 o                         
  -7  14   8       1671.23       1416.08       126.78 o                         
  -6  14   8       3099.89       3084.36        91.03 o                         
  -5  14   8       9791.11      10397.15       285.02 o                         
  -4  14   8       5687.94       5793.63       163.37 o                         
  -3  14   8       3566.54       3461.50       105.44 o                         
  -2  14   8        719.28        612.75        80.23 o                         
  -1  14   8      11827.76      11892.85       305.45 o                         
   0  14   8      10403.49      10957.48       278.29 o                         
   1  14   8      11399.02      11379.73       217.37 o                         
   2  14   8        717.67        631.56        51.28 o                         
   3  14   8       3935.33       4065.71       100.62 o                         
   4  14   8       5069.31       4762.34       121.52 o                         
   5  14   8       9823.34      10050.33       274.57 o                         
   6  14   8       2161.26       2077.42       123.15 o                         
   7  14   8       1781.96       1656.80        95.61 o                         
   8  14   8       3139.32       3115.81       320.75 o                         
   9  14   8       3599.22       4039.29       260.91 o                         
  10  14   8        674.33        799.92       161.11 o                         
 -10  15   8       1865.17       1344.26       174.95 o                         
  -9  15   8        561.41        639.13        95.56 o                         
  -8  15   8       4093.90       3958.87       159.29 o                         
  -7  15   8       5173.88       5158.65       164.43 o                         
  -6  15   8       6358.41       6757.95       357.05 o                         
  -5  15   8        854.19        989.27        98.10 o                         
  -4  15   8        621.77        554.43       136.04 o                         
  -3  15   8       9216.25       9885.79       222.13 o                         
  -2  15   8       7039.47       7214.45       177.45 o                         
  -1  15   8       8230.74       7921.93       188.20 o                         
   0  15   8        901.06        896.92        51.84 o                         
   1  15   8       8313.22       8294.54       178.35 o                         
   2  15   8       6507.39       6945.48       148.03 o                         
   3  15   8       9049.56       9261.64       213.05 o                         
   4  15   8        443.16        444.77        47.58 o                         
   5  15   8        559.74        591.18        53.49 o                         
   6  15   8       6520.52       6716.36       182.91 o                         
   7  15   8       4733.37       4655.38       242.70 o                         
   8  15   8       4102.26       3678.07       321.89 o                         
   9  15   8        515.02        686.45       331.25 o                         
  10  15   8       2447.16       1522.49       207.55 o                         
  -9  16   8       1130.40       1179.61       131.55 o                         
  -8  16   8       1484.03       1427.30       126.08 o                         
  -7  16   8       1629.95       1612.39       156.80 o                         
  -6  16   8       7250.45       7279.86       561.02 o                         
  -5  16   8       2089.07       2319.88       301.41 o                         
  -4  16   8       3535.84       3702.92       133.96 o                         
  -3  16   8       1179.29       1077.92        79.27 o                         
  -2  16   8       4007.19       4335.26       234.53 o                         
  -1  16   8       8621.31       8500.78       229.04 o                         
   0  16   8       8857.09       9019.14       290.06 o                         
   1  16   8       7472.84       7574.73       194.19 o                         
   2  16   8       4397.28       4674.28       140.36 o                         
   3  16   8       1359.24       1334.77        77.99 o                         
   4  16   8       4349.59       4358.95       129.47 o                         
   5  16   8       2512.82       2583.71       156.10 o                         
   6  16   8       7621.88       7442.92       219.26 o                         
   7  16   8       1703.87       1715.08       233.98 o                         
   8  16   8       1562.67       1169.55       122.79 o                         
   9  16   8       1311.08       1159.06       209.93 o                         
  -9  17   8       1906.91       1834.86       129.62 o                         
  -8  17   8       2284.32       2280.93       137.16 o                         
  -7  17   8        759.74        848.59       257.45 o                         
  -6  17   8       1149.05       1238.00       239.13 o                         
  -5  17   8       5809.01       5901.36       196.46 o                         
  -4  17   8       6118.75       6140.48       228.85 o                         
  -3  17   8       2091.33       2046.20       115.06 o                         
  -2  17   8        595.35        554.34       100.65 o                         
  -1  17   8       5682.10       5140.80       351.34 o                         
   0  17   8      11472.17      11445.11       323.07 o                         
   1  17   8       4082.18       3933.64       228.55 o                         
   2  17   8       1305.40       1485.19       236.27 o                         
   3  17   8       1538.47       1207.35        86.68 o                         
   4  17   8       6057.24       6040.15       262.84 o                         
   5  17   8       6608.95       6970.92       186.41 o                         
   6  17   8       1174.60       1245.34       159.52 o                         
   7  17   8        932.33        798.85       331.75 o                         
   8  17   8       2694.40       2761.85       402.65 o                         
   9  17   8       1980.14       1358.74       518.91 o                         
  -8  18   8       1714.19       1467.42       145.00 o                         
  -7  18   8       4560.12       5487.62       451.11 o                         
  -6  18   8       4235.01       3966.80       211.40 o                         
  -5  18   8       1452.70       1383.11       141.03 o                         
  -4  18   8       1333.46       1156.01       125.12 o                         
  -3  18   8       2788.72       2833.49       124.78 o                         
  -2  18   8       6956.62       7213.71       375.81 o                         
  -1  18   8       3175.58       2977.97       136.64 o                         
   0  18   8         14.30         91.48       103.42 o                         
   1  18   8       3815.03       3726.35       157.32 o                         
   2  18   8       8518.92       8621.50       298.98 o                         
   3  18   8       3059.42       2896.16       236.54 o                         
   4  18   8       1239.70       1135.33        98.13 o                         
   5  18   8       1689.12       1646.86       205.11 o                         
   6  18   8       5247.00       5341.18       197.72 o                         
   7  18   8       5158.73       4962.12       318.17 o                         
   8  18   8       1756.50       1593.86       309.39 o                         
  -8  19   8       2099.38       1815.32       180.57 o                         
  -7  19   8        730.43        849.51       161.23 o                         
  -6  19   8        612.39        716.82       188.44 o                         
  -5  19   8       2804.96       2612.28       207.10 o                         
  -4  19   8       3240.22       3285.56       180.19 o                         
  -3  19   8       2359.90       2830.82       569.67 o                         
  -2  19   8       3061.10       2843.27       149.20 o                         
  -1  19   8       6101.66       5788.66       489.20 o                         
   0  19   8       4193.54       4535.88       200.71 o                         
   1  19   8       6817.96       7681.39       279.89 o                         
   2  19   8       3051.57       2826.38       195.11 o                         
   3  19   8       2916.00       3142.36       152.47 o                         
   4  19   8       3294.94       3542.63       166.84 o                         
   5  19   8       3600.44       3692.11       188.92 o                         
   6  19   8        650.35        498.15       136.65 o                         
   7  19   8        629.92        993.41       164.42 o                         
   8  19   8       2143.27       1982.46       275.30 o                         
  -7  20   8       1264.67       1546.67       317.64 o                         
  -6  20   8       1469.07       1427.79       176.66 o                         
  -5  20   8       2378.80       2434.85       264.16 o                         
  -4  20   8       1879.07       2058.25       170.13 o                         
  -3  20   8       3235.69       3162.05       224.79 o                         
  -2  20   8       1140.09        745.77       204.00 o                         
  -1  20   8       3812.03       4023.61       222.32 o                         
   0  20   8       5799.81       6094.40       243.44 o                         
   1  20   8       4074.20       3662.82       206.97 o                         
   2  20   8       1313.45       1083.12       104.39 o                         
   3  20   8       2570.30       2564.22       314.08 o                         
   4  20   8       2175.47       1673.82       288.44 o                         
   5  20   8       2241.57       2128.77       182.05 o                         
   6  20   8       1816.20       1480.98       137.96 o                         
   7  20   8       1637.85       1389.20       319.37 o                         
  -6  21   8       5319.17       4963.37       427.75 o                         
  -5  21   8       1513.34       1585.64       395.91 o                         
  -4  21   8        286.74        374.89       160.72 o                         
  -3  21   8       4180.10       3937.94       321.80 o                         
  -2  21   8       6622.89       7148.79       304.17 o                         
  -1  21   8        776.67        686.33       146.19 o                         
   0  21   8        135.64        192.80       297.08 o                         
   1  21   8       1476.13       1716.22       347.59 o                         
   2  21   8       7088.51       7309.36       414.33 o                         
   3  21   8       4881.10       4281.94       414.55 o                         
   4  21   8        321.28        184.72       147.62 o                         
   5  21   8       1191.92       1092.09       208.39 o                         
   6  21   8       5125.00       4719.98       305.03 o                         
  -5  22   8       2440.15       1935.50       272.04 o                         
  -4  22   8       3448.55       3035.72       320.59 o                         
  -3  22   8       4006.18       4470.12       418.04 o                         
  -2  22   8        712.40        778.73       152.17 o                         
  -1  22   8       2634.34       2248.43       202.37 o                         
   0  22   8       3146.74       3203.28       274.19 o                         
   1  22   8       2855.43       2745.53       288.17 o                         
   2  22   8        695.51        596.75       256.48 o                         
   3  22   8       4187.01       3984.88       306.71 o                         
   4  22   8       3399.48       2999.71       238.34 o                         
   5  22   8       1882.51       2273.17      1292.28 o                         
  -4  23   8       2421.83       1994.41       217.19 o                         
  -3  23   8       1502.39       1392.30       216.76 o                         
  -2  23   8       3081.74       2953.41       283.50 o                         
  -1  23   8       1194.73        800.00       315.40 o                         
   0  23   8        166.89         31.81       205.87 o                         
   1  23   8       1278.10       1448.13       497.62 o                         
   2  23   8       3016.49       2402.65       294.92 o                         
   3  23   8       1774.89       1807.48       223.32 o                         
   4  23   8       1795.55       1871.12       267.37 o                         
  -2  24   8       3181.85       2683.76       804.78 o                         
  -1  24   8       2606.81       2729.83       408.03 o                         
   0  24   8       1962.81       2066.70       436.71 o                         
   1  24   8       1962.78       1665.28       622.89 o                         
   2  24   8       3481.33       3319.52       732.81 o                         
   1   0   9      11666.54      11855.52       267.00 o                         
   2   0   9      47583.80      47252.89       677.47 o                         
   3   0   9      13701.92      13116.81       181.83 o                         
   4   0   9         41.11        115.78        50.62 o                         
   5   0   9       2421.87       2636.07        56.59 o                         
   6   0   9       7719.94       7784.44       113.12 o                         
   7   0   9       2628.25       2566.09        66.14 o                         
   8   0   9       2922.46       3321.37       106.33 o                         
   9   0   9        281.49        276.91        61.36 o                         
  10   0   9      10231.34      10413.95       253.85 o                         
  11   0   9       4071.22       3995.64       245.98 o                         
  12   0   9       3901.90       3995.65       528.94 o                         
 -12   1   9        793.55        788.13       147.66 o                         
 -11   1   9       1377.01       1503.28       130.02 o                         
 -10   1   9       2882.18       2850.74       136.48 o                         
  -9   1   9       4161.29       4155.91        93.62 o                         
  -8   1   9      10498.80      11151.41       230.13 o                         
  -7   1   9       6520.71       7135.17       113.42 o                         
  -6   1   9        353.76        363.44        42.59 o                         
  -5   1   9      10397.68      10446.01       206.22 o                         
  -4   1   9      37619.91      37684.90       450.60 o                         
  -3   1   9       9455.41       9344.02       133.18 o                         
  -2   1   9       2557.63       2476.13        99.20 o                         
  -1   1   9        980.98        909.08        90.12 o                         
   0   1   9      16005.79      15994.29       248.86 o                         
   1   1   9       3361.71       3324.48        76.56 o                         
   2   1   9       2142.14       2021.69        64.31 o                         
   3   1   9       8115.94       7535.09       121.42 o                         
   4   1   9      39616.64      39198.98       865.19 o                         
   5   1   9       7493.84       7611.14       159.23 o                         
   6   1   9        449.00        373.72        85.16 o                         
   7   1   9       6222.41       6755.04       151.37 o                         
   8   1   9      12059.39      12891.56       295.30 o                         
   9   1   9       3358.03       3242.18       103.17 o                         
  10   1   9       3362.73       3601.22       111.41 o                         
  11   1   9       1758.30       1705.05       207.09 o                         
  12   1   9        928.52       1129.40       242.17 o                         
 -12   2   9       1776.87       1542.91       782.38 o                         
 -11   2   9       1092.98       1336.71       160.39 o                         
 -10   2   9       3545.27       3584.26       113.10 o                         
  -9   2   9      15214.51      16100.84       266.20 o                         
  -8   2   9       5243.64       5378.63       118.49 o                         
  -7   2   9       1963.32       1859.91       102.48 o                         
  -6   2   9       2630.31       2353.28        84.76 o                         
  -5   2   9       6804.09       6598.45        97.73 o                         
  -4   2   9       8977.30       9064.21       139.93 o                         
  -3   2   9       6843.32       6534.28       115.87 o                         
  -2   2   9      39908.05      40390.36       597.32 o                         
  -1   2   9      18490.04      18131.39       280.17 o                         
   0   2   9       9288.90       9826.27       169.54 o                         
   1   2   9      16456.98      16039.51       282.01 o                         
   2   2   9      38972.71      39191.02       504.72 o                         
   3   2   9       7032.93       6367.87        97.65 o                         
   4   2   9       8252.14       8174.16       122.21 o                         
   5   2   9       7936.93       7911.47       115.45 o                         
   6   2   9       1594.59       1489.43        64.88 o                         
   7   2   9       2148.05       2159.15        67.37 o                         
   8   2   9       6970.41       7441.01       142.71 o                         
   9   2   9      15304.27      15367.71       353.50 o                         
  10   2   9       3735.49       4204.45       149.54 o                         
  11   2   9       1209.11       1070.31       394.19 o                         
  12   2   9       1814.62       1835.79       181.78 o                         
 -12   3   9       1138.86       1203.32       295.70 o                         
 -11   3   9       4780.60       4993.55       172.43 o                         
 -10   3   9       4171.49       4204.24       178.24 o                         
  -9   3   9       1769.55       1670.85        53.94 o                         
  -8   3   9       1324.36       1224.76        47.37 o                         
  -7   3   9      10022.77      10478.79       144.61 o                         
  -6   3   9      11273.47      11376.25       153.71 o                         
  -5   3   9       4986.81       4746.05        76.70 o                         
  -4   3   9       3211.50       3161.32        52.28 o                         
  -3   3   9      48184.30      49106.14       701.65 o                         
  -2   3   9       9921.24       9733.91       183.97 o                         
  -1   3   9        949.61        949.25        57.75 o                         
   0   3   9       7312.37       7005.29       118.32 o                         
   1   3   9       1114.96        973.99        40.81 o                         
   2   3   9      12942.82      12343.49       217.64 o                         
   3   3   9      47350.17      46795.39       665.14 o                         
   4   3   9       3373.42       3202.66        96.91 o                         
   5   3   9       4622.05       4424.46        77.90 o                         
   6   3   9      10318.29      10446.41       155.30 o                         
   7   3   9      11624.46      12177.83       216.79 o                         
   8   3   9       1446.58       1316.15        52.19 o                         
   9   3   9       1650.20       1513.91        68.18 o                         
  10   3   9       3816.28       3812.85       146.88 o                         
  11   3   9       5231.31       5228.73       295.04 o                         
  12   3   9       1179.67       1111.08       354.32 o                         
 -12   4   9       1022.91        974.16       194.50 o                         
 -11   4   9        317.53        609.31       119.98 o                         
 -10   4   9       4011.45       3725.65       118.76 o                         
  -9   4   9      14237.77      14314.79       222.88 o                         
  -8   4   9       7090.76       6959.35       107.88 o                         
  -7   4   9       1715.71       1451.32        44.67 o                         
  -6   4   9       4254.65       3919.23        89.05 o                         
  -5   4   9      16960.41      16777.29       196.81 o                         
  -4   4   9      22419.09      22848.01       342.27 o                         
  -3   4   9       4998.73       4971.94       220.51 o                         
  -2   4   9        111.40        112.04        48.45 o                         
  -1   4   9      22331.92      22803.09       390.59 o                         
   0   4   9       5244.50       5400.86       120.06 o                         
   1   4   9      22157.51      22959.45       332.99 o                         
   2   4   9        353.20        273.99        21.25 o                         
   3   4   9       7905.85       8110.41       214.89 o                         
   4   4   9      20240.44      20399.89       309.09 o                         
   5   4   9      18237.40      18496.54       280.04 o                         
   6   4   9       4625.10       4289.91        96.20 o                         
   7   4   9       1513.62       1596.46        77.61 o                         
   8   4   9       7970.64       7816.62       166.23 o                         
   9   4   9      13923.48      14437.59       299.45 o                         
  10   4   9       3888.97       3809.32       167.52 o                         
  11   4   9        275.94        210.16        90.01 o                         
  12   4   9        808.52        970.27       311.79 o                         
 -12   5   9       1656.57       2020.92       335.47 o                         
 -11   5   9       3033.48       2846.28       135.75 o                         
 -10   5   9       2474.47       2096.36        80.19 o                         
  -9   5   9       3280.86       2949.12        87.03 o                         
  -8   5   9       5005.35       5054.04        89.07 o                         
  -7   5   9       9618.47       9285.52       152.41 o                         
  -6   5   9       4912.89       4906.03        76.20 o                         
  -5   5   9       6788.75       6312.40        93.56 o                         
  -4   5   9      14749.27      14260.94       170.70 o                         
  -3   5   9      36580.73      38284.00       464.51 o                         
  -2   5   9      10919.05      10107.97       217.40 o                         
  -1   5   9      29147.67      29000.98       421.51 o                         
   0   5   9       2634.15       2222.23        73.46 o                         
   1   5   9      28216.66      27894.76       465.50 o                         
   2   5   9      12747.41      11729.33       202.85 o                         
   3   5   9      38071.46      40277.90       718.92 o                         
   4   5   9      16578.97      15827.80       343.58 o                         
   6   5   9       4828.61       4773.46       138.50 o                         
   7   5   9       9664.90       9662.19       163.77 o                         
   8   5   9       5001.90       5230.08       106.22 o                         
   9   5   9       3682.01       3488.25       162.95 o                         
  10   5   9       1874.48       1691.36       204.40 o                         
  11   5   9       3266.20       3394.07       165.14 o                         
  12   5   9       1638.16       1750.26       282.53 o                         
 -12   6   9       1367.64       1372.91       148.92 o                         
 -11   6   9       3890.19       4049.35       162.39 o                         
 -10   6   9       4246.78       4193.98       267.57 o                         
  -9   6   9       2775.63       2850.33       113.98 o                         
  -8   6   9       7588.05       7555.82       129.92 o                         
  -7   6   9       9359.75       9303.60       128.89 o                         
  -6   6   9       6790.48       6753.17        94.54 o                         
  -5   6   9       7996.37       8324.71       104.37 o                         
  -4   6   9       4562.77       3772.60        63.19 o                         
  -3   6   9       8617.26       8285.60       142.22 o                         
  -2   6   9      52409.76      54293.57       798.53 o                         
  -1   6   9      16247.26      16038.35       287.30 o                         
   0   6   9      14685.17      13541.91       267.29 o                         
   1   6   9      15749.40      15570.65       267.76 o                         
   2   6   9      51231.82      53406.89       913.44 o                         
   3   6   9       8182.02       7540.48       128.83 o                         
   4   6   9       4624.17       4003.50       104.77 o                         
   5   6   9       6524.70       6707.93       137.85 o                         
   6   6   9       8181.00       8299.41       154.25 o                         
   7   6   9       9479.03       9622.23       166.66 o                         
   8   6   9       7832.20       8111.18       153.97 o                         
   9   6   9       2386.52       2378.31        91.34 o                         
  10   6   9       4794.33       4988.74       154.94 o                         
  11   6   9       3384.81       3159.23       169.21 o                         
  12   6   9       1346.80       1093.61       181.73 o                         
 -12   7   9       3606.69       3568.39       231.84 o                         
 -11   7   9        331.51        335.76        72.90 o                         
 -10   7   9       2337.01       2002.87       295.45 o                         
  -9   7   9       5589.71       5632.46       177.24 o                         
  -8   7   9       5904.58       6080.48       235.60 o                         
  -7   7   9       1198.99       1184.36        55.32 o                         
  -6   7   9       8068.75       8117.10       119.40 o                         
  -5   7   9      16525.81      16370.60       216.18 o                         
  -4   7   9      15171.14      15012.46       206.91 o                         
  -3   7   9       5378.56       5301.96       121.35 o                         
  -2   7   9        300.69        291.58       241.26 o                         
  -1   7   9      16817.52      16204.45       223.26 o                         
   0   7   9      22076.89      20654.75       334.34 o                         
   1   7   9      16598.26      16595.04       388.07 o                         
   2   7   9        485.66        544.92        50.52 o                         
   3   7   9       6532.77       6360.53       173.95 o                         
   4   7   9      17863.46      18061.17       367.20 o                         
   5   7   9      15039.74      15296.92       278.62 o                         
   6   7   9       9361.27       9511.90       191.17 o                         
   7   7   9        857.94        847.78        47.21 o                         
   8   7   9       6386.72       6691.13       122.36 o                         
   9   7   9       5772.27       5700.39       226.12 o                         
  10   7   9       1951.17       1827.20        83.50 o                         
  11   7   9        299.95        458.03       187.15 o                         
  12   7   9       3898.17       3780.13       602.49 o                         
 -12   8   9       2952.21       2963.93       344.47 o                         
 -11   8   9       4222.77       3989.23       221.98 o                         
 -10   8   9       3202.33       3165.35       193.99 o                         
  -9   8   9        303.03        305.07        51.86 o                         
  -8   8   9       3081.12       2847.35        74.47 o                         
  -7   8   9       4065.65       4314.29       136.40 o                         
  -6   8   9      16540.73      17368.11       218.95 o                         
  -5   8   9       7454.10       7076.33       120.45 o                         
  -4   8   9       3486.82       3545.60        75.61 o                         
  -3   8   9       9124.54       8649.63       123.35 o                         
  -2   8   9      18312.96      17765.39       257.46 o                         
  -1   8   9      24094.39      22937.95       314.84 o                         
   0   8   9      14484.26      14442.58       282.53 o                         
   1   8   9      25732.72      25142.91       420.05 o                         
   2   8   9      15418.24      14104.76       291.87 o                         
   3   8   9      11220.19      10581.54       199.50 o                         
   4   8   9       4001.96       4165.97       105.11 o                         
   5   8   9       7679.50       7640.64       164.53 o                         
   6   8   9      14501.00      15598.51       280.07 o                         
   7   8   9       4481.42       4525.36       136.07 o                         
   8   8   9       2638.13       2689.57        83.13 o                         
   9   8   9        157.25        145.08        74.18 o                         
  10   8   9       3681.45       3641.96       143.18 o                         
  11   8   9       3530.67       3736.40       229.61 o                         
  12   8   9       2996.56       2793.43       322.77 o                         
 -11   9   9       1623.25       1532.20       319.75 o                         
 -10   9   9       3725.72       3688.51       260.51 o                         
  -9   9   9       4137.28       3982.26       209.26 o                         
  -8   9   9       6286.53       6366.92       191.53 o                         
  -7   9   9      11590.03      11720.28       174.22 o                         
  -6   9   9       8571.92       8713.50       153.96 o                         
  -5   9   9       4626.69       4638.59        89.33 o                         
  -4   9   9       7145.45       7346.84       117.16 o                         
  -3   9   9      12347.12      12193.62       177.70 o                         
  -2   9   9      17285.38      16557.53       241.61 o                         
  -1   9   9       9762.63       9603.91       155.41 o                         
   0   9   9       1081.10       1125.65        45.31 o                         
   1   9   9       8631.82       8574.73       169.79 o                         
   2   9   9      20440.90      19621.49       344.09 o                         
   3   9   9      12036.48      12589.61       298.06 o                         
   4   9   9       7842.66       8071.65       151.12 o                         
   5   9   9       4820.86       4957.53       116.44 o                         
   6   9   9       7946.48       7888.71       170.00 o                         
   7   9   9      11467.93      12501.64       243.00 o                         
   8   9   9       5962.58       6221.29       192.68 o                         
   9   9   9       4275.47       4032.64       113.93 o                         
  10   9   9       3351.95       3574.59       212.33 o                         
  11   9   9       1939.63       2191.07       305.44 o                         
 -11  10   9        439.03        355.91        81.49 o                         
 -10  10   9        686.42        539.36       118.64 o                         
  -9  10   9       3299.07       3274.65        98.43 o                         
  -8  10   9       3842.64       3640.95        86.19 o                         
  -7  10   9       3732.89       3882.54        88.48 o                         
  -6  10   9        958.97       1013.86        64.89 o                         
  -5  10   9      10050.62      10392.44       179.54 o                         
  -4  10   9       9108.52       8558.70       141.55 o                         
  -3  10   9       6515.78       6626.78       112.36 o                         
  -2  10   9        815.99        647.82        36.96 o                         
  -1  10   9      12756.50      13159.84       224.08 o                         
   0  10   9      13229.83      13251.36       260.16 o                         
   1  10   9      10908.81      11055.52       347.47 o                         
   2  10   9        345.61        368.71        40.57 o                         
   3  10   9       7202.68       7490.54       166.10 o                         
   4  10   9       9796.44       9150.54       186.49 o                         
   5  10   9       9656.46       9918.07       179.88 o                         
   6  10   9       1206.77       1117.18        62.36 o                         
   7  10   9       2937.27       2964.98       129.81 o                         
   8  10   9       4346.86       4239.94       128.38 o                         
   9  10   9       2928.76       2818.17       109.46 o                         
  10  10   9        979.14        872.51        92.65 o                         
  11  10   9        679.88        987.39       464.70 o                         
 -11  11   9       3934.68       3713.86       187.27 o                         
 -10  11   9       1640.16       1401.19        93.71 o                         
  -9  11   9        229.37         41.75        64.72 o                         
  -8  11   9        957.14        961.63        88.17 o                         
  -7  11   9       8709.72       9003.52       198.68 o                         
  -6  11   9      11632.25      11480.29       243.13 o                         
  -5  11   9       8385.08       7937.98       189.39 o                         
  -4  11   9        623.13        551.32        44.60 o                         
  -3  11   9       1946.13       2202.85        74.19 o                         
  -2  11   9       6917.88       6715.67       173.95 o                         
  -1  11   9      15073.42      15022.59       249.78 o                         
   0  11   9      10172.72      10394.51       189.17 o                         
   1  11   9      13921.19      13842.53       283.87 o                         
   2  11   9       7235.71       6907.80       134.25 o                         
   3  11   9       1500.11       1509.62        59.46 o                         
   4  11   9        913.29        712.30        65.61 o                         
   5  11   9       8164.23       7746.68       162.01 o                         
   6  11   9      12443.25      12720.66       356.48 o                         
   7  11   9       7960.15       8453.45       197.68 o                         
   8  11   9        939.79        902.47       119.64 o                         
   9  11   9        160.18         67.79        52.88 o                         
  10  11   9       2105.83       2432.57       211.11 o                         
  11  11   9       4077.93       4287.55       385.68 o                         
 -11  12   9        858.85        770.94       141.93 o                         
 -10  12   9        690.41        822.32       174.24 o                         
  -9  12   9       4822.64       4702.05       165.59 o                         
  -8  12   9       2735.47       2636.73       151.20 o                         
  -7  12   9       4634.80       4656.85       116.13 o                         
  -6  12   9       7358.51       7446.09       161.48 o                         
  -5  12   9       5585.30       5356.24       110.44 o                         
  -4  12   9       9558.66      10201.77       172.32 o                         
  -3  12   9      10520.74      11020.18       186.82 o                         
  -2  12   9       2430.60       2647.94        95.34 o                         
  -1  12   9       8404.27       8774.89       175.06 o                         
   0  12   9      13561.55      14820.23       272.46 o                         
   1  12   9       7935.16       8133.57       213.08 o                         
   2  12   9       2465.46       2795.78        96.75 o                         
   3  12   9      12170.67      12641.75       239.00 o                         
   4  12   9       8205.10       8847.53       178.37 o                         
   5  12   9       5456.20       5232.99       133.23 o                         
   6  12   9       6077.03       6229.29       157.91 o                         
   7  12   9       4985.29       5166.22       145.53 o                         
   8  12   9       2422.36       2320.17       176.67 o                         
   9  12   9       4519.35       4195.23       191.49 o                         
  10  12   9        778.65        541.75       137.03 o                         
  11  12   9        640.16        670.31       220.60 o                         
 -10  13   9       2432.45       2116.75       133.92 o                         
  -9  13   9       1888.24       1625.78       149.37 o                         
  -8  13   9       4618.38       4654.96       156.20 o                         
  -7  13   9       2650.02       2577.27        96.40 o                         
  -6  13   9       5594.97       5236.16       132.48 o                         
  -5  13   9       1438.38       1279.75       118.30 o                         
  -4  13   9       2798.40       2595.13        83.47 o                         
  -3  13   9       2041.92       1987.31        86.71 o                         
  -2  13   9       5490.64       5625.00       136.50 o                         
  -1  13   9       4226.79       4284.48       150.21 o                         
   0  13   9      11642.06      12163.90       241.33 o                         
   1  13   9       3718.69       3729.40       113.78 o                         
   2  13   9       4656.16       4854.22       146.79 o                         
   3  13   9       1929.95       1938.75        76.18 o                         
   4  13   9       2497.37       2399.87        85.21 o                         
   5  13   9       2904.36       3083.47       142.60 o                         
   6  13   9       5875.73       5767.09       220.98 o                         
   7  13   9       2304.87       2114.91       101.99 o                         
   8  13   9       3889.40       3911.04       261.43 o                         
   9  13   9       1765.01       1567.83       311.09 o                         
  10  13   9       2665.99       2462.68       385.09 o                         
 -10  14   9       2483.85       2105.65       148.51 o                         
  -9  14   9        251.83        152.44        75.89 o                         
  -8  14   9       1246.60       1196.75        80.54 o                         
  -7  14   9       4844.43       4765.12       183.39 o                         
  -6  14   9      14160.28      13920.36       331.50 o                         
  -5  14   9       3477.19       3642.03       128.62 o                         
  -4  14   9        535.63        523.29        51.46 o                         
  -3  14   9       3535.90       3727.37       113.78 o                         
  -2  14   9       6340.89       6900.81       136.46 o                         
  -1  14   9       2880.64       2769.47       317.52 o                         
   0  14   9       2783.67       2664.43        85.40 o                         
   1  14   9       1822.13       1656.57       300.79 o                         
   2  14   9       5932.20       6269.16       140.90 o                         
   3  14   9       4168.05       4282.04       104.34 o                         
   4  14   9        489.09        390.68        57.75 o                         
   5  14   9       4199.42       4604.49       139.98 o                         
   6  14   9      14502.24      15008.29       335.03 o                         
   7  14   9       4474.23       4168.81       146.65 o                         
   8  14   9       1453.35       1119.08       133.64 o                         
   9  14   9        117.20        432.74       195.60 o                         
  10  14   9       2547.85       2101.27       231.77 o                         
  -9  15   9       2786.22       2680.73       176.10 o                         
  -8  15   9       2715.66       2655.84       129.74 o                         
  -7  15   9       1504.96       1198.59        84.96 o                         
  -6  15   9       2380.58       2169.43       164.95 o                         
  -5  15   9       5180.04       5170.46       171.72 o                         
  -4  15   9      10296.05      10222.01       287.96 o                         
  -3  15   9       1645.91       1630.64        80.23 o                         
  -2  15   9       2267.73       2088.76        92.62 o                         
  -1  15   9       4885.98       4750.87       137.55 o                         
   0  15   9      20451.06      20989.95       423.31 o                         
   1  15   9       3855.81       3836.11       135.07 o                         
   2  15   9       1652.41       1503.36        62.72 o                         
   3  15   9        693.04        725.18        84.34 o                         
   4  15   9      10406.62       9899.86       241.36 o                         
   5  15   9       4553.35       4584.20       228.21 o                         
   6  15   9       2286.21       1984.33        83.58 o                         
   7  15   9       1903.28       1655.84        92.77 o                         
   8  15   9       2339.57       2020.12       200.39 o                         
   9  15   9       2691.80       2587.38       350.35 o                         
  -9  16   9        524.78        530.32        98.80 o                         
  -8  16   9       3728.42       3872.69       283.01 o                         
  -7  16   9       4896.44       5217.61       192.14 o                         
  -6  16   9       2188.33       2054.46       121.45 o                         
  -5  16   9       3749.07       3326.55       133.86 o                         
  -4  16   9       3678.81       3697.70       212.26 o                         
  -3  16   9       4166.47       4538.89       182.67 o                         
  -2  16   9       6443.54       6433.46       414.21 o                         
  -1  16   9       4102.47       4390.53       355.08 o                         
   0  16   9       1693.89       1447.69       154.68 o                         
   1  16   9       4708.81       4906.77       175.36 o                         
   2  16   9       6647.32       6172.68       163.74 o                         
   3  16   9       4628.06       5001.29       193.39 o                         
   4  16   9       2332.51       2304.94        92.26 o                         
   5  16   9       3908.45       3746.81       124.38 o                         
   6  16   9       2349.89       2117.41       122.69 o                         
   7  16   9       4847.88       4886.94       183.21 o                         
   8  16   9       3191.00       3194.54       260.33 o                         
   9  16   9        646.76        575.02       190.55 o                         
  -9  17   9        602.28        641.39       196.96 o                         
  -8  17   9        976.28        888.30       112.78 o                         
  -7  17   9       5489.53       5605.91       239.22 o                         
  -6  17   9       2925.41       2751.96       184.54 o                         
  -5  17   9       1000.35        971.51       183.52 o                         
  -4  17   9       2092.96       2085.11       108.34 o                         
  -3  17   9       7303.39       7065.33       224.51 o                         
  -2  17   9       4737.24       5072.61       852.10 o                         
  -1  17   9       3841.36       3811.95       162.76 o                         
   0  17   9       1264.45       1124.13       138.45 o                         
   1  17   9       4159.97       3966.10       164.67 o                         
   2  17   9       4008.56       4047.12       280.30 o                         
   3  17   9       9042.74       8920.63       353.19 o                         
   4  17   9       2185.50       2308.13       145.36 o                         
   5  17   9       1163.98       1106.53       133.79 o                         
   6  17   9       2802.36       2919.32       294.30 o                         
   7  17   9       6130.25       5789.97       263.29 o                         
   8  17   9        831.43        919.22       376.44 o                         
   9  17   9        530.35          9.90       320.85 o                         
  -8  18   9       2084.02       2274.28       211.43 o                         
  -7  18   9        663.51        651.99       170.16 o                         
  -6  18   9        466.68        410.62       101.48 o                         
  -5  18   9       6553.72       6243.92       266.22 o                         
  -4  18   9       4877.92       5333.15       371.34 o                         
  -3  18   9       1960.50       1891.24       161.17 o                         
  -2  18   9       1081.45       1161.88        82.72 o                         
  -1  18   9      11053.10      11420.80       364.06 o                         
   0  18   9       9002.92       8919.12       653.09 o                         
   1  18   9      10929.28      11203.51       390.01 o                         
   2  18   9       1097.17       1277.74       295.67 o                         
   3  18   9       1578.90       1395.19       112.25 o                         
   4  18   9       4916.13       4919.45       192.90 o                         
   5  18   9       8089.35       7515.33       231.37 o                         
   6  18   9        654.66        767.67       100.33 o                         
   7  18   9       1023.46        743.13        99.56 o                         
   8  18   9       1424.32       1705.98       242.89 o                         
  -7  19   9       3970.01       3520.72       239.72 o                         
  -6  19   9       3581.47       3950.65       333.60 o                         
  -5  19   9       2818.97       2752.76       218.99 o                         
  -4  19   9       1055.42       1012.77       196.11 o                         
  -3  19   9       7571.00       7621.89       296.40 o                         
  -2  19   9       3231.30       3488.97       230.24 o                         
  -1  19   9       3549.31       3196.93       164.08 o                         
   0  19   9       2193.75       2119.71       210.93 o                         
   1  19   9       2849.35       2674.69       248.10 o                         
   2  19   9       3176.58       3027.51       159.00 o                         
   3  19   9       7351.49       7703.39       486.44 o                         
   4  19   9        865.40       1011.43       203.25 o                         
   5  19   9       3066.11       3131.99       359.77 o                         
   6  19   9       3185.32       3104.62       178.87 o                         
   7  19   9       3836.90       3645.75       402.99 o                         
  -7  20   9        835.64        573.27       205.36 o                         
  -6  20   9       1501.88        928.20       175.52 o                         
  -5  20   9       1209.87       1463.19       225.03 o                         
  -4  20   9       1538.52       1578.77       283.19 o                         
  -3  20   9       2689.91       2598.27       191.34 o                         
  -2  20   9       5965.59       6259.46       453.55 o                         
  -1  20   9       7253.66       6725.48       344.62 o                         
   0  20   9       1806.09       2243.77       434.24 o                         
   1  20   9       7580.87       7476.14       314.20 o                         
   2  20   9       6455.95       6520.61       507.11 o                         
   3  20   9       2247.03       2339.42       231.22 o                         
   4  20   9       1648.06       1590.76       129.57 o                         
   5  20   9       1292.07       1435.82       227.56 o                         
   6  20   9       1681.63       1341.22       150.43 o                         
   7  20   9        760.56        753.68       145.06 o                         
  -6  21   9        422.84        575.97       347.87 o                         
  -5  21   9       2361.21       1782.43       430.39 o                         
  -4  21   9      10045.09      10670.97       541.72 o                         
  -3  21   9       1290.39       1430.39       193.38 o                         
  -2  21   9        377.91        302.48       618.43 o                         
  -1  21   9       3546.62       3620.35       272.03 o                         
   0  21   9       7225.91       6819.07       487.22 o                         
   1  21   9       3544.03       3402.03       330.26 o                         
   2  21   9        482.15        904.20       329.59 o                         
   3  21   9       1860.00       1991.82       356.34 o                         
   4  21   9       8620.71       9508.23      1419.03 o                         
   5  21   9       2961.89       2220.09       349.45 o                         
   6  21   9        205.20         52.18        86.02 o                         
  -5  22   9       1094.44       1654.76       344.30 o                         
  -4  22   9        224.81        244.64       161.57 o                         
  -3  22   9       1629.30       1644.66       207.66 o                         
  -2  22   9       3699.15       3987.59       266.88 o                         
  -1  22   9       2592.07       2738.52       457.51 o                         
   0  22   9        150.57         47.03        98.53 o                         
   1  22   9       2156.96       2040.67       253.02 o                         
   2  22   9       3664.82       4246.82       318.49 o                         
   3  22   9       1213.39       1505.37       190.48 o                         
   4  22   9        440.32        312.98       168.15 o                         
   5  22   9       1024.98       1054.29       334.63 o                         
  -3  23   9       1954.54       1919.27       644.66 o                         
  -2  23   9        927.38       1019.56       242.86 o                         
  -1  23   9        867.08        955.65       258.29 o                         
   0  23   9       3350.11       3207.88       792.23 o                         
   1  23   9       1243.64       1001.72       263.94 o                         
   2  23   9       1094.08       1325.03       464.82 o
[truncated: 411,240 more chars]
