# Supplementary material for: Crystal structures of the [IrIII{C(C4H6O2)(dppm)-κ3 P,C,O}(dppm)H](CF3O3S)2 and [IrIII{C(C4H6O2)(dppm)-κ2 P,C}(CO)(dppm)H](CF3O3S)2 phosphorus ylide complexes, generated by a Wittig-type carbon–carbon coupling reaction of a carbodiphospho­rane PCP ligand system
Source: Acta Crystallogr E Crystallogr Commun. 2018 Oct 23;74(Pt 11):1643–7. doi: 10.1107/S205698901801455X (PMC6218904; doi:10.1107/S205698901801455X)
Supplement: Supplementary file 3 [file e-74-01643-4sup4.hkl]

data_4                                                                          
_shelx_title ' 14 in P2(1)/c'                                                   
_shelx_refln_list_code          4                                               
_shelx_F_calc_maximum      888.55                                               
_exptl_crystal_F_000      5855.99                                               
_reflns_d_resolution_high  0.8737                                               
                                                                                
loop_                                                                           
 _space_group_symop_operation_xyz                                               
 'x, y, z'                                                                      
 '-x, y+1/2, -z+1/2'                                                            
 '-x, -y, -z'                                                                   
 'x, -y-1/2, z-1/2'                                                             
                                                                                
_cell_length_a    14.4712                                                       
_cell_length_b    20.9611                                                       
_cell_length_c    41.3651                                                       
_cell_angle_alpha  90.000                                                       
_cell_angle_beta  100.108                                                       
_cell_angle_gamma  90.000                                                       
                                                                                
_shelx_F_squared_multiplier     1.000                                           
                                                                                
loop_                                                                           
 _refln_index_h                                                                 
 _refln_index_k                                                                 
 _refln_index_l                                                                 
 _refln_F_squared_calc                                                          
 _refln_F_squared_meas                                                          
 _refln_F_squared_sigma                                                         
 _refln_observed_status                                                         
  15   0 -14       2593.21       1714.28       628.57 o                         
  13   0 -12      22010.55      20642.79      1360.00 o                         
  11   0 -10       4623.41       6365.69       594.28 o                         
   9   0  -8      48428.36      51685.55      2228.56 o                         
   7   0  -6       2597.25       2135.20       538.57 o                         
   5   0  -4      90668.99      94914.20      2761.42 o                         
   3   0  -2       6223.58       6993.66       168.81 o                         
   2   0   0       5253.76       5051.21       102.01 o                         
   3   0   0      21357.36      22420.32       425.44 o                         
   4   0   0      17377.04      17538.34       316.17 o                         
   5   0   0      80340.61      79544.01      1583.45 o                         
   6   0   0      47806.21      48183.32      1297.14 o                         
   7   0   0         63.93         53.77       159.26 o                         
   8   0   0     176321.00     174255.58      4430.27 o                         
   9   0   0       3422.01       4548.56       705.71 o                         
  10   0   0     113061.78     110096.80      4262.84 o                         
  11   0   0       1144.58        716.76       344.28 o                         
  12   0   0      38017.76      35968.45      1539.99 o                         
  13   0   0      32080.43      34508.46      1945.71 o                         
  14   0   0       1738.40       1434.28       602.86 o                         
  16   0   0       4791.65       4059.99      1162.85 o                         
   2   1   0     143819.00     153543.89      2279.70 o                         
   3   1   0      31548.16      31664.51       909.74 o                         
   4   1   0     124504.52     130617.88      1605.15 o                         
   5   1   0       2613.62       3260.98       219.80 o                         
   6   1   0      55270.58      61272.31      1073.87 o                         
   7   1   0      63563.28      63572.79      1349.90 o                         
   8   1   0      37048.66      37478.45       703.44 o                         
   9   1   0      29228.34      28184.88      1822.85 o                         
  10   1   0      36588.66      37580.01      1045.14 o                         
  11   1   0      18005.18      18338.94       737.28 o                         
  12   1   0        940.71        973.77       330.31 o                         
  13   1   0        469.02        948.86       739.30 o                         
  14   1   0       5744.91       4962.83       554.67 o                         
  15   1   0      13356.63      15351.38      2094.28 o                         
  16   1   0      16750.97      15136.17      2018.57 o                         
   1   2   0      86210.23      81575.36      1296.53 o                         
   2   2   0      20018.63      21967.03       338.56 o                         
   3   2   0      15568.59      16260.49       438.53 o                         
   4   2   0      27996.32      28329.73       393.83 o                         
   5   2   0      34167.29      34817.44       645.92 o                         
   6   2   0     130636.86     139127.59      2629.82 o                         
   7   2   0       1786.00       1916.49       143.92 o                         
   8   2   0      70592.50      69167.56      2369.79 o                         
   9   2   0      44691.62      46264.66      1288.01 o                         
  10   2   0      37524.88      37442.31       796.68 o                         
  11   2   0       9086.90       9251.29       600.73 o                         
  12   2   0      17582.11      19452.79       999.55 o                         
  13   2   0      14175.58      15345.00      2291.42 o                         
  14   2   0       5308.75       5263.87       869.00 o                         
  15   2   0       2147.27       2878.88      1067.14 o                         
  16   2   0       5858.40       5531.41      1205.71 o                         
   1   3   0     202027.59     185996.70      3319.27 o                         
   2   3   0      59726.34      71147.20      1032.25 o                         
   3   3   0      23429.85      25199.48       661.19 o                         
   4   3   0       1403.33       2331.96       281.25 o                         
   5   3   0       7021.57       6875.56       151.37 o                         
   6   3   0      78552.96      82476.95      1182.07 o                         
   7   3   0      38565.67      37957.61       814.47 o                         
   8   3   0       6525.94       7056.17       558.79 o                         
   9   3   0      14404.59      13799.41       472.42 o                         
  10   3   0      17299.06      17452.70      1262.85 o                         
  11   3   0      25834.51      26982.29      1215.43 o                         
  12   3   0        884.60        598.75       468.57 o                         
  13   3   0       1861.38       2870.85      8314.26 o                         
  14   3   0       4271.79       4337.54       611.88 o                         
  15   3   0       6486.94       4102.84      1060.00 o                         
  16   3   0       6510.06       7221.21      1141.18 o                         
   1   4   0     137815.12     132784.39      2272.11 o                         
   2   4   0      84365.02      97919.34      1498.22 o                         
   3   4   0      10097.79       9046.15       247.71 o                         
   4   4   0       4552.45       4631.43       125.57 o                         
   5   4   0      14751.62      14539.50       286.89 o                         
   6   4   0      70444.23      76731.33      1215.81 o                         
   7   4   0       1262.12       1450.40       144.03 o                         
   8   4   0       4748.95       5178.62       286.21 o                         
   9   4   0      78877.68      79277.38      3695.24 o                         
  10   4   0       6649.60       6609.99       938.57 o                         
  11   4   0       2120.65       2750.57       304.32 o                         
  12   4   0       8744.38       8299.97       424.84 o                         
  13   4   0       3077.52       3954.94       851.73 o                         
  14   4   0        839.44       1409.52      1261.42 o                         
  15   4   0        922.08       2479.81       879.21 o                         
  16   4   0       1115.10       1054.28      1568.57 o                         
   1   5   0      15966.48      15695.69       619.41 o                         
   2   5   0       4610.95       4668.81       468.48 o                         
   3   5   0      48111.11      45594.18       794.68 o                         
   4   5   0        106.91        386.28       391.77 o                         
   5   5   0       5090.61       5184.64       147.32 o                         
   6   5   0       2522.15       2936.63       177.39 o                         
   7   5   0      54267.67      53420.25      1608.26 o                         
   8   5   0       1700.44       1589.88       320.25 o                         
   9   5   0        148.43        756.59       273.10 o                         
  10   5   0        332.30       1584.99       610.13 o                         
  11   5   0      10465.10      10639.56       677.40 o                         
  12   5   0        966.93       2624.80      1127.14 o                         
  13   5   0        683.09       1266.21       442.86 o                         
  14   5   0        714.41        685.71       717.14 o                         
  15   5   0      11231.48      10217.43     10214.25 o                         
   0   6   0        700.91       4166.01       931.43 o                         
   1   6   0     136268.92     127050.70      2549.35 o                         
   2   6   0       1164.16        957.05       160.42 o                         
   3   6   0       1895.67       1678.85       102.37 o                         
   4   6   0       6931.39       8804.55       487.53 o                         
   5   6   0      16269.81      18502.33       939.02 o                         
   6   6   0       9974.63      10407.98       261.79 o                         
   7   6   0      11026.71      10961.30       405.07 o                         
   8   6   0      21961.36      23007.85       671.93 o                         
   9   6   0      72532.89      73715.73      3231.53 o                         
  10   6   0       8443.00       9773.79       459.69 o                         
  11   6   0        255.77          1.53       280.68 o                         
  12   6   0         88.32        551.43       373.35 o                         
  13   6   0       5979.04       6840.64       526.07 o                         
  14   6   0        357.89        778.48       671.43 o                         
  15   6   0        186.10        411.92       658.03 o                         
   1   7   0     179201.89     173047.11      3537.50 o                         
   2   7   0       5724.62       5796.18       236.30 o                         
   3   7   0      28123.71      29532.05      1088.10 o                         
   4   7   0      11056.53      10957.28       268.11 o                         
   5   7   0       9239.90       8173.78       246.00 o                         
   6   7   0       3117.94       2653.15       260.21 o                         
   7   7   0      46333.07      47774.51      1258.70 o                         
   8   7   0      51917.85      55100.85      1178.19 o                         
   9   7   0        438.85        775.99       246.61 o                         
  10   7   0      14595.47      14984.17       733.01 o                         
  11   7   0      17603.03      17175.88       705.15 o                         
  12   7   0       5285.12       5638.82       747.78 o                         
  13   7   0       3711.83       4139.18       486.41 o                         
  14   7   0         63.43       2152.26       869.39 o                         
  15   7   0      14132.44      14294.70      2225.71 o                         
   0   8   0     146070.77     147218.02      4624.79 o                         
   1   8   0      77022.44      81073.65      2187.43 o                         
   2   8   0     110551.61     115315.09      2049.79 o                         
   3   8   0      15731.62      14491.57       303.60 o                         
   4   8   0       5424.34       5949.55       417.34 o                         
   5   8   0      88105.73      84131.84      1896.39 o                         
   6   8   0       3576.87       4699.57       641.43 o                         
   7   8   0       6360.88       5543.65       414.28 o                         
   8   8   0      56520.70      57259.31      1815.71 o                         
   9   8   0      17006.18      18714.00      1011.43 o                         
  10   8   0      46971.39      49557.49      1252.91 o                         
  11   8   0       1680.31       1252.01       354.67 o                         
  12   8   0       2810.37       3202.35       643.01 o                         
  13   8   0      33019.13      30643.80      1480.63 o                         
  14   8   0       2319.02       2653.22       611.05 o                         
  15   8   0        549.12       1819.99      1234.28 o                         
   1   9   0       3231.78       3457.99       286.27 o                         
   2   9   0     126488.92     124210.62      2630.94 o                         
   3   9   0      41343.63      39373.08       844.29 o                         
   4   9   0        353.44       1286.50       387.46 o                         
   5   9   0      27678.11      27363.34       655.82 o                         
   6   9   0      26321.23      27842.15      1094.28 o                         
   7   9   0      40196.41      42532.55      1869.99 o                         
   8   9   0      26448.97      28525.06       744.01 o                         
   9   9   0        119.63        354.05       627.14 o                         
  10   9   0      17507.76      17552.37       809.23 o                         
  11   9   0      16873.07      17552.38      1094.26 o                         
  12   9   0       8321.48       9491.58      1447.92 o                         
  13   9   0       3163.60       3321.87       604.51 o                         
  14   9   0        163.00       1063.49       748.03 o                         
  15   9   0      14584.22      15821.42      2019.99 o                         
   0  10   0     467999.78     465175.66     20751.36 o                         
   1  10   0      21293.81      24589.38      1018.17 o                         
   2  10   0       6768.60       7232.53       331.06 o                         
   3  10   0      22034.91      24229.25       524.45 o                         
   4  10   0       3594.07       4540.63       372.39 o                         
   5  10   0      41040.57      39230.75      1002.57 o                         
   6  10   0      11124.54      11235.53       554.25 o                         
   7  10   0       1074.42        710.78       223.24 o                         
   8  10   0      64541.14      65106.33      1768.58 o                         
   9  10   0       1094.56       2001.25       890.00 o                         
  10  10   0      49936.15      47262.56      1511.42 o                         
  11  10   0       1692.24       1818.00       722.80 o                         
  12  10   0       9364.66       8530.27      1841.42 o                         
  13  10   0      25074.37      26150.97      1617.94 o                         
  14  10   0       2962.51       3323.35       668.57 o                         
   1  11   0       1599.72       1536.55       331.83 o                         
   2  11   0      83389.03      89578.61      2130.35 o                         
   3  11   0      19604.96      19711.07       571.56 o                         
   4  11   0       1266.66       1435.81       171.20 o                         
   5  11   0       1455.65       1376.17       278.57 o                         
   6  11   0      17526.37      17219.85       461.25 o                         
   7  11   0      22632.70      22346.90       752.98 o                         
   8  11   0      46234.57      47533.61      1299.67 o                         
   9  11   0       2790.29       2428.20       638.57 o                         
  10  11   0      14546.29      17144.04      6355.69 o                         
  11  11   0      17814.12      16834.37       946.81 o                         
  12  11   0       4266.74       3867.30       543.17 o                         
  13  11   0       1435.95       2190.00       652.83 o                         
  14  11   0       1313.73       3584.32       886.98 o                         
   0  12   0      34387.04      33448.46      1608.57 o                         
   1  12   0      24465.93      27580.60      2642.85 o                         
   2  12   0       5000.54       4985.09       517.73 o                         
   3  12   0      14695.19      14755.91       493.09 o                         
   4  12   0       4104.43       8056.19      1671.42 o                         
   5  12   0      15271.36      15206.83       902.00 o                         
   6  12   0      29955.46      31190.50       664.69 o                         
   7  12   0      14602.26      14147.79       566.13 o                         
   8  12   0      37450.93      38677.11      1055.85 o                         
   9  12   0      19415.11      17726.28      1675.71 o                         
  10  12   0       8412.11       9744.29      1214.28 o                         
  11  12   0       3466.49       2735.86      1798.57 o                         
  12  12   0       2021.05       2404.24      1044.15 o                         
  13  12   0       8548.74      10046.74      1328.56 o                         
  14  12   0       2483.85       2832.10       743.63 o                         
   1  13   0      47685.04      52071.26      3162.85 o                         
   3  13   0      15446.80      16415.83       603.05 o                         
   4  13   0       1549.56       1676.68       292.57 o                         
   5  13   0        490.85        880.04       370.00 o                         
   6  13   0      19807.39      20625.92      1600.00 o                         
   7  13   0      37493.84      36925.33      1283.92 o                         
   8  13   0       1255.42       2256.26       645.71 o                         
   9  13   0       2636.92       3986.63      1080.25 o                         
  10  13   0        384.87        962.17       477.09 o                         
  11  13   0      14109.85      12751.63      1072.40 o                         
  12  13   0        536.97       2519.99       951.43 o                         
  13  13   0        986.47        842.40       763.86 o                         
   1  14   0      19745.08      19445.65      1274.28 o                         
   2  14   0       2520.87       5965.69      1802.85 o                         
   3  14   0       4376.15       4770.15       469.82 o                         
   4  14   0       2403.66       5672.61      1318.57 o                         
   5  14   0        502.43       1567.06       450.17 o                         
   6  14   0       1868.20       2379.06       277.28 o                         
   7  14   0       2779.38       3364.39       718.57 o                         
   8  14   0       1035.90       1308.99       421.89 o                         
   9  14   0      44961.10      44760.83      2071.11 o                         
  10  14   0        310.19        477.48       688.57 o                         
  11  14   0       1534.74       1108.57      1768.57 o                         
  12  14   0       1176.21       1097.34       696.69 o                         
  13  14   0        190.18        297.56       868.96 o                         
   1  15   0       8195.22       7697.12       651.43 o                         
   3  15   0      45447.85      47545.56      2579.99 o                         
   4  15   0       3534.48       3812.27       410.67 o                         
   5  15   0       1879.53       2233.60       332.52 o                         
   6  15   0      13703.69      14441.16       669.64 o                         
   7  15   0      24803.28      25841.15      1307.09 o                         
   8  15   0        769.40        402.52       370.46 o                         
   9  15   0        909.70        871.24       995.41 o                         
  10  15   0       3336.88       4512.30       627.43 o                         
  11  15   0      10996.85      10047.27      1251.70 o                         
  12  15   0       6121.65      10014.25      1385.71 o                         
   2  16   0        832.62        945.71       520.00 o                         
   4  16   0      11955.83      13073.91       593.51 o                         
   5  16   0      26090.56      24064.10      1297.67 o                         
   6  16   0       2476.07       2337.14       457.14 o                         
   7  16   0       4445.80       5837.12       902.85 o                         
   8  16   0       4311.96       4208.12       667.69 o                         
   9  16   0      10873.16       8607.92       894.92 o                         
  10  16   0       9304.79       8918.88      1002.27 o                         
  11  16   0        480.96       2177.14      1434.28 o                         
   2  17   0      41928.24      44357.00      2991.42 o                         
   4  17   0        196.75       -174.29       697.14 o                         
   5  17   0       3785.01       4082.84       691.43 o                         
   6  17   0       8791.65      10319.97      1785.71 o                         
   7  17   0       8414.49       9348.54      1797.14 o                         
   8  17   0      18961.79      21328.50      1679.99 o                         
   9  17   0        880.74       2126.55       830.00 o                         
  10  17   0      12976.89      12788.53      1682.85 o                         
  11  17   0      12737.43      11125.68      1748.57 o                         
   1  18   0       2873.24       2571.42       514.28 o                         
   3  18   0      16722.20      16417.09      1125.71 o                         
   6  18   0        418.69       -256.43      1025.71 o                         
   8  18   0      22730.29      23919.92      2142.85 o                         
   9  18   0       1863.53       5914.27      1482.85 o                         
  10  18   0      17260.53      14482.81      1382.85 o                         
   1  19   0       3869.52       8768.54      3039.99 o                         
   2  19   0      31282.52      31799.90      1868.57 o                         
   7  19   0       4852.70       5862.84      1034.28 o                         
   8  19   0      12105.56      11339.96      1188.57 o                         
   9  19   0        943.54        202.86       974.28 o                         
   1  20   0       3167.75       6311.41      2497.13 o                         
   2  20   0       4130.68       4434.27       765.71 o                         
   3  20   0       5093.62       9777.11      1471.42 o                         
   4  20   0        923.28       1260.00       682.85 o                         
   8  20   0      24375.90      22937.07      1637.14 o                         
   9  20   0       2718.15       3848.56      1194.28 o                         
   1  21   0       6431.56       7754.26      1102.85 o                         
   5  21   0       2502.55        625.71       768.57 o                         
   7  21   0       4843.67       5759.98      1591.42 o                         
   1  22   0       5236.94       6554.26      1477.14 o                         
   4  22   0        388.80        482.86       602.86 o                         
   1  23   0       2771.48       3662.85      1391.42 o                         
   2  23   0        438.96       1260.00       802.85 o                         
 -16   1   1       2957.37       3563.26      1856.56 o                         
 -15   1   1      14816.09      12987.50      1004.28 o                         
 -14   1   1       3121.52       2637.04       630.07 o                         
 -13   1   1       3196.06       2248.51      1715.71 o                         
 -12   1   1       2519.28       3188.91       382.87 o                         
 -11   1   1       2157.05       3299.20       312.33 o                         
 -10   1   1        459.68       3140.24       914.46 o                         
  -9   1   1      13607.46      14469.24       548.36 o                         
  -8   1   1       3074.55       3573.82       489.10 o                         
  -7   1   1     115943.34     117601.98      2531.82 o                         
  -6   1   1      65786.25      63818.25       934.69 o                         
  -5   1   1      13472.10      13121.00       240.01 o                         
  -4   1   1       1586.95       1820.01       221.04 o                         
  -3   1   1     289765.19     276667.03      4013.66 o                         
  -2   1   1        264.75        415.18       404.40 o                         
   0   1   1        120.75         28.57        28.57 o                         
   1   1   1      67184.22      39494.94      7589.10 o                         
   2   1   1       1081.47       1347.44       104.75 o                         
   3   1   1      76686.47      75050.60       870.80 o                         
   4   1   1       3959.81       3528.97       141.04 o                         
   5   1   1      12651.99      13766.95       231.43 o                         
   6   1   1      20471.38      22336.81       383.57 o                         
   7   1   1      16808.91      16372.16       395.96 o                         
   8   1   1        663.56        613.80       151.49 o                         
   9   1   1       7136.79       7878.87       401.88 o                         
  10   1   1       4985.71       5304.37      1167.14 o                         
  11   1   1      21976.60      21965.95      1092.47 o                         
  12   1   1       3888.23       5750.47      1257.14 o                         
  13   1   1        719.61       1297.04       572.86 o                         
  14   1   1        711.14       2348.07       784.28 o                         
 -16   2   1       1445.98       4191.42      1991.42 o                         
  -3   0   4       1475.41       1675.58        86.48 o                         
  -5   0   6       5005.55       4710.27       451.43 o                         
  -7   0   8       1300.21       1298.33       163.30 o                         
  -9   0  10      35536.43      35957.88      1690.06 o                         
 -11   0  12         14.74        600.00       597.14 o                         
 -13   0  14      11139.24       9479.97      1020.00 o                         
 -15   0  16       1504.54       1260.00       997.14 o                         
 -15   2   1       2087.15       2337.14       654.28 o                         
 -14   2   1       9676.92       8248.25      1271.42 o                         
 -13   2   1      11313.63      14572.28      1485.71 o                         
 -12   2   1        207.40        632.96       316.96 o                         
 -11   2   1      13103.05      12917.16       578.97 o                         
 -10   2   1        215.74       1374.38       325.15 o                         
  -9   2   1      59338.84      60089.81      7035.02 o                         
  -8   2   1      36187.30      36099.21      1423.38 o                         
  -7   2   1       4655.20       5357.47       193.59 o                         
  -6   2   1      38380.28      40596.22       573.76 o                         
  -5   2   1     103680.73     108470.70      1668.54 o                         
  -4   2   1      65798.56      71035.92      1628.54 o                         
  -3   2   1       4563.71       3305.15        86.92 o                         
  -2   2   1          5.24        470.96       106.81 o                         
  -1   2   1     102812.09     104334.20      1864.61 o                         
   1   2   1     100118.84      87341.50      1366.65 o                         
   3   2   1      96667.34      94676.73      1310.99 o                         
   4   2   1      18652.13      21820.58       584.36 o                         
   5   2   1      63109.35      61381.19       936.80 o                         
   6   2   1      22119.54      22934.59       619.71 o                         
   7   2   1       1012.24        976.41       131.35 o                         
   8   2   1      24836.91      24532.42       685.81 o                         
   9   2   1      45715.00      46625.64      1778.55 o                         
  10   2   1       9955.44      10045.89       526.00 o                         
  11   2   1        311.81        198.46       368.82 o                         
  12   2   1      10757.32       9923.85       668.57 o                         
  13   2   1      12989.59      13046.20      1827.14 o                         
  14   2   1       2281.74       2416.43       560.33 o                         
  15   2   1       1135.18       1054.28      1031.43 o                         
  16   2   1        956.09       1742.85      1057.14 o                         
 -16   3   1      16933.65      15688.52      1185.71 o                         
 -15   3   1       6371.68       4520.31       857.10 o                         
 -14   3   1      11283.27      10032.95       765.41 o                         
 -13   3   1       1547.02       2193.15       826.71 o                         
 -12   3   1      16792.87      17953.08       563.89 o                         
 -11   3   1      47530.46      45154.95      1357.26 o                         
 -10   3   1       2272.35       3199.56       417.14 o                         
  -9   3   1       3969.83       3863.62       338.16 o                         
  -8   3   1      19647.22      19459.77       576.11 o                         
  -7   3   1      28599.21      30876.56       689.20 o                         
  -6   3   1      90154.73      95299.88      1668.95 o                         
  -5   3   1       8660.27       9046.71       239.19 o                         
  -4   3   1        758.96       1187.01       164.54 o                         
  -3   3   1     135968.20     137108.72      3399.51 o                         
  -2   3   1       4634.17       3840.62        99.32 o                         
  -1   3   1     273518.62     261832.09      4678.82 o                         
   0   3   1        608.57        397.92        24.86 o                         
   1   3   1      82536.71      76162.80      1082.08 o                         
   2   3   1      50478.90      50614.93       845.82 o                         
   3   3   1      31596.25      33936.13       467.94 o                         
   4   3   1        997.87        969.58       102.15 o                         
   5   3   1       6049.54       6271.78       187.23 o                         
   6   3   1      14496.87      16028.33       306.82 o                         
   7   3   1      89108.23      84531.95      1940.11 o                         
   8   3   1        805.85        961.98       306.88 o                         
   9   3   1      10648.68       9821.86       950.56 o                         
  10   3   1      41150.91      39888.02      2277.14 o                         
  11   3   1      12741.19      13255.52       920.95 o                         
  12   3   1      13008.33      14071.31      1797.14 o                         
  13   3   1       1231.85        882.57       403.41 o                         
  14   3   1       2104.13       5137.13      2034.28 o                         
  15   3   1       9046.00       7488.55      1814.28 o                         
  16   3   1       1156.14       3805.70      1294.28 o                         
 -15   4   1        201.09        714.28       940.00 o                         
 -14   4   1      34074.34      32180.64      1352.56 o                         
 -13   4   1      17438.07      14980.93      1277.06 o                         
 -12   4   1       2917.79       4853.78       668.52 o                         
 -11   4   1       9409.53      11165.03       587.75 o                         
 -10   4   1       5216.46       6149.23       439.24 o                         
  -9   4   1      52978.43      56786.52      3560.00 o                         
  -8   4   1      89340.60      96393.35      1849.32 o                         
  -7   4   1       1750.79       1412.93       289.91 o                         
  -6   4   1      19575.38      20899.77       455.28 o                         
  -5   4   1       4996.55       4467.39       148.63 o                         
  -4   4   1      20088.42      24660.19       622.71 o                         
  -3   4   1       4679.88       4259.63       145.55 o                         
  -1   4   1     186804.78     182159.17      3266.43 o                         
   0   4   1     159363.19     163452.97      3964.92 o                         
   1   4   1      74578.15      73706.09      1050.22 o                         
   2   4   1       4684.80       5605.55       314.65 o                         
   3   4   1        949.30        833.70        99.64 o                         
   4   4   1      53197.58      56004.48       719.63 o                         
   5   4   1      48161.24      43938.27       707.04 o                         
   6   4   1        537.47        940.09       141.04 o                         
   7   4   1        528.49        672.11       130.32 o                         
   8   4   1      13810.02      14255.10       644.68 o                         
   9   4   1      63874.65      64645.08      6249.56 o                         
  10   4   1      18789.54      18900.26       655.08 o                         
  11   4   1        722.60        298.84       379.42 o                         
  12   4   1      25188.61      26409.99       831.71 o                         
  13   4   1      16454.95      18694.50      1030.00 o                         
  14   4   1       1999.36       1329.03      1298.57 o                         
  15   4   1       1991.55       2514.01       909.07 o                         
  16   4   1       1207.60        837.58       815.54 o                         
 -16   5   1      28432.49      25201.93      1975.65 o                         
 -14   5   1       7056.26       7309.00       668.01 o                         
 -13   5   1       4574.63       5351.10       453.91 o                         
 -12   5   1      27665.14      28593.04       745.39 o                         
 -11   5   1      35941.27      38255.56      1672.48 o                         
 -10   5   1       1429.68       2383.79       458.17 o                         
  -9   5   1       3157.46       3593.28       380.93 o                         
  -8   5   1      32997.72      33222.18       687.01 o                         
  -7   5   1       4301.37       5646.71       787.67 o                         
  -6   5   1     101106.06     102090.88      1717.61 o                         
  -5   5   1       2392.58       2934.55       135.91 o                         
  -4   5   1        843.23        711.96       135.48 o                         
  -3   5   1      77944.84      75803.49      1265.27 o                         
  -2   5   1       2458.07       2792.32       182.69 o                         
  -1   5   1      15116.49      15347.16       329.07 o                         
   0   5   1       1170.25       1670.87       152.93 o                         
   1   5   1      36113.97      39157.10       618.59 o                         
   2   5   1      87749.12      91181.41      1434.23 o                         
   3   5   1      14235.51      14195.55       604.15 o                         
   4   5   1       4664.85       5538.78       154.19 o                         
   5   5   1        944.71       1300.82       155.47 o                         
   6   5   1      21071.57      21342.21       472.46 o                         
   7   5   1     106914.48     102157.33      2359.72 o                         
   8   5   1        945.57       1218.71       152.16 o                         
   9   5   1       3790.58       4459.74       351.84 o                         
  10   5   1      31365.34      30526.04       769.14 o                         
  11   5   1        693.95       1295.14       335.58 o                         
  12   5   1      26096.82      27671.33      1381.42 o                         
  13   5   1       7329.80       6664.87       748.38 o                         
  14   5   1       3111.62       3399.99      1085.71 o                         
  15   5   1      21525.23      17421.05      1589.04 o                         
 -15   6   1       1095.69        227.78      1057.14 o                         
 -14   6   1      33826.80      34508.46      1508.57 o                         
 -13   6   1      20911.57      21065.25      1607.23 o                         
 -12   6   1        451.61       1684.19       630.00 o                         
 -11   6   1       1351.89       1243.77       402.86 o                         
 -10   6   1       5467.48       5781.17       333.80 o                         
  -9   6   1      40601.03      41255.62      1181.70 o                         
  -8   6   1     125558.18     134538.36      3567.56 o                         
  -7   6   1       3436.05       3312.57       403.73 o                         
  -6   6   1      40702.38      40520.59       735.28 o                         
  -5   6   1      13817.20      13947.22       367.84 o                         
  -4   6   1      45194.31      45259.84       683.42 o                         
  -3   6   1      24311.07      24016.26       433.82 o                         
  -2   6   1        788.12       1072.18       107.22 o                         
  -1   6   1     184775.55     172022.39      3982.49 o                         
   0   6   1     225083.88     251712.41      5884.91 o                         
   1   6   1      54580.83      54224.02      1196.76 o                         
   2   6   1       3499.25       4613.12       105.62 o                         
   3   6   1      15631.14      14705.18       396.31 o                         
   4   6   1      83372.62      87151.51      1361.53 o                         
   5   6   1     106439.47     106843.35      3846.79 o                         
   6   6   1        850.51       1002.07       161.79 o                         
   7   6   1      18579.57      18609.16       997.99 o                         
   8   6   1      12260.89      13976.68       855.83 o                         
   9   6   1      75231.17      73433.26      3195.25 o                         
  10   6   1      17459.01      19318.12      1063.97 o                         
  11   6   1       2607.23       2429.90       749.17 o                         
  12   6   1      19673.00      19109.34      2405.31 o                         
  13   6   1      15331.42      17272.53       769.41 o                         
  14   6   1       6050.10       5479.98       825.71 o                         
  15   6   1        818.12       1382.52       584.39 o                         
 -15   7   1       7929.22       6942.81      1569.77 o                         
 -14   7   1      11889.88      10665.68      2268.56 o                         
 -13   7   1        683.56       1198.59       406.80 o                         
 -12   7   1       8782.16      10593.64       651.48 o                         
 -11   7   1      19745.36      21320.49       775.13 o                         
 -10   7   1       3736.73       3994.05      1053.20 o                         
  -9   7   1       5989.77       5348.31       401.67 o                         
  -8   7   1      40703.30      41980.48      1228.98 o                         
  -7   7   1      21281.04      23738.98       823.57 o                         
  -6   7   1      76041.95      77931.92      1829.22 o                         
  -5   7   1       5307.27       5643.97       266.41 o                         
  -4   7   1        465.86        562.08       178.98 o                         
  -3   7   1       6529.37       6847.94       189.30 o                         
  -2   7   1        435.51        593.18        79.45 o                         
  -1   7   1     234528.75     224904.25      3746.04 o                         
   0   7   1          0.86         81.71       181.45 o                         
   1   7   1      63386.16      60928.31      1015.76 o                         
   2   7   1      48876.83      53554.75       839.73 o                         
   3   7   1      54479.79      52400.20      1141.77 o                         
   4   7   1       1163.73       1186.19       124.68 o                         
   5   7   1       7021.56       6783.82       206.23 o                         
   6   7   1       2996.18       3719.43       281.68 o                         
   7   7   1      67818.17      68665.01      3212.83 o                         
   8   7   1       2512.71       2555.23       283.65 o                         
   9   7   1        211.35        466.72       270.74 o                         
  10   7   1      19160.40      20405.73       855.68 o                         
  11   7   1      14453.50      14109.89       868.71 o                         
  12   7   1      10019.56      11397.72       756.41 o                         
  13   7   1       3310.96       4055.79       841.11 o                         
  14   7   1        176.07       -134.52       538.07 o                         
  15   7   1       9526.36      11871.43      3414.27 o                         
 -15   8   1       2367.22       1830.75       991.81 o                         
 -14   8   1       4869.00       6422.65       754.45 o                         
 -13   8   1      18568.56      18057.47      1247.06 o                         
 -12   8   1        689.70        675.32       433.50 o                         
 -11   8   1        923.01        959.27       557.14 o                         
 -10   8   1        639.06       1817.15      1302.42 o                         
  -9   8   1      17047.42      16947.61       730.00 o                         
  -8   8   1      17664.91      18762.44       579.40 o                         
  -7   8   1       9396.25       9630.32       430.28 o                         
  -6   8   1      41207.12      41943.46      1002.24 o                         
  -5   8   1      35435.91      33890.09      1388.99 o                         
  -4   8   1        581.70       2384.55       659.41 o                         
  -3   8   1      26875.07      28060.22       559.90 o                         
  -2   8   1        283.77       1358.06       161.78 o                         
  -1   8   1      98885.47      99553.30      2975.60 o                         
   0   8   1      88034.38      84817.78      1922.57 o                         
   1   8   1      90866.30      91958.99      1889.44 o                         
   2   8   1      13114.58      15216.20       676.17 o                         
   3   8   1      14858.83      13554.38       335.31 o                         
   4   8   1        841.27       1913.25       788.49 o                         
   5   8   1      44433.32      45019.53      1153.97 o                         
   6   8   1       1926.42       2137.15       324.59 o                         
   7   8   1        724.20        545.23       284.28 o                         
   8   8   1        638.10        532.14       755.71 o                         
   9   8   1      42666.10      45353.70      1371.43 o                         
  10   8   1       8267.20       8951.15      1037.15 o                         
  11   8   1       3436.97       2921.07       673.18 o                         
  12   8   1      15898.04      16107.74       680.87 o                         
  13   8   1      12657.35      14441.78      1375.61 o                         
  14   8   1       1281.79       1667.41       601.34 o                         
  15   8   1         40.23        979.78      1044.28 o                         
 -15   9   1      16209.52      15404.57      2098.16 o                         
 -14   9   1       3298.38       3291.53      2907.13 o                         
 -13   9   1       1969.03       1315.24       536.95 o                         
 -12   9   1       3134.49       3533.11       510.64 o                         
 -11   9   1       2924.66       2873.77       438.92 o                         
 -10   9   1        713.72       1653.77       566.91 o                         
  -9   9   1       2005.14       2509.17       328.84 o                         
  -8   9   1       6431.46       6743.41       362.54 o                         
  -7   9   1      48479.48      50774.13      1572.10 o                         
  -6   9   1       8119.40       9181.67      1352.85 o                         
  -5   9   1      12814.29      12941.45       731.67 o                         
  -4   9   1        763.03        608.57       188.46 o                         
  -3   9   1      10613.63      10856.08       580.93 o                         
  -2   9   1         86.16       1184.64       525.02 o                         
  -1   9   1       2547.72       2180.32       224.85 o                         
   0   9   1        924.27        906.82       247.84 o                         
   1   9   1      12914.97      11917.52       586.46 o                         
   2   9   1      10072.37      11844.43       525.03 o                         
   3   9   1      28138.03      26462.82       501.71 o                         
   4   9   1      13822.29      15960.15       489.24 o                         
   5   9   1      11562.96      12443.00       344.10 o                         
   6   9   1       4945.57       6461.66      1718.02 o                         
   7   9   1       1931.36       2150.19       216.67 o                         
   8   9   1      11048.25      10828.54       540.77 o                         
   9   9   1       2974.72       2193.82       314.47 o                         
  10   9   1       1169.06       1056.81       800.00 o                         
  11   9   1      20088.88      18657.54       808.23 o                         
  12   9   1       1034.55       1512.20       672.94 o                         
  13   9   1       2241.83       1792.26      4501.41 o                         
  14   9   1         55.06        157.54       820.30 o                         
  15   9   1        972.22       1967.87      1002.85 o                         
 -14  10   1        785.81       1489.43       637.56 o                         
 -13  10   1      10025.41      10523.16       896.78 o                         
 -12  10   1       1632.93       2910.98       555.83 o                         
 -11  10   1       1194.52       1152.94       352.18 o                         
 -10  10   1       1136.57       3021.71       484.80 o                         
  -9  10   1      14956.58      14918.79      1047.14 o                         
  -8  10   1        107.29       3138.57      2901.42 o                         
  -7  10   1       3639.12       4023.80       287.64 o                         
  -6  10   1       7459.05       9036.51       838.57 o                         
  -5  10   1      31256.11      30034.71       670.97 o                         
  -4  10   1      17066.54      21391.16      1068.11 o                         
  -3  10   1       2931.31       3272.32       430.54 o                         
  -2  10   1       1358.77       1215.26       271.84 o                         
  -1  10   1      22374.63      22631.56      1468.57 o                         
   0  10   1       1719.41       9250.32     11624.25 o                         
   1  10   1      46513.37      45609.44      1409.44 o                         
   2  10   1        362.58        291.20       106.72 o                         
   3  10   1      17272.70      16062.49       398.79 o                         
   4  10   1      27140.49      28433.69       785.19 o                         
   5  10   1       8299.48       8258.47       311.47 o                         
   6  10   1       1662.71       3540.07      1285.71 o                         
   7  10   1        218.58        667.02       307.05 o                         
   8  10   1       2894.22       2748.56       381.84 o                         
   9  10   1      13045.82      13495.01      1245.71 o                         
  10  10   1       6529.51       6763.93       797.14 o                         
  11  10   1       1889.68       1820.27       477.14 o                         
  12  10   1        656.03        987.39       446.76 o                         
  13  10   1      10276.82       9002.55       976.31 o                         
  14  10   1       1117.28       2083.11      1325.71 o                         
 -14  11   1         54.85        187.54      1201.42 o                         
 -13  11   1       2855.78       2146.83       609.23 o                         
 -12  11   1        506.79       1300.87      1096.55 o                         
 -11  11   1      13692.54      13328.17       710.39 o                         
 -10  11   1       5976.90       8538.09       793.66 o                         
  -9  11   1        477.55       1142.31       528.57 o                         
  -8  11   1        736.67       3676.96      1387.14 o                         
  -7  11   1      31470.42      31669.16      1103.69 o                         
  -6  11   1      37220.83      37058.80      1284.95 o                         
  -5  11   1       9961.52      10097.65       472.77 o                         
  -4  11   1      11219.83      12572.06       420.06 o                         
  -3  11   1      67982.41      68396.47      1816.06 o                         
  -2  11   1        245.32       2664.04      1758.73 o                         
  -1  11   1       1730.02       2680.49       422.86 o                         
   0  11   1         42.98        106.49       354.28 o                         
   1  11   1      10588.20      10597.59      1654.28 o                         
   2  11   1      78060.16      77826.17      1782.31 o                         
   3  11   1      15329.38      15641.53       846.81 o                         
   4  11   1      10814.08      10266.17       305.86 o                         
   5  11   1       3679.54       3912.53       230.44 o                         
   6  11   1       2947.33       5548.82      2051.42 o                         
   7  11   1       7282.11       8714.52       356.13 o                         
   8  11   1      10669.42      11323.52       506.78 o                         
   9  11   1       8567.17       8523.55       496.00 o                         
  10  11   1       5119.50       5089.39       494.28 o                         
  11  11   1      14186.04      12473.76       721.47 o                         
  12  11   1      12431.96      13757.58      1038.55 o                         
  13  11   1        228.84        363.02      1128.57 o                         
  14  11   1       1927.71       2032.56       700.32 o                         
 -14  12   1      16815.67      16722.87      1078.65 o                         
 -13  12   1      11376.68      10644.79      1377.14 o                         
 -12  12   1      10257.70       9737.46       595.26 o                         
 -11  12   1        736.98       1850.23       588.84 o                         
 -10  12   1       1524.37       1172.84      1588.57 o                         
  -9  12   1      20875.15      23681.89       987.84 o                         
  -8  12   1      11655.09      11831.87       494.33 o                         
  -7  12   1       3910.67       3927.16       820.00 o                         
  -6  12   1       2327.01       4265.29      1514.28 o                         
  -5  12   1      27809.66      28577.98      1181.42 o                         
  -4  12   1      63189.50      64250.04      1723.88 o                         
  -3  12   1      29532.11      27355.31       761.41 o                         
  -2  12   1         82.72        267.17       151.92 o                         
  -1  12   1      32339.89      34274.25      1438.57 o                         
   0  12   1       2131.91       3592.48      1092.85 o                         
   1  12   1      21494.28      22941.68       958.59 o                         
   2  12   1       4798.97       4453.36       337.18 o                         
   3  12   1       6005.40       6410.65       259.79 o                         
   4  12   1      48441.63      48900.29      1190.57 o                         
   5  12   1      39481.86      40668.52      1278.43 o                         
   6  12   1       7022.07       8214.73       624.28 o                         
   7  12   1      15621.35      15493.38       596.51 o                         
   8  12   1      12655.22      13002.43       462.44 o                         
   9  12   1      15620.00      15406.37      1364.28 o                         
  10  12   1      20821.45      19526.41       847.07 o                         
  11  12   1       2190.83       2851.12      1202.85 o                         
  12  12   1      11097.38      10976.24       740.01 o                         
  13  12   1       9763.61       6833.00      1016.20 o                         
  14  12   1       4575.02       5202.43       920.49 o                         
 -13  13   1       3465.49       3323.67       594.91 o                         
 -12  13   1       1918.14       1358.11       517.34 o                         
 -11  13   1      36665.68      38349.50      2314.57 o                         
 -10  13   1       5504.94       7382.59      3575.70 o                         
  -9  13   1       4482.48       5852.49      1461.80 o                         
  -8  13   1       5714.73       7076.48       492.85 o                         
  -7  13   1      12301.50      15913.15      2195.71 o                         
  -6  13   1      43243.31      45454.82      1402.85 o                         
  -5  13   1        996.43       1138.85       302.03 o                         
  -4  13   1       9267.04      10034.19       784.28 o                         
  -3  13   1      70860.94      72690.98      2319.63 o                         
  -2  13   1        904.74       2294.41       638.57 o                         
  -1  13   1      64225.30      60736.95      2748.56 o                         
   0  13   1        399.99        454.28       454.28 o                         
   1  13   1      14319.74      15602.81       928.57 o                         
   2  13   1     124346.63     122542.46      4971.41 o                         
   3  13   1       2744.89       4707.98      1020.12 o                         
   4  13   1      13144.04      14239.68       556.81 o                         
   5  13   1        855.43        505.71       274.24 o                         
   6  13   1       3817.57       5275.27       386.59 o                         
   7  13   1      50500.29      49310.35      1817.35 o                         
   8  13   1      21339.97      20985.28       739.12 o                         
   9  13   1       3170.42       3647.50      1312.85 o                         
  10  13   1       8671.52       8299.97       677.14 o                         
  11  13   1       2766.83       3273.32       760.00 o                         
  12  13   1      29879.58      32163.86      2812.85 o                         
  13  13   1        398.14       2022.85      2737.13 o                         
 -13  14   1      11556.44      11745.42      1496.31 o                         
 -12  14   1       9686.58       8422.83      1240.00 o                         
 -11  14   1        382.92        902.39       556.31 o                         
 -10  14   1       7006.17       6510.63      1251.42 o                         
  -9  14   1      33418.91      37113.07      2395.71 o                         
  -8  14   1      21416.50      21038.33      2045.71 o                         
  -7  14   1       2136.12       1997.42       608.04 o                         
  -6  14   1       4959.69       5559.50       387.11 o                         
  -5  14   1      19115.75      19568.44      1732.85 o                         
  -4  14   1      21952.10      25502.63      1042.85 o                         
  -3  14   1      28083.76      28674.16      1029.01 o                         
  -2  14   1        191.41        945.71       488.57 o                         
  -1  14   1      26822.90      29842.76      1928.57 o                         
   0  14   1      55362.70      56088.29      2016.66 o                         
   1  14   1       8976.52       9314.25       848.57 o                         
   2  14   1         88.24        202.86       742.85 o                         
   3  14   1       3114.18       2319.99       294.28 o                         
   4  14   1      57695.72      58855.06      1957.27 o                         
   5  14   1      25393.12      26005.36       974.50 o                         
   6  14   1        411.56        739.72       299.58 o                         
   7  14   1       2336.19       2445.75       379.38 o                         
   8  14   1      20151.98      22277.73      1978.56 o                         
   9  14   1      26820.32      27775.21      1644.91 o                         
  10  14   1      25492.86      25446.94      2815.71 o                         
  11  14   1       2173.52       2485.71       894.28 o                         
  12  14   1      17728.77      16882.75      1029.58 o                         
  13  14   1       7253.71       5302.86       574.96 o                         
 -12  15   1       2069.52       9088.54     14534.24 o                         
 -11  15   1      20235.68      20739.93      1702.85 o                         
 -10  15   1       1457.51       3055.46      1372.85 o                         
  -9  15   1         58.20        509.53       647.89 o                         
  -8  15   1       3158.05       2679.74       419.04 o                         
  -7  15   1       4660.69       7468.43      2817.13 o                         
  -6  15   1      36207.03      39294.25      1335.21 o                         
  -5  15   1       5151.73       5649.72       660.91 o                         
  -4  15   1      11335.68      11527.22       640.22 o                         
  -3  15   1      77163.90      74297.79      2465.36 o                         
   0  15   1         14.69         65.09       241.86 o                         
   2  15   1     106847.18     105707.91      4001.42 o                         
   3  15   1      30583.37      35394.17      2542.85 o                         
   4  15   1       7750.02       8239.97       509.76 o                         
   5  15   1        467.93       1218.06       931.43 o                         
   6  15   1       3687.84       3776.64       402.47 o                         
   7  15   1      48708.45      49015.23      2345.71 o                         
   8  15   1       3972.26       3828.87       446.22 o                         
   9  15   1         25.44       -107.10       428.40 o                         
  10  15   1      10908.79      12242.08      1704.28 o                         
  11  15   1       5767.10       2367.31      1162.85 o                         
  12  15   1      19551.85      17288.28      1558.57 o                         
 -11  16   1        803.89        193.96      1014.28 o                         
 -10  16   1       3103.68       2649.45       641.36 o                         
  -9  16   1       5538.10       5573.66       885.71 o                         
  -8  16   1      17657.88      17406.77      1072.57 o                         
  -7  16   1        817.40       1054.28       680.00 o                         
  -6  16   1        313.45         83.08       507.62 o                         
  -5  16   1      24504.63      24200.07      1211.60 o                         
  -2  16   1        103.32          4.60       541.43 o                         
  -1  16   1       8392.88       9479.58      1215.71 o                         
   0  16   1       8753.21       8148.55       885.71 o                         
   2  16   1        358.08        397.14       425.71 o                         
   3  16   1       5617.20       5034.27      1084.28 o                         
   4  16   1      26691.67      27551.34      1628.57 o                         
   5  16   1      31712.41      33134.19      2059.92 o                         
   6  16   1       1148.80        714.28       397.14 o                         
   7  16   1       7874.18       7519.98       937.14 o                         
   8  16   1       8543.99      11377.81      1672.85 o                         
   9  16   1      14894.29      13522.81      1494.28 o                         
  10  16   1       3788.39       6265.41      1244.70 o                         
  12  16   1       6795.45       9251.40      1757.14 o                         
 -11  17   1       3270.39       3662.85      2822.85 o                         
 -10  17   1        549.19       1116.32       804.28 o                         
  -9  17   1        809.40       1838.81       615.96 o                         
  -8  17   1       1777.83       2740.61       727.14 o                         
  -7  17   1       5180.58       7519.98       968.57 o                         
  -6  17   1      15567.18      17965.66      1360.00 o                         
  -5  17   1       1546.79        600.00       654.28 o                         
  -4  17   1       3166.59       4059.99       948.57 o                         
  -3  17   1       6921.10       7577.12      1088.57 o                         
   1  17   1       4439.49       4082.84       711.43 o                         
   5  17   1       3938.16       3931.42       742.85 o                         
   8  17   1       1530.40       1501.18       752.85 o                         
   9  17   1        738.59       1461.45       623.97 o                         
  10  17   1       3779.38       9511.40      3099.99 o                         
  11  17   1      19794.55      19658.78      2227.14 o                         
 -10  18   1       1456.98       2711.42       914.28 o                         
  -9  18   1       5417.09       6257.12      1311.42 o                         
  -8  18   1       1591.54       2257.14       948.57 o                         
  -7  18   1       2290.82       5734.27      1177.14 o                         
  -2  18   1         11.43       -142.86      1091.43 o                         
   1  18   1       9486.71       9885.88       629.26 o                         
   2  18   1       6257.88       5531.41       805.71 o                         
   3  18   1       9829.33      10114.25      1088.57 o                         
   4  18   1       2950.98       4479.99      1131.42 o                         
   5  18   1      13218.01      14322.81      1374.28 o                         
   8  18   1        554.43       2908.56      2588.56 o                         
   9  18   1      12197.69      12969.87      1201.23 o                         
  10  18   1        736.71       2026.88      1242.85 o                         
 -10  19   1        573.89       -144.13      2682.85 o                         
  -9  19   1        426.32        660.00       774.28 o                         
  -8  19   1        614.26       1200.00      1228.57 o                         
  -7  19   1      10430.03      10699.97      1260.00 o                         
  -4  19   1        493.88        685.71       540.00 o                         
  -2  19   1         41.75       2745.71       742.85 o                         
  -1  19   1       4470.81       5331.41       962.85 o                         
   1  19   1       3754.43       3399.99       688.57 o                         
   2  19   1       2790.58       4859.69      1008.57 o                         
   6  19   1        499.57        968.57       631.43 o                         
   7  19   1        914.77        797.14       888.57 o                         
   8  19   1        238.43       1977.14      1171.42 o                         
   9  19   1        965.26       1222.85       911.43 o                         
  -9  20   1       4133.79       4434.27      2182.85 o                         
  -8  20   1       2255.95        425.71       914.28 o                         
  -7  20   1       3220.01       3037.13      1005.71 o                         
  -5  20   1      10301.14       9877.11      1311.42 o                         
  -4  20   1       6595.50       7785.69      1759.99 o                         
  -2  20   1         32.26        345.71       571.43 o                         
  -1  20   1       3521.89       3479.99       677.14 o                         
   1  20   1       6490.47       5431.41      1120.00 o                         
   3  20   1       3075.84       3828.56       857.14 o                         
   6  20   1       3745.28       3682.85       717.14 o                         
  -7  21   1       5841.04       3599.99      1277.14 o                         
  -6  21   1      10921.28      11702.82      1754.28 o                         
  -3  21   1      22719.89      22782.78      2499.99 o                         
  -1  21   1       8121.82       9414.26       885.71 o                         
   1  21   1       9317.38       7577.12       942.85 o                         
   5  21   1       2608.81       2519.99       797.14 o                         
   7  21   1       5618.74       8299.97      1171.42 o                         
  -6  22   1       4404.17       3205.70      1051.43 o                         
  -5  22   1       7438.13       7431.40      1165.71 o                         
  -4  22   1      26496.80      28059.91      1754.28 o                         
  -1  22   1       7111.13       4825.70       917.14 o                         
   3  22   1       1051.57       -114.29       911.43 o                         
  -2  23   1          9.61        885.71       914.28 o                         
  -1  23   1       3528.02       4102.84       888.57 o                         
   1  23   1        919.19       1977.14      1834.28 o                         
   2  23   1      36211.98      39514.16      2957.13 o                         
 -15   0   2         80.29       4257.13      1831.42 o                         
 -14   0   2      39044.00      37917.02      1711.42 o                         
 -13   0   2       5531.48       6205.69      2211.42 o                         
 -12   0   2      14618.51      16199.95      1162.85 o                         
 -11   0   2       7543.31       8208.54       765.71 o                         
 -10   0   2      23112.11      24380.37      1141.43 o                         
  -9   0   2     129253.39     131825.30      5522.84 o                         
  -8   0   2       3385.14       3697.68       671.43 o                         
  -7   0   2       7177.45       7219.25       330.00 o                         
  -6   0   2      63966.82      68481.54      3309.99 o                         
  -5   0   2      26570.14      27387.21       537.14 o                         
  -4   0   2      15265.75      15748.52       305.25 o                         
  -3   0   2       8454.80       8725.39       207.14 o                         
  -2   0   2       5765.64       5942.73       155.39 o                         
   2   0   2       2497.12       1755.34        67.08 o                         
   3   0   2      14427.04      14356.72       385.71 o                         
   4   0   2     370290.09     384926.31     11111.38 o                         
   5   0   2       9016.42       8952.03       602.86 o                         
   6   0   2      30367.32      28893.04       775.71 o                         
   7   0   2        915.60        833.50       258.57 o                         
   8   0   2      76867.47      74404.10      1595.37 o                         
   9   0   2     104509.21      98551.84      4650.24 o                         
  10   0   2        676.25       1537.14       317.14 o                         
  11   0   2        151.82        397.14       511.43 o                         
  12   0   2      11525.04      11231.39       788.57 o                         
  13   0   2       1106.49        482.86       571.43 o                         
  14   0   2      69843.65      60736.95      2831.42 o                         
  16   0   2        831.93       1108.57      1565.71 o                         
 -16   1   2      12796.17      11909.45      4441.41 o                         
 -15   1   2      17973.02      15277.79       930.21 o                         
 -14   1   2       4721.52       6294.57      1321.42 o                         
 -13   1   2       8251.52       7204.36       895.71 o                         
 -12   1   2      78972.80      82523.09      2389.46 o                         
 -11   1   2      13912.28      12418.19       587.51 o                         
 -10   1   2      35865.15      35997.97      1551.14 o                         
  -9   1   2       2142.29       2374.90       545.71 o                         
  -8   1   2      36910.15      38871.44      2135.49 o                         
  -7   1   2     163822.70     156522.47      2819.49 o                         
  -6   1   2      60360.93      64794.48      1092.01 o                         
  -5   1   2      29066.30      31454.83       692.41 o                         
  -4   1   2      31198.63      36040.98       918.81 o                         
  -3   1   2     214865.78     215815.52      3499.14 o                         
  -2   1   2     142099.78     160470.27      3009.22 o                         
   1   1   2      90507.62      90103.06      1220.98 o                         
   2   1   2      43885.31      53788.36      1069.74 o                         
   3   1   2     100311.86      98291.66      1269.90 o                         
   4   1   2     142606.61     152907.89      1843.36 o                         
   5   1   2       4851.38       5604.79       181.04 o                         
   6   1   2      88675.40      91564.83      1185.71 o                         
   7   1   2      14523.22      12845.35       480.85 o                         
   8   1   2      68068.62      67471.52      1103.08 o                         
   9   1   2       4991.96       4572.65       416.47 o                         
  10   1   2       2464.72       3163.72       474.28 o                         
  11   1   2      12284.74      13101.05      2361.42 o                         
  12   1   2      83000.23      82731.90      3221.61 o                         
  13   1   2       6337.26       5379.52       558.65 o                         
  14   1   2      11378.60      10182.82       920.00 o                         
  16   1   2      20048.00      16417.09      2037.14 o                         
 -16   2   2        615.12        168.57       880.00 o                         
 -15   2   2       1902.78       4502.84      1405.71 o                         
 -14   2   2      31736.14      29478.40      1433.80 o                         
 -13   2   2      13951.26      14420.88       741.41 o                         
 -12   2   2       1008.44       1284.37       446.17 o                         
 -11   2   2      10359.91      10209.55       415.07 o                         
 -10   2   2       2794.62       5148.58       591.43 o                         
  -9   2   2      54400.20      56660.97      1278.77 o                         
  -8   2   2        230.66       1814.38       682.89 o                         
  -7   2   2       9638.39       9090.44       254.39 o                         
  -6   2   2      11876.53      11679.13       262.53 o                         
  -5   2   2     115189.52     116334.64      1774.73 o                         
  -4   2   2       2483.24       3344.20       108.88 o                         
  -3   2   2       4049.78       3740.41       104.34 o                         
  -2   2   2      16731.54      18818.88       427.24 o                         
  -1   2   2     125129.25     107163.43      2994.97 o                         
   1   2   2     102645.13      99193.09      1407.75 o                         
   2   2   2       2762.80       3598.79        69.65 o                         
   3   2   2      83504.71      78455.03       979.75 o                         
   4   2   2     238199.84     242180.88      3648.91 o                         
   5   2   2      73732.00      73018.39      1100.74 o                         
   6   2   2      45087.73      46927.93       644.13 o                         
   7   2   2       7578.33       7612.44       224.60 o                         
   8   2   2      29248.24      27766.44       923.17 o                         
   9   2   2      17055.29      17510.27       528.59 o                         
  10   2   2        374.04        597.88       276.95 o                         
  11   2   2       1843.20       1941.58       285.50 o                         
  12   2   2        313.05       2015.49       577.14 o                         
  13   2   2      12366.48      13494.16      1164.28 o                         
  14   2   2      46473.02      43593.78      1774.35 o                         
  15   2   2        747.36       1893.39       753.69 o                         
  16   2   2       1037.92       3342.85      4708.56 o                         
 -16   3   2       4847.68       5965.69      1305.71 o                         
 -15   3   2      15148.45      12436.36      2499.99 o                         
 -14   3   2        377.64       1127.59       732.86 o                         
 -13   3   2       1206.19       1712.27       486.02 o                         
 -12   3   2      10107.42       9021.35       478.17 o                         
 -11   3   2      24142.28      28517.45      1386.05 o                         
 -10   3   2      13236.63      15539.99       626.28 o                         
  -9   3   2       3876.97       4163.23       752.99 o                         
  -8   3   2      18698.51      19547.91       859.16 o                         
  -7   3   2      72573.23      71830.41      1154.60 o                         
  -6   3   2      39495.23      39877.31       674.16 o                         
  -5   3   2      33099.89      33622.75       562.52 o                         
  -4   3   2      75200.81      85938.84      1248.35 o                         
  -3   3   2     103545.43     106098.57      1688.54 o                         
  -2   3   2      62934.36      70354.08      1313.74 o                         
  -1   3   2      68857.55      63631.31      1670.19 o                         
   0   3   2        139.29         14.75        54.37 o                         
   1   3   2      32709.10      27025.39       388.86 o                         
   2   3   2      52405.47      55818.84       776.40 o                         
   3   3   2      39430.40      39157.91       502.19 o                         
   4   3   2        266.13         91.65       100.28 o                         
   5   3   2       3337.57       2998.85       137.85 o                         
   6   3   2      87718.38      91597.27      1895.47 o                         
   7   3   2      35040.05      34502.07       757.59 o                         
   8   3   2      28442.78      28325.76       559.86 o                         
   9   3   2       5734.12       5460.44       416.75 o                         
  10   3   2       2446.95       2065.13       755.71 o                         
  11   3   2      10065.92      10921.47       498.02 o                         
  12   3   2      21703.97      21459.85       867.09 o                         
  13   3   2       3147.47       3312.75       565.37 o                         
  14   3   2        780.09        854.28       711.43 o                         
  15   3   2       7111.84       7725.69      1457.14 o                         
 -16   4   2        783.00        976.15       732.11 o                         
 -15   4   2       1385.13       4148.56      1285.71 o                         
 -14   4   2       1100.93       2610.14      1066.42 o                         
 -13   4   2      24945.63      20972.96      2187.14 o                         
 -12   4   2       3342.67       4720.51      1585.71 o                         
 -11   4   2       6892.44       7058.98       466.82 o                         
 -10   4   2        265.28        737.35       228.78 o                         
  -9   4   2       7725.46       9641.63       680.92 o                         
  -8   4   2       3939.81       5063.32       597.28 o                         
  -7   4   2        461.57        599.67       160.89 o                         
  -6   4   2      29709.40      32265.79       880.04 o                         
  -5   4   2      32572.88      31284.04       678.34 o                         
  -4   4   2       2531.49       2694.83        99.45 o                         
  -3   4   2       4778.61       4019.29       111.01 o                         
  -2   4   2      74376.55      82346.25      1985.43 o                         
  -1   4   2      57409.89      58063.17      1196.29 o                         
   1   4   2      16369.34      16456.06       280.31 o                         
   2   4   2      19575.53      23277.32       345.68 o                         
   3   4   2      53194.68      54157.24       897.39 o                         
   4   4   2        213.99        226.97       111.40 o                         
   5   4   2      49213.73      46082.79       860.66 o                         
   6   4   2       4526.17       4215.03       209.08 o                         
   7   4   2         91.29        155.92       231.35 o                         
   8   4   2       7075.50       8496.87       318.37 o                         
   9   4   2       2610.48       3738.32       605.87 o                         
  10   4   2       2722.57       3786.88       410.00 o                         
  11   4   2       4033.72       4153.63       451.43 o                         
  12   4   2       1288.16       1606.54       662.18 o                         
  13   4   2      30180.44      35712.96      1771.08 o                         
  14   4   2        392.63       1700.83       588.84 o                         
  15   4   2       3032.41       4615.08      1071.51 o                         
 -16   5   2        808.62       2935.98       893.84 o                         
 -15   5   2       7594.04       7294.08      1124.28 o                         
 -14   5   2         41.07        740.49       653.35 o                         
 -13   5   2       6958.36       7588.35      1341.42 o                         
 -12   5   2       2276.33       3552.78      1004.28 o                         
 -11   5   2      20552.57      20509.93       804.42 o                         
 -10   5   2       4631.97       4940.44       400.71 o                         
  -9   5   2       3178.79       3303.16       347.79 o                         
  -8   5   2        302.47       1272.26       287.36 o                         
  -7   5   2      26790.51      26376.61       635.92 o                         
  -6   5   2      11632.97      12339.85       543.49 o                         
  -5   5   2        522.77        394.13       119.01 o                         
  -4   5   2      71611.75      78027.26      2117.52 o                         
  -3   5   2      60043.26      59680.60      1624.41 o                         
  -2   5   2       6224.58       5874.32       559.19 o                         
  -1   5   2      32956.68      35209.95       771.57 o                         
   0   5   2        573.53        748.63        72.49 o                         
   1   5   2       7902.73       8205.50       167.84 o                         
   2   5   2       4314.50       5140.91       130.27 o                         
   3   5   2      43880.55      42053.60       680.80 o                         
   4   5   2      44824.20      45224.22       648.67 o                         
   5   5   2       6193.98       6483.36       214.03 o                         
   6   5   2      32288.15      33857.80      1282.71 o                         
   7   5   2      38578.68      34705.85       880.38 o                         
   8   5   2       8882.34       8442.40       364.97 o                         
   9   5   2       4650.10       4396.69       563.33 o                         
  10   5   2        147.93        279.25       294.79 o                         
  11   5   2      10324.85       8863.95      1346.46 o                         
  12   5   2        826.28       1252.37       383.66 o                         
  13   5   2      10014.02       9788.41       851.89 o                         
  14   5   2       2904.29       1917.14       828.57 o                         
  15   5   2       7579.19       7374.26      1537.14 o                         
 -15   6   2       2417.43       1631.42       968.57 o                         
 -14   6   2       2666.97       3706.59      1382.77 o                         
 -13   6   2      23870.77      24561.40      4009.99 o                         
 -12   6   2       8297.59       8668.29       528.85 o                         
 -11   6   2       2987.20       2860.05       940.00 o                         
 -10   6   2       1448.65       1666.16       211.96 o                         
  -9   6   2       6179.80       6883.76       546.69 o                         
  -8   6   2       6864.20      10322.88      1511.00 o                         
  -7   6   2       6564.78       7906.82       341.74 o                         
  -6   6   2      11063.17      12252.70       619.25 o                         
  -5   6   2      51170.77      49645.11      1533.98 o                         
  -4   6   2      26677.21      28615.25       512.02 o                         
  -3   6   2      17978.95      18391.79       359.37 o                         
  -2   6   2       1064.68        890.66        86.00 o                         
  -1   6   2      44416.21      46866.79      1255.26 o                         
   0   6   2       3452.91       4628.29       356.11 o                         
   1   6   2      22442.42      20965.79       367.44 o                         
   2   6   2       3837.94       3560.42       120.83 o                         
   3   6   2      22480.33      21834.78       360.22 o                         
   4   6   2      37052.64      38838.50       813.24 o                         
   5   6   2     102061.58      94967.61      1718.07 o                         
   6   6   2      38101.72      40530.05      1103.46 o                         
   7   6   2       1269.46       1827.26       335.69 o                         
   8   6   2       7218.18       7943.58       560.24 o                         
   9   6   2      15323.01      15111.93      1181.74 o                         
  10   6   2        936.86       1182.97       252.98 o                         
  11   6   2       2379.21       1544.54       321.99 o                         
  12   6   2       4322.04       4851.49       414.38 o                         
  13   6   2      34486.63      27109.08      2002.63 o                         
  14   6   2       2166.94       2472.14       571.46 o                         
  15   6   2       2289.72       2721.12       918.57 o                         
 -15   7   2       5038.56       5720.88      1604.28 o                         
 -14   7   2       2013.62       2782.80       852.58 o                         
 -13   7   2        908.66        927.07       508.12 o                         
 -12   7   2      37021.33      38643.46      1901.42 o                         
 -11   7   2      24429.22      25625.59       758.54 o                         
 -10   7   2      17334.93      17033.72       874.67 o                         
  -9   7   2       1132.02       1244.33       219.60 o                         
  -8   7   2        355.47       3055.84      1432.85 o                         
  -7   7   2      35117.57      37116.25       989.83 o                         
  -6   7   2      34611.20      37220.51      1219.44 o                         
  -5   7   2       5708.32       6021.63       199.61 o                         
  -4   7   2      28175.53      29845.61       547.63 o                         
  -3   7   2       5496.86       6062.29       414.04 o                         
  -2   7   2       4599.19       4701.77       147.92 o                         
  -1   7   2      67076.34      65837.90      2016.59 o                         
   0   7   2       2374.72       2258.27       227.14 o                         
   1   7   2      37993.04      35898.76       656.28 o                         
   2   7   2      32439.13      31454.63       495.63 o                         
   3   7   2      58938.02      57991.30       954.62 o                         
   4   7   2      11075.60      11394.05       244.38 o                         
   5   7   2       9010.18       8106.18       244.47 o                         
   6   7   2      50885.89      49561.29      1546.54 o                         
   7   7   2      46304.29      41604.36      1302.71 o                         
   8   7   2       4936.97       5194.60      1072.18 o                         
   9   7   2       2065.33       1741.16       339.80 o                         
  10   7   2       9645.51       9660.32       561.05 o                         
  11   7   2      24750.26      23737.90      1082.99 o                         
  12   7   2      14669.90      15016.39       634.89 o                         
  13   7   2       2384.01       2222.67       559.65 o                         
  14   7   2       4762.01       4109.43      1624.28 o                         
  15   7   2       2891.39       3379.08      1325.10 o                         
 -15   8   2       3510.96       2677.78       592.18 o                         
 -14   8   2      36286.84      38382.16      2987.48 o                         
 -13   8   2       4202.78       4808.13       940.00 o                         
 -12   8   2       8692.54       9164.61       576.33 o                         
 -11   8   2       3443.27       4888.49      1502.85 o                         
 -10   8   2       5120.31       4967.20       479.84 o                         
  -9   8   2      45109.53      46326.78      1304.48 o                         
  -8   8   2       3273.61       5255.56       616.56 o                         
  -7   8   2      11340.11      12662.55       477.65 o                         
  -6   8   2      27252.94      29147.65       652.52 o                         
  -5   8   2       9278.66      10207.41       985.71 o                         
  -4   8   2     248955.11     257694.88      5247.71 o                         
  -3   8   2      20681.34      21410.02       848.29 o                         
  -2   8   2     114080.39     120252.62      2323.00 o                         
  -1   8   2     100951.98      97475.82      2792.18 o                         
   0   8   2      14884.63      18095.33       438.69 o                         
   1   8   2     101882.70     101795.45      2143.93 o                         
   2   8   2       9499.07      10045.81       332.80 o                         
   3   8   2       7313.42       6857.56       225.45 o                         
   4   8   2     185447.31     184613.19      3122.80 o                         
   5   8   2       2204.74       2452.62       294.86 o                         
   6   8   2      34164.67      36262.45       738.93 o                         
   7   8   2       6396.46       8067.73      1216.41 o                         
   8   8   2       6736.49       7897.16      1162.85 o                         
   9   8   2      55332.57      52488.61      1745.71 o                         
  10   8   2        576.37        676.77       359.03 o                         
  11   8   2       2465.94       2550.84       437.59 o                         
  12   8   2       6386.59       6790.58       508.92 o                         
  13   8   2      11841.24      12908.98      1248.52 o                         
  14   8   2      31832.30      32710.17      2716.90 o                         
  15   8   2       1220.01       1560.64      1243.01 o                         
 -15   9   2       7223.01       6391.00      1162.82 o                         
 -14   9   2       9668.91      10939.74       844.97 o                         
 -13   9   2        430.54        323.47       616.34 o                         
 -12   9   2      50690.91      50494.80      2205.49 o                         
 -11   9   2       3250.42       4911.07       758.20 o                         
 -10   9   2       9365.45       9736.40       637.23 o                         
  -9   9   2       3461.81       3351.30       651.43 o                         
  -8   9   2         83.61        348.50       300.00 o                         
  -7   9   2      52427.79      57251.85      1629.21 o                         
  -6   9   2     131523.53     138928.09      2967.15 o                         
  -5   9   2       2265.45       2820.82       530.34 o                         
  -4   9   2        693.13        507.67       302.16 o                         
  -3   9   2      12111.88      12353.24       386.53 o                         
  -2   9   2     123329.07     121763.14      2722.06 o                         
  -1   9   2      17159.64      15421.73       614.81 o                         
   0   9   2        858.80       1357.90       326.12 o                         
   1   9   2      17062.24      16615.85       473.59 o                         
   2   9   2     138431.84     138253.23      2910.05 o                         
   3   9   2      11136.75      10526.77       548.07 o                         
   4   9   2      11692.38      11519.33       311.52 o                         
   5   9   2        787.25        954.13       135.39 o                         
   6   9   2     103517.86     105458.32      2366.17 o                         
   7   9   2      24278.88      25014.89       724.79 o                         
   8   9   2      16206.46      15627.96       783.74 o                         
   9   9   2       6864.00       6971.41       413.69 o                         
  10   9   2       5675.89       5899.24       669.62 o                         
  11   9   2      22548.32      22788.59       967.33 o                         
  12   9   2      36229.77      34769.29      1101.64 o                         
  13   9   2       1877.59       1787.55       535.99 o                         
  14   9   2       6546.14       8106.72      1477.94 o                         
 -14  10   2      33127.45      33459.39      1907.15 o                         
 -13  10   2       1993.66       2720.27       647.37 o                         
 -12  10   2      15851.10      17713.36      2131.62 o                         
 -11  10   2        370.68        328.31       540.83 o                         
 -10  10   2      20726.65      21296.90       753.06 o                         
  -9  10   2      50489.98      53052.58      1640.96 o                         
  -8  10   2       3247.68       3959.17      1669.99 o                         
  -7  10   2       4161.92       4813.03       244.58 o                         
  -6  10   2      39469.96      41194.33      1042.95 o                         
  -5  10   2       8859.75       9411.28       981.16 o                         
  -4  10   2     149544.97     146340.92      4427.50 o                         
  -3  10   2       3897.50       4122.96       455.89 o                         
  -2  10   2       5250.66       6158.83       246.75 o                         
  -1  10   2      62122.43      60216.28      1524.96 o                         
   0  10   2      11353.22      13233.66       606.63 o                         
   1  10   2      69206.40      67062.14      1755.76 o                         
   2  10   2       4571.27       4037.81       284.35 o                         
   3  10   2       5916.82       4837.51       248.31 o                         
   4  10   2      74789.56      78330.98      1672.47 o                         
   5  10   2       6367.07       8087.82       560.64 o                         
   6  10   2      34549.70      35007.95       891.64 o                         
   7  10   2        952.65       1414.10       391.43 o                         
   8  10   2      20866.72      22156.47      1234.28 o                         
   9  10   2      39236.38      38501.27      1179.14 o                         
  10  10   2       3385.52       2953.19       450.00 o                         
  11  10   2       1290.95       1587.02       394.32 o                         
  12  10   2      17978.02      19844.34      1346.26 o                         
  13  10   2       1301.93       1931.44      1505.02 o                         
  14  10   2      31040.92      28294.79      3320.16 o                         
 -14  11   2       4321.29       4148.56      1154.28 o                         
 -13  11   2       2063.40       2130.99       609.26 o                         
 -12  11   2      28767.49      30200.29      1032.93 o                         
 -11  11   2       5888.13       6791.87       815.84 o                         
 -10  11   2      11954.01      12985.76       694.62 o                         
  -9  11   2        727.90        600.21       484.28 o                         
  -8  11   2       6554.24       6599.40       602.86 o                         
  -7  11   2      30082.02      32534.76      1891.42 o                         
  -6  11   2      46506.95      47043.26      1301.24 o                         
  -5  11   2       7386.62       8132.10      1534.28 o                         
  -4  11   2       3988.34       4374.22       264.22 o                         
  -3  11   2      51205.41      50161.93      1241.26 o                         
  -2  11   2      83797.83      88111.60      1918.37 o                         
  -1  11   2      14281.26      12754.52      1030.42 o                         
   0  11   2        199.58        455.93       331.28 o                         
   1  11   2      33698.11      28833.37       803.96 o                         
   2  11   2      36138.17      39169.64      1053.53 o                         
   3  11   2      53566.75      52826.67      1199.31 o                         
   4  11   2       5321.16       5874.27       264.27 o                         
   5  11   2       4239.54       4290.61       336.91 o                         
   6  11   2      65293.54      64633.17      1421.98 o                         
   7  11   2      25055.66      25432.62       755.85 o                         
   8  11   2      22134.57      22895.38       757.31 o                         
   9  11   2       6694.72       6886.68      1247.14 o                         
  10  11   2       1747.02       2989.95       577.32 o                         
  11  11   2      14533.89      12445.67      1394.28 o                         
  12  11   2      18968.16      18540.54      1125.71 o                         
  13  11   2        849.94       1211.83      2035.71 o                         
  14  11   2       2299.97       3626.29       987.27 o                         
 -14  12   2      16424.71      17681.36      1421.48 o                         
 -13  12   2      10594.32       9366.37      1166.35 o                         
 -12  12   2       1713.24       2090.92       672.46 o                         
 -11  12   2        453.10        477.70       420.47 o                         
 -10  12   2       3736.81       3241.02       542.86 o                         
  -9  12   2      11124.65      13077.30       686.07 o                         
  -8  12   2       5234.36       5493.98       981.43 o                         
  -7  12   2       1229.04       1384.56       362.18 o                         
  -6  12   2      15024.98      14767.31       748.95 o                         
  -5  12   2      42903.84      43926.54      1794.66 o                         
  -4  12   2      87789.89      95991.61      2410.24 o                         
  -3  12   2      22949.89      22298.51       756.60 o                         
  -2  12   2       4209.27       4559.48       219.75 o                         
  -1  12   2      23826.02      25135.85       950.70 o                         
   0  12   2       6585.59       8003.51       872.85 o                         
   1  12   2      29799.13      29934.24       849.77 o                         
   2  12   2       6468.34       7157.10       464.55 o                         
   3  12   2       7508.50       7732.71       290.84 o                         
   4  12   2      49641.84      51778.79      1402.52 o                         
   5  12   2      58457.18      58801.90      1686.94 o                         
   6  12   2      26366.04      26304.35       737.38 o                         
   7  12   2       1658.77       2295.41       704.14 o                         
   8  12   2      16671.69      17783.83       725.71 o                         
   9  12   2       9371.63      10570.66      1338.57 o                         
  10  12   2       1888.68       3017.55       533.22 o                         
  11  12   2       1079.88        760.38       451.54 o                         
  12  12   2        257.83        -77.98       499.49 o                         
  13  12   2       9199.80       8403.43      1315.71 o                         
 -13  13   2       3987.36       1671.25       793.48 o                         
 -12  13   2       2061.08       3046.53       674.79 o                         
 -11  13   2      20907.17      18766.03      2129.99 o                         
 -10  13   2        932.94       1606.35       614.28 o                         
  -9  13   2       3510.14       2770.34       902.07 o                         
  -8  13   2       1184.74       2060.44       731.43 o                         
  -7  13   2      12088.53      13559.54      1051.43 o                         
  -6  13   2      23748.57      23564.69      1092.85 o                         
  -5  13   2       1249.63       1585.67       360.28 o                         
  -4  13   2       1640.08       2869.42       392.14 o                         
  -3  13   2      52352.00      53424.85      1500.52 o                         
  -2  13   2       8379.79      12026.15      1383.34 o                         
  -1  13   2      10937.72      11485.68       868.57 o                         
   0  13   2         32.64        674.65       275.38 o                         
   1  13   2       3670.04       4479.99       474.28 o                         
   2  13   2        149.88       1279.19       302.30 o                         
   3  13   2      32749.46      32881.48       918.03 o                         
   4  13   2       1751.51       2375.95       370.11 o                         
   5  13   2       3636.64       3443.03       277.18 o                         
   6  13   2      36619.13      35254.52      1347.62 o                         
   7  13   2      15696.35      16163.84       618.17 o                         
   8  13   2       8742.06       8159.89       548.10 o                         
   9  13   2       3099.53       3127.57       838.57 o                         
  10  13   2        293.86        293.68       640.00 o                         
  11  13   2       6549.35       6429.66       867.51 o                         
  12  13   2       7750.14      10257.36      1069.33 o                         
  13  13   2       1789.44       2692.43       656.14 o                         
 -13  14   2      16008.77      14789.88      1211.98 o                         
 -12  14   2        470.72       1247.91       657.79 o                         
 -11  14   2         42.20        224.71       528.57 o                         
 -10  14   2       1527.55       3398.87      1367.14 o                         
  -9  14   2       2640.93       5680.60      1248.57 o                         
  -8  14   2        243.05        735.85       498.57 o                         
  -7  14   2        525.69        810.56       608.85 o                         
  -6  14   2         98.48        316.87       300.54 o                         
  -5  14   2      26126.73      26743.80      1240.94 o                         
  -4  14   2      14503.91      15509.89       485.85 o                         
  -3  14   2      20719.89      21375.34      1104.28 o                         
  -1  14   2       6864.17       6391.41       782.85 o                         
   1  14   2       3349.94       4404.76       771.43 o                         
   2  14   2       2641.12       4858.92      1091.42 o                         
   3  14   2      18759.29      16461.37       957.96 o                         
   4  14   2       6454.30       8028.73       419.35 o                         
   5  14   2      50005.88      47576.24      1971.15 o                         
   6  14   2        692.35        447.64       282.72 o                         
   7  14   2        372.69        357.45       321.42 o                         
   8  14   2        638.71       1691.57       459.26 o                         
  15   0 -12       1250.44       1857.14      1254.28 o                         
  13   0 -10        775.43        740.00      1085.71 o                         
  11   0  -8        575.82        345.71       402.86 o                         
   9   0  -6      49143.04      50236.98      2670.00 o                         
   7   0  -4       1450.87       1927.56       328.57 o                         
   5   0  -2      19559.26      20311.93      1262.85 o                         
   3   0   0      15721.87      17108.47       478.36 o                         
   1   0   2     145378.30     106967.83      5959.98 o                         
   9  14   2        297.48        755.69       518.57 o                         
  10  14   2       1555.42       1451.16       545.71 o                         
  11  14   2       1359.26        854.28       880.00 o                         
  12  14   2        971.78        225.71       965.71 o                         
  13  14   2      12882.29      13452.44      1172.56 o                         
 -12  15   2       3235.17       3805.70      2877.13 o                         
 -11  15   2      11380.72      12902.82      1765.71 o                         
 -10  15   2       3100.25       3391.29       828.24 o                         
  -9  15   2         76.20        142.86       974.28 o                         
  -8  15   2        725.05        540.29       414.28 o                         
  -7  15   2       8563.25       9300.02       584.46 o                         
  -6  15   2      25448.30      25721.51      1001.30 o                         
  -5  15   2       1117.46       1921.60      1125.71 o                         
  -4  15   2      26241.66      28288.16      1011.70 o                         
  -3  15   2      58504.25      54198.52      1889.14 o                         
  -2  15   2       8050.21      12038.49      2715.71 o                         
   1  15   2       1770.88       2832.70       562.98 o                         
   2  15   2      10337.05      10251.40       788.57 o                         
   4  15   2      10922.64      11808.67       562.55 o                         
   5  15   2       4677.80       5263.18       505.69 o                         
   6  15   2      24747.55      28418.38       900.81 o                         
   7  15   2      16971.92      16453.68       677.25 o                         
   8  15   2       3914.81       3400.16       802.85 o                         
   9  15   2        246.19         96.80       870.00 o                         
  10  15   2        314.47       1770.88       664.68 o                         
  11  15   2       9122.06      11125.68      1782.85 o                         
  12  15   2        231.38        235.49       783.64 o                         
 -11  16   2        294.65        549.04       743.39 o                         
 -10  16   2       4240.91       3745.25       657.21 o                         
  -9  16   2       5456.66       5390.82      1175.71 o                         
  -8  16   2        452.52       1273.01       479.06 o                         
  -7  16   2       1672.94       2303.14       805.71 o                         
  -6  16   2       6145.51       6257.12      1017.14 o                         
  -5  16   2      31366.07      30448.82      1712.35 o                         
  -4  16   2      72259.51      69656.52      2806.38 o                         
  -3  16   2       3755.43       4434.27       811.43 o                         
   1  16   2       4672.93       4897.13       851.43 o                         
   3  16   2       5493.21       6665.69       771.43 o                         
   5  16   2      38878.53      38855.00      2541.62 o                         
   6  16   2       9630.66       8148.55       640.00 o                         
   7  16   2       2947.88       2218.32       379.38 o                         
   8  16   2       1664.31       1807.69       598.86 o                         
   9  16   2      13298.57      12349.03      1485.71 o                         
  10  16   2       5649.58       5702.28      1201.23 o                         
  11  16   2        531.99       -174.64       698.57 o                         
  12  16   2       5855.71       5713.14      2008.56 o                         
 -11  17   2      10048.55      12034.25      1817.14 o                         
 -10  17   2       3640.95       6292.87      1004.06 o                         
  -9  17   2        459.32          0.00       285.71 o                         
  -7  17   2       8917.31      10388.54      1791.42 o                         
  -6  17   2      10474.53      13211.39      1282.85 o                         
  -5  17   2        327.77       1108.57       597.14 o                         
  -4  17   2       6412.95       7374.26      1334.28 o                         
  -3  17   2       6788.15       7402.83       814.28 o                         
  -2  17   2      40715.93      39177.02      2742.85 o                         
  -1  17   2       5258.06       6168.80      1427.14 o                         
   0  17   2        443.50        285.71       742.85 o                         
   1  17   2       6599.49       6391.41       648.57 o                         
   7  17   2      12920.20      11486.11       880.69 o                         
   9  17   2        396.68       1759.09      1170.00 o                         
  10  17   2       1849.37       2437.14      1285.71 o                         
  11  17   2      17419.15      18404.00      1719.99 o                         
 -10  18   2       4613.61       4991.41      1265.71 o                         
  -9  18   2      18151.83      18139.97      1356.27 o                         
  -8  18   2        812.95       1000.00       834.28 o                         
  -7  18   2       2396.73       2145.71       737.14 o                         
  -5  18   2       3537.89       6802.83      1505.71 o                         
  -4  18   2     106956.30     102276.81      5405.70 o                         
   0  18   2        197.68       1831.26       474.28 o                         
   1  18   2      14567.75      14894.24       948.57 o                         
   2  18   2        741.91        704.34       375.51 o                         
   3  18   2       3730.23       3765.70      1037.14 o                         
   7  18   2        710.35        685.71       885.71 o                         
   8  18   2       3628.63       3282.85      1220.00 o                         
   9  18   2      23799.82      24610.97      2614.28 o                         
  10  18   2       1593.30        314.28      1031.43 o                         
 -10  19   2       4980.20       5382.84      1488.57 o                         
  -9  19   2         35.99        660.00      1000.00 o                         
  -8  19   2        232.82       1260.00       948.57 o                         
  -6  19   2      30046.07      32222.75      1942.85 o                         
  -5  19   2        318.98        168.57       765.71 o                         
  -4  19   2      44359.78      40322.73      2714.28 o                         
  -3  19   2      10019.02      11887.12      1237.14 o                         
  -2  19   2      30778.92      32345.61      2248.56 o                         
   0  19   2         90.12       -213.57       854.28 o                         
   1  19   2       5685.68       7874.26       931.43 o                         
   3  19   2      15648.45      15814.23      1360.00 o                         
   4  19   2      21049.40      22734.21      1682.85 o                         
   7  19   2       9784.70      12902.82      1382.85 o                         
   8  19   2        211.38       -179.29       717.14 o                         
   9  19   2        495.91        993.63       584.85 o                         
  -9  20   2      10667.10      24234.21      7682.83 o                         
  -8  20   2        839.72       4825.70      1574.28 o                         
  -7  20   2       3028.27       2691.42      1034.28 o                         
  -4  20   2      58086.26      56159.82      3365.70 o                         
  -2  20   2       3847.90       3599.99       751.43 o                         
  -1  20   2       8794.99       8299.97      1077.14 o                         
   0  20   2        748.94        257.14       602.86 o                         
   1  20   2       9762.74      10045.68       914.28 o                         
   5  20   2       4094.51       5062.84       914.28 o                         
   7  20   2        884.38       1577.14      1288.57 o                         
   8  20   2       3997.98       7314.26      2948.56 o                         
  -7  21   2       8761.74       8517.12      1342.85 o                         
  -6  21   2      14593.37      15731.38      1697.14 o                         
  -3  21   2      18362.29      20788.51      2048.56 o                         
   0  21   2          1.03       -114.29       794.28 o                         
   4  21   2       6307.85       8268.54      1168.57 o                         
   6  21   2      13265.89      13562.81      1180.00 o                         
   7  21   2       8151.72       6802.83      1422.85 o                         
  -6  22   2        513.56        314.28       797.14 o                         
  -5  22   2      11480.89      11302.82      1582.85 o                         
  -4  22   2      10381.40      13057.10      1314.28 o                         
  -1  22   2       2324.38       3765.70      1057.14 o                         
   0  22   2        277.91        714.28       940.00 o                         
   2  22   2        625.94        568.57       797.14 o                         
   3  22   2       2906.23       3419.99      1145.71 o                         
   5  22   2      18480.69      19071.37      4762.84 o                         
  -2  23   2        334.74       1771.42      1708.57 o                         
  -1  23   2        886.48        568.57       854.28 o                         
   0  23   2         65.71       -163.57       654.28 o                         
   1  23   2        338.11        285.71       942.85 o                         
   2  23   2        315.07        314.28      1085.71 o                         
   4  23   2       1291.15       1771.42      2405.71 o                         
 -16   1   3        927.05       4059.99      1054.28 o                         
 -15   1   3       9437.14       7559.46      1631.42 o                         
 -14   1   3          8.92        408.79       507.79 o                         
 -13   1   3       4035.58       3599.99       665.59 o                         
 -12   1   3       3129.31       5466.90       826.02 o                         
 -11   1   3      15733.16      16330.02       793.95 o                         
 -10   1   3       8370.65       9659.06       953.37 o                         
  -9   1   3      10980.73      11915.81       900.07 o                         
  -8   1   3       2977.19       4090.11       454.08 o                         
  -7   1   3      58087.01      61990.81      1310.99 o                         
  -6   1   3        289.69        904.85       313.83 o                         
  -5   1   3      38889.81      41007.98       670.49 o                         
  -4   1   3       2146.06       2084.18       242.46 o                         
  -3   1   3      31903.57      31623.88       426.43 o                         
  -2   1   3       1322.09       1330.93        62.61 o                         
  -1   1   3      66732.80      69953.47      1994.33 o                         
   0   1   3        394.35        130.62        77.94 o                         
   1   1   3      20838.34      20268.33       378.63 o                         
   2   1   3       7719.97       6100.54       120.26 o                         
   3   1   3      57454.03      56767.10       945.20 o                         
   4   1   3      41980.77      43364.68       523.87 o                         
   5   1   3      26525.44      26029.29       465.41 o                         
   6   1   3      22937.41      22572.58       355.27 o                         
   7   1   3      45295.77      41363.20       982.86 o                         
   8   1   3      20486.79      20138.15       337.57 o                         
   9   1   3       4542.05       4085.76       497.01 o                         
  10   1   3       1311.16       1885.71       257.02 o                         
  11   1   3       1510.79       2008.25       430.00 o                         
  12   1   3       3428.77       3844.65       921.43 o                         
  13   1   3       9248.35       8361.58       532.49 o                         
  15   1   3      10034.05       8831.40      1271.42 o                         
  16   1   3       4711.65       3426.44      2111.42 o                         
 -16   2   3         40.67       2177.14      1308.57 o                         
 -15   2   3       3563.04       3909.44       573.97 o                         
 -14   2   3       1166.68       2491.56       877.37 o                         
 -13   2   3      21149.12      22345.08      5154.27 o                         
 -12   2   3       2492.99       2972.69       443.42 o                         
 -11   2   3       5198.85       5365.93       354.18 o                         
 -10   2   3      18872.83      18245.56       711.84 o                         
  -9   2   3      22654.71      25311.85       847.72 o                         
  -8   2   3       6432.85       6798.98       323.73 o                         
  -7   2   3       6977.23       6085.63       176.94 o                         
  -6   2   3        159.94        151.39       110.93 o                         
  -5   2   3     150545.64     151052.56      2593.70 o                         
  -4   2   3      67131.57      73226.29      1543.17 o                         
  -3   2   3      20618.57      20634.51       346.94 o                         
  -2   2   3       1728.46       3996.49       218.98 o                         
  -1   2   3      75911.65      74381.50      1834.23 o                         
   1   2   3      35204.11      36043.79       491.01 o                         
   2   2   3        149.93        464.05        77.53 o                         
   3   2   3      52132.66      50150.52       679.60 o                         
   4   2   3      25867.21      26942.96       338.20 o                         
   5   2   3     112876.70     108492.34      1568.37 o                         
   6   2   3       3269.73       3529.84       188.42 o                         
   7   2   3      21265.47      20029.96       858.19 o                         
   8   2   3      98125.67      98956.39      1532.09 o                         
   9   2   3      18236.38      18858.91       465.86 o                         
  10   2   3       8089.35       8849.85       637.38 o                         
  11   2   3       5385.90       5398.53       426.86 o                         
  12   2   3       4706.86       3742.48       628.57 o                         
  13   2   3      19968.84      18462.46       725.32 o                         
  14   2   3      12624.04      13045.16      1671.34 o                         
  16   2   3       3109.85       3862.49       848.61 o                         
 -16   3   3        708.87       2492.35       811.43 o                         
 -15   3   3      19717.29      19803.36      2271.42 o                         
 -14   3   3       1097.91       1572.43       658.57 o                         
 -13   3   3        869.76        639.46       391.26 o                         
 -12   3   3      10010.88       9922.02       502.39 o                         
 -11   3   3       6467.20       7256.69       454.17 o                         
 -10   3   3      44928.59      42992.59      1218.10 o                         
  -9   3   3       8131.97       8092.61       443.09 o                         
  -8   3   3      22346.19      22603.23       634.80 o                         
  -7   3   3     180612.02     170525.30      3606.82 o                         
  -6   3   3          3.81        331.99       178.32 o                         
  -5   3   3      44006.54      43057.42       702.20 o                         
  -4   3   3        724.27       1015.89        87.59 o                         
  -3   3   3      19209.19      20620.18       359.12 o                         
  -2   3   3      44066.12      45595.06       837.41 o                         
  -1   3   3      25239.34      21989.59       509.17 o                         
   0   3   3       5263.89       3541.21       158.42 o                         
   1   3   3     196038.91     187994.73      2825.06 o                         
   2   3   3       1679.85       1824.16       103.51 o                         
   3   3   3      17717.75      16651.40       221.50 o                         
   4   3   3       2711.41       3521.34       127.84 o                         
   5   3   3       7503.09       7664.15       174.71 o                         
   6   3   3      33263.10      32599.26       697.77 o                         
   7   3   3      11840.38      11968.07       365.93 o                         
   8   3   3      61976.18      60553.80      2625.29 o                         
   9   3   3       2910.55       2946.10       274.65 o                         
  10   3   3       6855.86       8642.01       631.43 o                         
  11   3   3      41369.16      41770.71      1270.38 o                         
  12   3   3      14277.86      13653.40       710.75 o                         
  13   3   3       4546.61       5162.70       586.53 o                         
  14   3   3       6615.15       7057.12      1448.57 o                         
  15   3   3       4185.37       3225.70      1094.28 o                         
 -16   4   3       1663.06       1828.57      1257.14 o                         
 -15   4   3       4939.72       5014.31       837.19 o                         
 -14   4   3       2491.56       2546.01       711.75 o                         
 -13   4   3      21709.44      26146.07      2615.71 o                         
 -12   4   3      15599.16      14631.59       715.94 o                         
 -11   4   3        201.55        425.51       617.49 o                         
 -10   4   3      25564.10      26589.06       733.23 o                         
  -9   4   3      41688.65      41059.05      1216.19 o                         
  -8   4   3      35376.30      35127.50       823.41 o                         
  -7   4   3        485.56       1005.29       164.64 o                         
  -6   4   3         74.65        136.69       103.10 o                         
  -5   4   3      44180.38      43066.02      1094.77 o                         
  -4   4   3      20758.40      24498.69       517.08 o                         
  -3   4   3      10660.19       9553.76       192.05 o                         
  -2   4   3       5379.71       6242.79       151.24 o                         
  -1   4   3      15121.84      15223.93       331.14 o                         
   0   4   3     202570.66     202996.88      4666.43 o                         
   1   4   3     159044.61     152859.38      2348.53 o                         
   2   4   3       2282.92       2812.52        97.74 o                         
   3   4   3     111727.30     109015.12      1495.68 o                         
   4   4   3      19820.82      20576.96       299.58 o                         
   5   4   3      37524.38      36153.23       764.99 o                         
   6   4   3      67460.95      67688.73      1328.59 o                         
   7   4   3       1074.22       1088.73       218.98 o                         
   8   4   3     106456.66     111906.09      2127.87 o                         
   9   4   3      25577.57      23564.68       867.12 o                         
  10   4   3      12050.06      13239.28      1390.00 o                         
  11   4   3       4164.00       3848.38       355.42 o                         
  12   4   3        312.71        354.48       412.19 o                         
  13   4   3      37577.29      35460.60      1971.48 o                         
  14   4   3      29877.25      29124.69      1504.90 o                         
  15   4   3       1187.81       1485.71       937.14 o                         
 -16   5   3       1587.26       2532.34      1138.52 o                         
 -15   5   3      28915.58      31511.92      4611.41 o                         
 -14   5   3       2235.96       3516.47       596.46 o                         
 -13   5   3       6927.03       5838.39       654.24 o                         
 -12   5   3       9030.06       9385.13       900.00 o                         
 -11   5   3       2219.91       3447.57       347.26 o                         
 -10   5   3      40845.80      43057.67       879.41 o                         
  -9   5   3       2673.70       2829.26       384.02 o                         
  -8   5   3       2221.45       2783.02       189.95 o                         
  -7   5   3      87475.69      86603.81      1752.16 o                         
  -6   5   3        267.14        313.14       116.44 o                         
  -5   5   3        490.30        759.55       132.87 o                         
  -4   5   3        689.70        984.36       110.76 o                         
  -3   5   3      47230.25      46476.28       743.83 o                         
  -2   5   3      95535.33      98079.36      2706.12 o                         
  -1   5   3       9819.06      10681.80       253.70 o                         
   0   5   3       2469.83       2533.40       113.41 o                         
   1   5   3      45276.66      46468.77       797.15 o                         
   2   5   3     115879.91     117159.95      1769.89 o                         
   3   5   3     111948.12     106335.84      1343.46 o                         
   4   5   3       4070.01       4298.15       124.46 o                         
   5   5   3      34506.22      34290.99       861.49 o                         
   6   5   3     106023.39      99907.84      1720.10 o                         
   7   5   3       1397.27       1380.75       331.56 o                         
   8   5   3      21222.24      22920.83       837.16 o                         
   9   5   3       5381.50       4625.52       647.87 o                         
  10   5   3       9293.65       8731.30       694.33 o                         
  11   5   3      22495.09      22615.62       969.11 o                         
  12   5   3      15982.73      15480.37      1084.80 o                         
  13   5   3       5365.32       5062.84      1154.28 o                         
  14   5   3       2621.25       1917.14       828.57 o                         
  15   5   3       1800.60       1848.69       785.87 o                         
 -15   6   3       4300.55       6108.57      2977.13 o                         
 -14   6   3       1160.40       1730.04      3164.79 o                         
 -13   6   3      18908.95      16866.38      1372.85 o                         
 -12   6   3      10348.87      11533.35       650.90 o                         
 -11   6   3       1358.49       1789.91       255.89 o                         
 -10   6   3      21386.06      21810.70       663.49 o                         
  -9   6   3      39524.44      38697.63       988.92 o                         
  -8   6   3      59981.96      68233.67      1417.83 o                         
  -7   6   3      14839.52      14954.39       444.99 o                         
  -6   6   3        694.40        880.50       233.13 o                         
  -5   6   3      69347.20      65141.71      1364.17 o                         
  -4   6   3      46091.08      45221.13       750.26 o                         
  -3   6   3       1497.09       1558.51       178.57 o                         
  -2   6   3       2993.48       3875.89       142.00 o                         
  -1   6   3      19089.37      17284.83       443.32 o                         
   0   6   3     273949.97     267279.53      5359.47 o                         
   1   6   3     101296.34      94772.25      1474.21 o                         
   2   6   3        178.59        642.20       111.98 o                         
   3   6   3      38592.27      38057.46       553.82 o                         
   4   6   3      50664.71      54666.11       887.47 o                         
   5   6   3      46748.66      42056.64       794.16 o                         
   6   6   3      66110.51      67541.76      1209.29 o                         
  -1   0   4      29364.68      32693.46      1090.00 o                         
  -3   0   6      33681.86      31987.54       747.03 o                         
  -5   0   8      53840.83      53625.54      1244.62 o                         
  -7   0  10       3689.22       2576.17       213.44 o                         
  -9   0  12      50453.97      47710.28      1648.57 o                         
 -11   0  14        208.72        -85.71       342.86 o                         
 -13   0  16      19625.64      15645.66      2959.99 o                         
   7   6   3       2047.85       2370.97       270.12 o                         
   8   6   3      78459.55      75966.61      3030.18 o                         
   9   6   3       9547.82      10008.91       855.85 o                         
  10   6   3      10501.04      11269.94       410.45 o                         
  11   6   3       2657.86       2657.26       376.58 o                         
  12   6   3        249.95        876.28       466.22 o                         
  13   6   3      36997.35      30548.47      1594.28 o                         
  14   6   3      26165.26      26460.45      1067.11 o                         
  15   6   3       2772.72        714.28       685.71 o                         
 -15   7   3      13355.45      15017.09      1160.00 o                         
 -14   7   3        326.60        971.83       716.63 o                         
 -13   7   3        969.23        196.74       284.28 o                         
 -12   7   3       2273.11       3904.17      1568.57 o                         
 -11   7   3      23886.93      20887.82      1921.47 o                         
 -10   7   3      29448.17      30485.79      1610.14 o                         
  -9   7   3       1242.13        920.83       204.92 o                         
  -8   7   3      14974.36      16385.85       701.42 o                         
  -7   7   3      88696.11      85391.87      1860.19 o                         
  -6   7   3       4684.06       4042.33       212.10 o                         
  -5   7   3       7640.22       8969.51       253.24 o                         
  -4   7   3        436.52        721.94       364.79 o                         
  -3   7   3      21035.26      20656.88       744.37 o                         
  -2   7   3      46687.12      51686.18      1330.19 o                         
  -1   7   3      37269.23      34418.73       864.71 o                         
   0   7   3          8.66        -34.85       139.39 o                         
   1   7   3      95318.80      90077.05      1614.45 o                         
   2   7   3      17788.67      17542.11       323.32 o                         
   3   7   3      44242.70      46197.91      1044.59 o                         
   4   7   3        326.12        578.80       202.07 o                         
   5   7   3       3415.61       3136.92       147.76 o                         
   6   7   3      28242.97      28933.81       572.63 o                         
   7   7   3      20871.54      20207.28       758.70 o                         
   8   7   3      33199.60      35789.38      1403.89 o                         
   9   7   3       1873.09       1470.12       331.78 o                         
  10   7   3       2169.03       2185.23       322.18 o                         
  11   7   3      28969.11      27678.83      1362.77 o                         
  12   7   3       9379.14      10085.65       544.85 o                         
  13   7   3        573.79       1333.49       839.76 o                         
  14   7   3       2671.16       3539.99      1025.71 o                         
  15   7   3       6362.66       6917.12      1491.42 o                         
 -15   8   3       2540.66       2213.82      1672.85 o                         
 -14   8   3        535.79       2157.07       739.05 o                         
 -13   8   3      13990.93      16004.14      1292.63 o                         
 -12   8   3        813.60       1272.23       557.61 o                         
 -11   8   3       3813.62       5290.06       671.70 o                         
 -10   8   3       1857.55       2615.84       279.17 o                         
  -9   8   3      41329.57      41618.89      1132.48 o                         
  -8   8   3      28588.28      30587.69      1152.85 o                         
  -7   8   3       6063.18       6395.23       414.92 o                         
  -6   8   3       1148.10       2102.90      1562.85 o                         
  -5   8   3       8690.56       9117.22       254.13 o                         
  -4   8   3        490.28       1948.93      2267.74 o                         
  -3   8   3      11847.83      10821.63       282.25 o                         
  -2   8   3      13140.01      16533.44      1955.46 o                         
  -1   8   3      76415.91      72283.95      5432.85 o                         
   0   8   3       9800.28      10767.32       840.00 o                         
   1   8   3      70411.90      74172.91      1456.47 o                         
   2   8   3       9445.29      10891.55       240.79 o                         
   3   8   3        402.87        529.19       148.28 o                         
   4   8   3       6301.68       7026.15       379.81 o                         
   5   8   3      18909.05      18802.21       475.06 o                         
   6   8   3       7078.18       6406.67       504.17 o                         
   7   8   3       4667.97       4573.86       666.12 o                         
   8   8   3      30780.94      30670.45      2099.99 o                         
   9   8   3      26749.34      27275.69      1255.25 o                         
  10   8   3       3074.55       4578.87       399.85 o                         
  11   8   3        942.36       1108.30       317.09 o                         
  12   8   3       2060.65       1733.80       441.88 o                         
  13   8   3      20161.48      19757.76      1468.57 o                         
  14   8   3       7432.42       8034.73       844.54 o                         
  15   8   3       3606.65       2760.35      1228.43 o                         
 -15   9   3       2438.92       2337.29      1042.85 o                         
 -14   9   3        428.09       1907.26      1228.57 o                         
 -13   9   3       1082.56        239.07       257.65 o                         
 -12   9   3       4652.77       5641.19       712.10 o                         
 -11   9   3      10242.81      11568.80      1330.00 o                         
 -10   9   3       1960.45       1985.59       285.36 o                         
  -9   9   3       1137.67       1241.19       240.35 o                         
  -8   9   3        744.82       1597.41       371.43 o                         
  -7   9   3      12191.10      13157.20      1521.26 o                         
  -6   9   3        435.43       5016.14      3407.13 o                         
  -5   9   3       2035.28       1701.39       238.72 o                         
  -4   9   3        686.45        859.26       201.53 o                         
  -3   9   3      30446.80      28457.05      1013.52 o                         
  -2   9   3       8963.43      10558.74       508.73 o                         
  -1   9   3      12776.14      11801.57       386.13 o                         
   0   9   3       1088.02       1132.65       771.43 o                         
   1   9   3       1525.56       1598.44       394.26 o                         
   2   9   3       3570.40       4565.61       635.93 o                         
   3   9   3       7459.53       7480.36       220.42 o                         
   4   9   3        856.11       1027.59       138.58 o                         
   5   9   3       2191.31       2344.22       154.39 o                         
   6   9   3       3138.34       3950.77       692.85 o                         
   7   9   3      44797.65      47747.75      1540.20 o                         
   8   9   3        583.73       1450.04       518.22 o                         
   9   9   3       4763.94       3937.35       304.49 o                         
  10   9   3         66.89        900.36       998.57 o                         
  11   9   3       1811.92       2023.16       531.41 o                         
  12   9   3       7262.76       7091.27       571.71 o                         
  13   9   3       2701.63       4384.30      1737.14 o                         
  14   9   3         84.32       1752.63      1195.42 o                         
 -14  10   3        696.57       1915.84       530.36 o                         
 -13  10   3       8788.10       8224.35      1121.29 o                         
 -12  10   3       5191.79       6826.69       588.53 o                         
 -11  10   3        918.50       1531.39       685.71 o                         
 -10  10   3       6056.09       7840.77       522.21 o                         
  -9  10   3      33847.09      36677.48      1394.62 o                         
  -8  10   3        728.54       1586.32       545.71 o                         
  -7  10   3        251.86        458.64       245.89 o                         
  -6  10   3        461.18       3816.65      1888.57 o                         
  -5  10   3       7453.40       7311.60       275.47 o                         
  -4  10   3      17149.18      23781.66      1719.67 o                         
  -3  10   3      16594.05      17226.14       490.82 o                         
  -2  10   3        311.20        474.68       123.43 o                         
  -1  10   3      54045.34      53564.18      1963.48 o                         
   0  10   3        907.28       2767.65       749.32 o                         
   1  10   3      27246.30      29386.75       926.24 o                         
   2  10   3       1992.84       1618.04       188.42 o                         
   3  10   3        653.40       1073.42       220.38 o                         
   4  10   3      11313.74      11444.97       350.37 o                         
   5  10   3      37238.69      37237.33       802.19 o                         
   6  10   3        678.20        642.33       388.02 o                         
   7  10   3        686.43        643.73       301.43 o                         
   8  10   3        744.87       1776.93      1157.14 o                         
   9  10   3      32450.79      30737.52       961.48 o                         
  10  10   3       4937.55       4739.36      1208.57 o                         
  11  10   3        440.97        633.63       521.08 o                         
  12  10   3       5726.20       5826.03       615.96 o                         
  13  10   3       9365.02       7835.12      1177.14 o                         
  14  10   3        568.65       1708.38       701.43 o                         
 -14  11   3        779.10       -114.29       968.57 o                         
 -13  11   3        617.63       2030.20       667.66 o                         
 -12  11   3      23764.45      24775.51      1088.93 o                         
 -11  11   3       6358.77       6847.20       686.58 o                         
 -10  11   3      11078.48      13040.87       804.91 o                         
  -9  11   3        201.33       1733.36      1055.71 o                         
  -8  11   3      11531.48      11715.49       446.91 o                         
  -7  11   3      10828.55      12996.42       521.43 o                         
  -6  11   3         80.57       3922.72      1904.28 o                         
  -5  11   3       8828.46       9468.92       470.95 o                         
  -4  11   3      11664.55      13240.21       443.85 o                         
  -3  11   3      21849.55      23715.91       918.83 o                         
  -2  11   3      80252.30      80698.86      1911.63 o                         
  -1  11   3      26962.51      22432.30       673.35 o                         
   0  11   3          7.66        222.50       217.60 o                         
   1  11   3       8266.29       8147.07       382.63 o                         
   2  11   3        516.73       1903.01      1549.53 o                         
   3  11   3      74583.83      76126.14      1971.98 o                         
   4  11   3       3824.97       4201.18       360.57 o                         
   5  11   3       1526.70       1625.72       376.45 o                         
   6  11   3      22786.49      22532.56       606.69 o                         
   7  11   3      26446.28      26753.47       996.65 o                         
   8  11   3        600.01        852.53       343.70 o                         
   9  11   3       1697.05       2634.75       415.73 o                         
  10  11   3       6225.84       5565.71       496.90 o                         
  11  11   3       7099.75       7025.75       551.43 o                         
  12  11   3       3433.64       4219.15      9658.54 o                         
  13  11   3       1799.29       3075.79      1384.28 o                         
  14  11   3        508.83       -208.21       832.83 o                         
 -14  12   3        303.68        793.72       682.85 o                         
 -13  12   3      13115.70      11825.74      1153.85 o                         
 -12  12   3       8399.03       7395.99       840.04 o                         
 -11  12   3        182.78        265.81       593.99 o                         
 -10  12   3       9551.87      10548.24      1242.85 o                         
  -9  12   3      11857.68      13020.14       692.64 o                         
  -8  12   3      19252.63      19339.52       828.57 o                         
  -7  12   3      16738.39      16352.61      2151.42 o                         
  -6  12   3          0.62        689.87       468.57 o                         
  -5  12   3      57289.43      57279.43      1615.47 o                         
  -4  12   3      61146.38      66099.42      3375.16 o                         
  -3  12   3      14824.09      15255.46       451.10 o                         
  -2  12   3       5049.41       5317.06       299.69 o                         
  -1  12   3      22326.43      21207.33       505.35 o                         
   0  12   3      33798.88      33759.77      1230.28 o                         
   1  12   3      31001.94      29795.22      1522.85 o                         
   2  12   3       1378.08       2213.62       322.86 o                         
   3  12   3      10065.43       9948.92       696.53 o                         
   4  12   3      33157.78      35168.61      1840.53 o                         
   5  12   3      73796.17      71950.57      2392.73 o                         
   6  12   3       1119.88       1745.02       295.71 o                         
   7  12   3       3758.41       4365.82       400.68 o                         
   8  12   3      33481.18      33214.66      1127.75 o                         
   9  12   3      17639.42      17067.88      1171.42 o                         
  10  12   3      13350.88      13468.29       921.92 o                         
  11  12   3        826.78        886.46       360.17 o                         
  12  12   3       5466.82       7280.09       731.01 o                         
  13  12   3       9705.58      10033.30       692.43 o                         
 -13  13   3       3739.17       3599.99      1137.14 o                         
 -12  13   3      35261.58      38702.40      2482.85 o                         
 -11  13   3       1246.31       3264.41       686.52 o                         
 -10  13   3      19766.35      19888.35       994.80 o                         
  -9  13   3        246.60        -89.43       470.00 o                         
  -8  13   3      12467.74      13505.06      1321.42 o                         
  -7  13   3      51217.06      52074.05      1662.02 o                         
  -6  13   3        856.04       2065.45      1232.85 o                         
  -5  13   3       1695.57       1201.38       249.88 o                         
  -4  13   3       9234.03       9989.07       417.48 o                         
  -3  13   3      20896.53      21175.96      1184.28 o                         
  -2  13   3     128171.02     126173.35      3616.19 o                         
  -1  13   3       3999.63       5208.55       660.00 o                         
   0  13   3        577.97        600.00       802.85 o                         
   1  13   3      19008.64      19275.23       941.43 o                         
   2  13   3       8280.86       9373.61       415.31 o                         
   3  13   3      59409.86      63609.30      2475.39 o                         
   4  13   3       2634.05       2941.09       330.40 o                         
   5  13   3      12757.31      12320.90       543.89 o                         
   6  13   3      32077.45      32355.50       927.39 o                         
   7  13   3       3439.08       3891.98       588.57 o                         
   8  13   3       4359.63       3859.63       370.52 o                         
   9  13   3       4158.09       4376.33       511.63 o                         
  10  13   3      12637.35      14362.81      1134.28 o                         
  11  13   3      27309.01      29319.91      1851.42 o                         
  12  13   3        737.35        673.16       387.61 o                         
  13  13   3       2473.06       2848.42      1740.18 o                         
 -13  14   3      14500.65      15291.66      1606.07 o                         
 -12  14   3      13063.82      14494.42      1328.57 o                         
 -11  14   3        717.10        -25.77       608.73 o                         
 -10  14   3      38981.83      38359.31      1167.38 o                         
  -9  14   3      18064.68      19793.48       982.12 o                         
  -8  14   3      25056.80      26071.89      1245.51 o                         
  -7  14   3       7898.17       7554.12      1007.14 o                         
  -6  14   3        308.18        475.38      1145.71 o                         
  -5  14   3      35212.94      37599.94      1756.77 o                         
  -4  14   3      22083.37      22097.62       916.11 o                         
  -3  14   3       5828.23       6348.49      1028.57 o                         
  -2  14   3         96.23        600.89       431.21 o                         
  -1  14   3       3962.16       8085.69      1460.00 o                         
   0  14   3      96457.07      97318.91      5201.09 o                         
   1  14   3      32475.91      35139.89      2091.42 o                         
   2  14   3       8975.17       9611.40       762.85 o                         
   3  14   3      33149.46      29161.71      1547.65 o                         
   4  14   3       6214.78       6368.93       620.14 o                         
   5  14   3      44302.43      40948.11      1928.79 o                         
   6  14   3      11718.09      11750.32       504.30 o                         
   7  14   3       2168.55       2406.98      1659.99 o                         
   8  14   3      26762.91      26553.74       935.23 o                         
   9  14   3      15084.59      15066.33       779.79 o                         
  10  14   3       4950.16       3519.99       622.86 o                         
  11  14   3        910.74        -85.71       631.43 o                         
  12  14   3       5066.46       5631.41      1268.57 o                         
  13  14   3      14413.52      12750.93      1192.20 o                         
 -12  15   3      17240.71      15987.33      1954.28 o                         
 -11  15   3       5759.57       4919.98       997.14 o                         
 -10  15   3      13616.03      11997.10      1074.28 o                         
  -9  15   3        320.37       -140.74       562.96 o                         
  -8  15   3       3153.31       2697.50       481.43 o                         
  -7  15   3      36004.66      34963.11      1660.52 o                         
  -6  15   3       1896.54       2288.62       379.53 o                         
  -5  15   3       1097.71        610.77       582.86 o                         
  -4  15   3      11767.49      11040.41       545.07 o                         
  -3  15   3      41944.62      42734.15      2025.71 o                         
  -1  15   3       2282.02       4273.35       695.71 o                         
   0  15   3          5.66        -92.14       368.57 o                         
   1  15   3      12710.80      12071.39      1522.85 o                         
   3  15   3      59703.55      55985.64      2662.04 o                         
   4  15   3       4077.51       4673.73       498.47 o                         
   5  15   3      11749.83      10463.67      1325.71 o                         
   6  15   3      50534.43      53309.23      1537.02 o                         
   7  15   3       3532.14       4445.34      1309.91 o                         
   8  15   3       5558.47       7131.27      1503.07 o                         
   9  15   3        742.87        850.55       401.28 o                         
  10  15   3       4541.58       3748.40       955.71 o                         
  11  15   3      19940.35      19520.21      3858.56 o                         
  12  15   3        280.69       2082.85      2777.13 o                         
 -12  16   3       4507.56       3614.47       792.73 o                         
 -11  16   3        182.67        706.34       625.67 o                         
 -10  16   3       6890.57       7905.69      1654.28 o                         
  -9  16   3       7748.33       7216.08       751.26 o                         
  -8  16   3      14483.19      18290.36      2941.42 o                         
  -7  16   3       7776.84       6694.26      1022.85 o                         
  -6  16   3         78.68       1742.85       720.00 o                         
  -5  16   3      41460.92      39379.88      2617.13 o                         
  -4  16   3       6686.41       8746.06      1463.28 o                         
  -3  16   3       8061.77       9845.68       805.71 o                         
   1  16   3       7344.49       6917.12       760.00 o                         
   2  16   3        817.88        600.00       374.28 o                         
   5  16   3      44213.73      43700.70      3307.13 o                         
   6  16   3       6440.66       6383.11       465.83 o                         
   7  16   3        176.92        603.44       436.25 o                         
   8  16   3      16687.87      17508.93      2157.14 o                         
   9  16   3       9079.69       9674.71      1040.00 o                         
  10  16   3       3494.75       3092.42       522.23 o                         
  11  16   3        753.26       1394.16      3495.70 o                         
 -11  17   3      14778.14      12446.24      1340.80 o                         
 -10  17   3       1023.32       1269.96       802.04 o                         
  -9  17   3        338.75       1282.85       822.85 o                         
  -7  17   3      15961.53      14322.81      1417.14 o                         
  -5  17   3        366.34         57.14       891.43 o                         
  -4  17   3       3608.15       3282.44       643.89 o                         
  -3  17   3      16282.34      18331.37      1328.57 o                         
  -2  17   3      11172.40      13522.81      1885.71 o                         
  -1  17   3       6397.10       6205.69       960.00 o                         
   0  17   3        321.24        285.71       457.14 o                         
   1  17   3      11121.21      10911.39       988.57 o                         
   2  17   3        460.48       3924.76       710.08 o                         
   4  17   3       1010.62       1885.71       748.57 o                         
   6  17   3      15299.66      15308.52      1088.57 o                         
   7  17   3      11475.27      10545.64       991.99 o                         
   8  17   3       2625.69       2437.14       951.43 o                         
   9  17   3       2044.82       1394.28       908.57 o                         
  11  17   3       5267.46       5471.73       911.57 o                         
 -10  18   3        297.30       1487.47      2262.85 o                         
  -9  18   3      11454.42      10457.11      1625.71 o                         
  -8  18   3       1957.85       3322.85      1345.71 o                         
  -7  18   3        307.66        945.71       914.28 o                         
  -6  18   3        183.76       -178.57       714.28 o                         
  -4  18   3        302.78       3931.42      2119.99 o                         
  -1  18   3      10798.26      11922.82      1291.42 o                         
   0  18   3      13903.50      13959.96      1277.14 o                         
   1  18   3       6023.00       6151.41      1008.57 o                         
   2  18   3        522.06       -107.14       428.57 o                         
   3  18   3       2563.61       2287.52       431.99 o                         
   4  18   3       3591.79       5505.70      1102.85 o                         
   5  18   3       6436.99       6231.41      1548.57 o                         
   7  18   3       1343.07        345.71       774.28 o                         
   8  18   3       1272.11       2462.45       885.71 o                         
   9  18   3       9279.75      10245.40      1090.94 o                         
  10  18   3       1507.97       1704.91       686.51 o                         
 -10  19   3       2251.63       3282.85      2402.85 o                         
  -9  19   3        668.40       -271.43      1085.71 o                         
  -8  19   3        130.11        -57.14       948.57 o                         
  -6  19   3        370.51        425.71       628.57 o                         
  -3  19   3      31461.49      30378.47      2528.56 o                         
   1  19   3       4416.74       3262.85       657.14 o                         
   6  19   3        108.56        768.57       740.00 o                         
   8  19   3        302.15       1828.57      1114.28 o                         
   9  19   3       1405.61       2887.66      1385.71 o                         
  -9  20   3       7141.12       9577.11      6979.98 o                         
  -8  20   3        131.97       3974.27      1897.14 o                         
  -6  20   3          3.93        225.71       768.57 o                         
  -4  20   3       6686.74       6665.69       937.14 o                         
  -2  20   3        339.39         57.14       834.28 o                         
  -1  20   3       7384.16       7934.26       902.85 o                         
   0  20   3        375.99        945.71       831.43 o                         
   8  20   3       4675.92       7548.55      1762.85 o                         
  -8  21   3       3461.59       4548.56      1460.00 o                         
  -7  21   3       4963.92       6831.41      2654.28 o                         
  -6  21   3        643.07        825.71      1088.57 o                         
  -3  21   3      12081.52      13562.81      1102.85 o                         
   0  21   3         64.85       -128.57       514.28 o                         
   1  21   3       5251.53       5479.98      1177.14 o                         
   2  21   3       2200.32       3091.42       828.57 o                         
   3  21   3      20806.43      15394.24      1551.42 o                         
   6  21   3       9839.38      11485.68      1557.14 o                         
  -4  22   3      26123.81      27665.62      2474.28 o                         
  -1  22   3        973.08       1282.85       628.57 o                         
   0  22   3      14264.27      15182.81      1374.28 o                         
   1  22   3       5543.76       5811.41       980.00 o                         
   2  22   3       1095.03        397.14       680.00 o                         
   6  22   3       2569.01       2942.85      1522.85 o                         
  -1  23   3        302.69       -192.14       768.57 o                         
   0  23   3         12.22       1165.71       934.28 o                         
   1  23   3       2625.57       2257.14       802.85 o                         
   4  23   3       1822.61        797.14       745.71 o                         
 -16   0   4        985.54        137.67       841.43 o                         
 -15   0   4       2473.17       1977.14       631.43 o                         
 -14   0   4      16698.06      13988.79       799.25 o                         
 -13   0   4      26152.22      27328.48      1565.71 o                         
 -12   0   4      21917.88      20545.65      1114.28 o                         
 -11   0   4       1642.07       2005.71       574.28 o                         
 -10   0   4      76359.39      78731.17      2559.99 o                         
  -9   0   4       2284.76       3459.54       687.04 o                         
  -8   0   4     211813.38     208907.73      6079.80 o                         
  -7   0   4       1971.08       1910.08       272.86 o                         
  -6   0   4      65530.95      64927.35      1239.67 o                         
  -5   0   4     123179.78     121737.01      2831.79 o                         
  -4   0   4      17299.03      18910.10       395.71 o                         
  -3   0   4       2003.52       2139.94       109.15 o                         
  -2   0   4       3136.21       2462.74       142.86 o                         
   2   0   4      28880.92      29282.36       524.84 o                         
   3   0   4      69054.82      69178.55      1252.70 o                         
   4   0   4      80489.21      82129.02      1392.44 o                         
   5   0   4     171947.72     160998.31      7309.98 o                         
   6   0   4       5354.58       5111.41       271.93 o                         
   7   0   4      25257.03      22810.86       715.03 o                         
   8   0   4      26164.49      26863.25       682.04 o                         
   9   0   4       5842.46       6291.56       701.43 o                         
  10   0   4     157940.64     156445.20      5748.55 o                         
  11   0   4         14.29        660.00       400.00 o                         
  12   0   4      41234.70      40597.01      1771.42 o                         
  13   0   4      49042.45      44238.03      4658.56 o                         
  14   0   4       7648.14       7285.69      1617.14 o                         
  15   0   4        797.65        825.71       825.71 o                         
  16   0   4       3087.68       3225.70      1285.71 o                         
 -16   1   4      38093.95      36514.41      1487.80 o                         
 -15   1   4       8222.64       8357.04      1064.29 o                         
 -14   1   4       6310.78       4919.98      1020.00 o                         
 -13   1   4         72.04        428.66       403.91 o                         
 -12   1   4        576.73       1379.64       377.88 o                         
 -11   1   4      16101.23      19127.71      1975.71 o                         
 -10   1   4      29902.29      30560.24      1240.00 o                         
  -9   1   4       3161.10       3999.82       372.80 o                         
  -8   1   4      93629.83      99935.30      2147.53 o                         
  -7   1   4      59139.30      62013.70      1196.45 o                         
  -6   1   4      59019.32      63902.10      1352.23 o                         
  -5   1   4      11115.18      12315.73       231.18 o                         
  -4   1   4     121527.03     132737.11      1810.81 o                         
  -3   1   4      63623.18      61769.26      1089.28 o                         
  -1   1   4      25327.58      26720.96       544.58 o                         
   0   1   4        116.23        320.75        55.87 o                         
   1   1   4       1463.54        800.34        34.33 o                         
   2   1   4     341017.69     337680.66      5396.15 o                         
   3   1   4      49935.39      47831.51       634.67 o                         
   4   1   4       9194.74       9608.77       175.06 o                         
   5   1   4      52238.15      51216.39       735.27 o                         
   6   1   4       5526.31       6106.85       410.33 o                         
   7   1   4      85624.75      82800.22      1452.86 o                         
   8   1   4      33808.03      33933.68       601.30 o                         
   9   1   4       4546.55       4254.62       227.61 o                         
  10   1   4       9942.88      10194.02       415.94 o                         
  11   1   4      16925.26      16368.98       668.57 o                         
  12   1   4      18763.20      18873.06       948.57 o                         
  13   1   4       1884.12        929.96       914.28 o                         
  14   1   4        183.53       2222.85      1545.71 o                         
  15   1   4      11179.89      12034.25      1297.14 o                         
 -16   2   4       1346.33       4102.84      2037.14 o                         
 -15   2   4       6569.40       5624.08       730.29 o                         
 -14   2   4      10866.75      12519.96      1109.92 o                         
 -13   2   4      13983.84      16727.79      1548.57 o                         
 -12   2   4       7153.73       7787.61       781.64 o                         
 -11   2   4       2416.93       2079.58       410.00 o                         
 -10   2   4      27923.39      28246.62       790.97 o                         
  -9   2   4      14776.32      16032.36       577.15 o                         
  -8   2   4      90037.14      89532.37      4408.00 o                         
  -7   2   4       6729.51       6356.44       197.66 o                         
  -6   2   4       9956.61      11257.74       239.59 o                         
  -5   2   4     105084.95     105885.69      1564.59 o                         
  -4   2   4      27235.37      27319.39       580.24 o                         
  -3   2   4      77146.12      75765.13      1410.25 o                         
  -2   2   4       2244.30       2972.94        90.68 o                         
  -1   2   4      38518.70      39501.43       729.11 o                         
   0   2   4     276449.12     270862.56      5658.11 o                         
   1   2   4      18007.26      14842.18       217.79 o                         
   2   2   4     193405.75     198192.83      2575.72 o                         
   3   2   4      18776.61      18390.51       600.03 o                         
   4   2   4       1962.02       2597.14       103.89 o                         
   5   2   4     124809.98     122291.84      1970.10 o                         
   6   2   4      21317.25      22516.77       353.43 o                         
   7   2   4      20988.81      19326.78       477.89 o                         
   8   2   4      48191.60      49178.47      1003.85 o                         
   9   2   4      42591.29      44188.53      1393.91 o                         
  10   2   4      32640.09      31931.14       954.75 o                         
  11   2   4       7363.78       7905.69       531.29 o                         
  12   2   4      10503.18      11470.61      1322.85 o                         
  13   2   4      28289.38      28303.24      2567.13 o                         
  14   2   4        816.28       2191.42      1171.42 o                         
  15   2   4        910.70       1253.46       543.01 o                         
 -16   3   4      12495.35      10932.67      1070.37 o                         
 -15   3   4      14239.71      13520.72       907.29 o                         
 -14   3   4       5321.06       5025.35       657.08 o                         
 -13   3   4       1754.50       3286.04      1025.71 o                         
 -12   3   4       1086.09       1125.58       309.33 o                         
 -11   3   4       5365.25       4977.13       389.51 o                         
 -10   3   4       4917.08       5935.32       619.11 o                         
  -9   3   4       4772.53       4585.17       413.89 o                         
  -8   3   4      16832.88      16434.25      1008.12 o                         
  -7   3   4     136390.66     138935.72      4624.56 o                         
  -6   3   4      41050.95      40067.95      1043.35 o                         
  -5   3   4       6442.94       6653.65       361.85 o                         
  -4   3   4       1687.40       1950.87        94.10 o                         
  -3   3   4      23786.15      24188.19       814.06 o                         
  -2   3   4      50135.93      55336.19      1366.25 o                         
  -1   3   4     154013.19     142592.55      6667.96 o                         
   0   3   4        174.60         68.20        65.98 o                         
   1   3   4     401365.91     356788.81      5205.89 o                         
   2   3   4      61758.49      68144.54      1394.30 o                         
   3   3   4      15233.47      14517.81       242.82 o                         
   4   3   4       6556.06       5787.52       117.23 o                         
   5   3   4      13190.30      12601.99       211.59 o                         
   6   3   4      12396.73      13042.81       318.37 o                         
   7   3   4      25008.74      22686.69       706.84 o                         
   8   3   4       2243.80       2394.55       229.20 o                         
   9   3   4       7208.90       7443.15       574.14 o                         
  10   3   4       3867.54       4312.11      1244.28 o                         
  11   3   4      36175.81      39145.18      3994.27 o                         
  12   3   4       2568.43       2495.83       485.99 o                         
  13   3   4       2561.38       1377.13       745.49 o                         
  14   3   4         44.20        770.53       631.43 o                         
  15   3   4       2921.43       2837.90       634.64 o                         
 -16   4   4         12.98        568.57      1054.28 o                         
 -15   4   4       4036.09       8524.58      2088.56 o                         
 -14   4   4        423.10       1942.66       480.66 o                         
 -13   4   4       4043.67       5642.37       940.00 o                         
 -12   4   4       1006.39       1723.35       613.32 o                         
 -11   4   4       1413.60       1951.69       992.70 o                         
 -10   4   4       5624.88       6752.28       731.14 o                         
  -9   4   4      70520.69      78630.80      2847.14 o                         
  -8   4   4       7677.91       8262.41       801.28 o                         
  -7   4   4        357.70        824.43       271.81 o                         
  -6   4   4      31433.20      34264.47       817.36 o                         
  -5   4   4       3855.12       4092.14       170.05 o                         
  -4   4   4       4760.28       4243.24       195.47 o                         
  -3   4   4        840.72        915.49       124.13 o                         
  -2   4   4      14943.33      19602.84       435.31 o                         
  -1   4   4     122196.38     111040.17      3002.36 o                         
   0   4   4     190280.16     212601.12      4333.42 o                         
   1   4   4     157959.95     151608.94      2293.78 o                         
   2   4   4       4529.57       4094.83       131.97 o                         
   3   4   4      26904.34      26865.59       421.11 o                         
   4   4   4       6143.50       6706.08       148.34 o                         
   5   4   4       4615.92       4896.00       292.30 o                         
   6   4   4      26250.36      29398.50       548.07 o                         
   7   4   4       2809.85       2559.24       213.81 o                         
   8   4   4       7109.56       7919.15       372.25 o                         
   9   4   4      59461.26      56329.12      1643.10 o                         
  10   4   4       6911.02       6918.45       548.39 o                         
  11   4   4       2996.75       2569.85       539.05 o                         
  12   4   4       8183.47       8647.97      1023.08 o                         
  13   4   4       6240.09       5994.27       705.71 o                         
  14   4   4        514.20       1489.96       533.03 o                         
  15   4   4         37.74       1494.85       754.64 o                         
 -16   5   4        186.57        815.58       698.72 o                         
 -15   5   4      16117.52      15848.75      1438.01 o                         
 -14   5   4        769.55       1854.57       760.24 o                         
 -13   5   4       4176.87       3312.15       640.00 o                         
 -12   5   4        123.83       1092.11       328.32 o                         
 -11   5   4       4606.59       4659.66       582.30 o                         
 -10   5   4        195.32       2691.43       801.43 o                         
  -9   5   4       1438.79       1801.14       221.66 o                         
  -8   5   4       1559.09       1790.36       150.92 o                         
  -7   5   4      64797.97      63354.16      2389.01 o                         
  -6   5   4      10162.68      10182.04       289.09 o                         
  -5   5   4       2074.90       2251.61       143.58 o                         
  -4   5   4        140.01         58.99       122.33 o                         
  -3   5   4      19308.22      20268.64       420.11 o                         
  -2   5   4       5836.71       6944.49       284.14 o                         
  -1   5   4      33361.25      34400.41       807.75 o                         
   0   5   4       5041.92       4430.30       161.66 o                         
   1   5   4      68374.07      68459.16      1001.72 o                         
   2   5   4       4852.70       5333.56       123.65 o                         
   3   5   4      40307.42      37930.94       530.33 o                         
   4   5   4       1566.51       1780.09       122.48 o                         
   5   5   4      22203.00      20655.16       404.97 o                         
   6   5   4       3151.95       2891.96       158.64 o                         
   7   5   4      29055.02      27586.36       831.92 o                         
   8   5   4       8797.05      10056.54       352.43 o                         
   9   5   4       2608.90       2711.63       363.03 o                         
  10   5   4       4192.31       4428.92       407.34 o                         
  11   5   4      15581.37      16629.98       990.81 o                         
  12   5   4       1127.52       2703.10       400.49 o                         
  13   5   4        449.20        625.71       457.14 o                         
  14   5   4        232.72        854.28      1028.57 o                         
  15   5   4       5270.14       4502.84      1542.85 o                         
 -15   6   4       2908.33       4208.27      1449.30 o                         
 -14   6   4        107.25       1615.89       636.14 o                         
 -13   6   4      12806.24      14020.21      1742.85 o                         
 -12   6   4        790.76        591.59       459.71 o                         
 -11   6   4        438.39       1663.94       401.33 o                         
 -10   6   4       2380.22       2826.76       517.14 o                         
  -9   6   4      56182.20      56271.62      1549.66 o                         
  -8   6   4      74922.02      77158.80      1585.49 o                         
  -7   6   4      11404.59      12860.26       452.48 o                         
  -6   6   4      10870.74      11605.59       392.63 o                         
  -5   6   4      11290.03      12919.77       862.04 o                         
  -4   6   4       6625.97       7574.39       343.42 o                         
  -3   6   4      15276.63      13655.87       319.67 o                         
  -2   6   4       4520.28       4141.79       167.74 o                         
  -1   6   4      81598.84      77692.05      2016.85 o                         
   0   6   4      28365.94      31742.43       641.71 o                         
   1   6   4     143632.25     129941.81      2032.45 o                         
   2   6   4       2271.83       2448.92       141.04 o                         
   3   6   4      31743.10      31825.43       457.27 o                         
   4   6   4      77141.52      82268.95      1230.03 o                         
   5   6   4       9321.98       8670.83       478.54 o                         
   6   6   4         78.07        365.38       288.15 o                         
   7   6   4       3991.85       3489.93       328.25 o                         
   8   6   4      13544.23      13038.39      1007.06 o                         
   9   6   4      37099.35      36768.31      1822.36 o                         
  10   6   4       8877.52       9053.21       737.84 o                         
  11   6   4       1235.47       2432.20       357.17 o                         
  12   6   4        474.60        353.33       360.34 o                         
  13   6   4       2853.95       2697.45       713.09 o                         
  14   6   4        127.21       1964.26       904.10 o                         
  15   6   4        586.64       2485.71      2317.14 o                         
 -15   7   4      11867.23      10373.03      1078.39 o                         
 -14   7   4        516.02       1196.34       666.21 o                         
 -13   7   4       1832.50       2728.74       721.43 o                         
 -12   7   4        554.20       1236.70       836.97 o                         
 -11   7   4      20411.01      22501.84      1240.01 o                         
 -10   7   4       2246.78       3527.87       836.24 o                         
  -9   7   4        899.02        816.50       247.84 o                         
  -8   7   4      47009.71      52447.47      1172.28 o                         
  -7   7   4      66103.63      67931.29      1995.57 o                         
  -6   7   4      35329.03      35141.20      1441.51 o                         
  -5   7   4       4440.73       4591.92       192.28 o                         
  -4   7   4      11270.30      11524.58       822.52 o                         
  -3   7   4      73998.66      71005.68      1475.93 o                         
  -2   7   4      32462.08      30536.69       631.72 o                         
  -1   7   4      74881.31      70881.75      1617.76 o                         
   0   7   4        999.64        941.64        94.15 o                         
   1   7   4      51250.52      49419.29      1365.43 o                         
   2   7   4      99330.53     101515.97      1478.68 o                         
   3   7   4      54948.07      51118.77       907.77 o                         
   4   7   4        746.17        596.13       116.88 o                         
   5   7   4        818.27        484.13       168.67 o                         
   6   7   4      11226.14      11625.72       681.68 o                         
   7   7   4      12452.07      13355.82      1112.14 o                         
   8   7   4      36462.19      36529.03       859.29 o                         
   9   7   4        874.84        789.61       413.79 o                         
  10   7   4      22712.73      24483.76       737.14 o                         
  11   7   4      15643.68      15764.68      1026.54 o                         
  12   7   4       8726.05      10511.57      1674.28 o                         
  13   7   4        988.13       1807.54       725.72 o                         
  14   7   4        154.11       1248.18       615.76 o                         
  15   7   4      10090.59       9745.68      1734.28 o                         
 -15   8   4        707.76       2145.71      1251.42 o                         
 -14   8   4      11031.90      11106.03       889.69 o                         
 -13   8   4      31994.95      35427.27      3321.42 o                         
 -12   8   4       1387.82       2205.34      1587.14 o                         
 -11   8   4        399.10        668.99       372.15 o                         
 -10   8   4      23181.24      22614.53      1020.18 o                         
  -9   8   4      25701.09      28089.21       960.71 o                         
  -8   8   4      32147.66      33079.75       826.29 o                         
  -7   8   4       5892.04       5894.34       285.59 o                         
  -6   8   4      28805.21      30056.71      1635.71 o                         
  -5   8   4      48074.02      46182.32      1993.94 o                         
  -4   8   4       4560.73       4475.81       210.01 o                         
  -3   8   4      16356.87      15890.77       746.31 o                         
  -2   8   4       9971.71      11521.58       590.00 o                         
  -1   8   4      67320.34      67484.45      2473.09 o                         
   0   8   4     337353.75     357341.06      7312.05 o                         
   1   8   4      48548.53      46185.98       988.35 o                         
   2   8   4        375.38        739.71        98.42 o                         
   3   8   4      16161.02      16683.54       355.46 o                         
   4   8   4      28365.03      29746.75       500.95 o                         
   5   8   4      63176.57      61047.20      1184.75 o                         
   6   8   4       9764.99      10417.60       360.40 o                         
   7   8   4       1469.08       1321.41       261.63 o                         
   8   8   4      69174.44      65533.33      3734.68 o                         
  15   0 -10       3499.18       3619.99      1180.00 o                         
  13   0  -8      31053.66      36742.74      2074.28 o                         
  11   0  -6        578.78        371.43       488.57 o                         
   9   0  -4       1681.83       1977.14       480.00 o                         
   7   0  -2       5284.29       5294.58       381.69 o                         
   5   0   0      59144.11      61808.55      1751.57 o                         
   3   0   2      10623.91      10540.35       570.00 o                         
   1   0   4       8085.52       3826.88       118.17 o                         
   9   8   4      13225.35      14063.11       623.06 o                         
  10   8   4      31822.29      31996.87       980.51 o                         
  11   8   4        578.40       1072.10       672.24 o                         
  12   8   4       2915.18       4009.56       624.71 o                         
  13   8   4      15251.38      16454.87      1114.68 o                         
  14   8   4        262.72       1521.32      1944.28 o                         
  15   8   4       2621.01       3365.63       891.02 o                         
 -15   9   4      12470.58       9207.26      1270.46 o                         
 -14   9   4       2150.94       2177.67       559.80 o                         
 -13   9   4       1991.79       3881.08      1889.99 o                         
 -12   9   4       1218.64        402.99       602.45 o                         
 -11   9   4      20599.29      22268.71       944.29 o                         
 -10   9   4      18811.68      20796.38      1850.43 o                         
  -9   9   4       4052.25       4469.77       395.84 o                         
  -8   9   4      56347.64      58438.98      2125.71 o                         
  -7   9   4      14337.51      14654.64       555.71 o                         
  -6   9   4     125054.46     130769.58      4269.99 o                         
  -5   9   4      16844.72      17208.18       581.09 o                         
  -4   9   4        390.57        806.50       181.20 o                         
  -3   9   4      35831.97      35239.68       832.38 o                         
  -2   9   4     139967.84     138849.00      3417.68 o                         
  -1   9   4       1921.17       1623.54       412.86 o                         
   0   9   4        525.60        989.38       345.95 o                         
   1   9   4       5037.56       4984.96       183.73 o                         
   2   9   4     249510.78     249034.98      3968.16 o                         
   3   9   4      33676.41      31607.18       612.80 o                         
   4   9   4       1469.31       1593.50       280.43 o                         
   5   9   4       6591.58       5849.43       312.18 o                         
   6   9   4      15964.25      14939.24       404.59 o                         
   7   9   4      50012.27      50090.37      1551.27 o                         
   8   9   4      16024.59      16592.84       582.60 o                         
   9   9   4       2571.79       2834.24       393.90 o                         
  10   9   4      30930.30      30688.40      1066.51 o                         
  11   9   4       4712.87       4966.34      1771.65 o                         
  12   9   4      17108.28      19213.81      1295.78 o                         
  13   9   4       1931.48       2348.01       805.97 o                         
  14   9   4        200.62       -171.07       684.28 o                         
 -15  10   4       1577.84        654.85       671.42 o                         
 -14  10   4      15966.68      16060.43      1185.71 o                         
 -13  10   4      30175.14      27783.97      1607.09 o                         
 -12  10   4        787.15       1838.05       529.03 o                         
 -11  10   4        563.81       1166.67       485.64 o                         
 -10  10   4      18101.10      19440.80       702.20 o                         
  -9  10   4       6246.23       8505.55      2095.71 o                         
  -8  10   4     103534.30     108820.64      5419.98 o                         
  -7  10   4        246.90        -64.29       257.14 o                         
  -6  10   4      39729.81      40353.43       887.50 o                         
  -5  10   4      42236.04      42107.91      1069.42 o                         
  -4  10   4       3885.59       4468.42       542.76 o                         
  -3  10   4      23442.94      22312.61       674.11 o                         
  -2  10   4       4486.04       4170.20       253.75 o                         
  -1  10   4      28253.26      27694.93      1394.28 o                         
   0  10   4     403514.91     406745.94     11014.26 o                         
   1  10   4       8045.51       9332.63       317.57 o                         
   2  10   4        155.09         82.54       194.74 o                         
   3  10   4       8720.76       8319.06       351.36 o                         
   4  10   4      26175.16      26779.32       593.27 o                         
   5  10   4      58218.53      57029.08      1317.83 o                         
   6  10   4       6408.64       6380.64       827.14 o                         
   7  10   4       1391.70       2082.85       293.32 o                         
   8  10   4      54929.37      57673.74      1594.66 o                         
   9  10   4      14136.13      12908.52       632.86 o                         
  10  10   4      60997.88      61712.52      3425.70 o                         
  11  10   4        184.70        483.77       358.57 o                         
  12  10   4      16744.21      19010.33      1192.85 o                         
  13  10   4      25272.16      25866.62      1243.15 o                         
  14  10   4        493.00       1076.57       806.54 o                         
 -14  11   4       3270.26       3096.87       925.71 o                         
 -13  11   4        205.38       1372.06      1524.13 o                         
 -12  11   4       2141.57       1512.70       632.65 o                         
 -11  11   4      15007.87      16688.73       894.69 o                         
 -10  11   4      16114.94      16739.83       764.51 o                         
  -9  11   4        773.84       1449.03      1410.00 o                         
  -8  11   4      93268.52      90963.80      3364.27 o                         
  -7  11   4      10382.48      11471.13      1375.71 o                         
  -6  11   4      44473.11      46020.06      1304.49 o                         
  -5  11   4      11290.00      11168.99       403.17 o                         
  -4  11   4       1011.57       1827.73       531.54 o                         
  -3  11   4      15899.14      14876.40       523.77 o                         
  -2  11   4      38589.22      40897.36      1002.42 o                         
  -1  11   4       8712.19       8841.22       533.65 o                         
   0  11   4        277.91        334.45       284.28 o                         
   1  11   4       6921.16       7257.14       381.16 o                         
   2  11   4      81474.41      82477.11      2122.82 o                         
   3  11   4      17613.71      18001.71       454.34 o                         
   4  11   4        456.31       1170.03      2186.91 o                         
   5  11   4       7976.24       7743.62       349.89 o                         
   6  11   4        873.86        950.51       256.92 o                         
   7  11   4      25761.68      25684.33       802.13 o                         
   8  11   4       5593.53       8441.48       744.28 o                         
   9  11   4       4373.07       4071.62       659.22 o                         
  10  11   4      20929.81      21719.02      1650.00 o                         
  11  11   4      11697.42      12351.99       720.83 o                         
  12  11   4       7802.50      10125.39      1579.99 o                         
  13  11   4       1114.07        990.07       464.34 o                         
  14  11   4        340.33        577.60      1608.27 o                         
 -14  12   4       6993.83       8238.61      3002.85 o                         
 -13  12   4      10446.78      10556.51      1405.99 o                         
 -12  12   4       1265.93        381.28       452.77 o                         
 -11  12   4        996.57        911.75       492.20 o                         
 -10  12   4       7547.96       9772.63       813.31 o                         
  -9  12   4      14807.53      15678.10       822.62 o                         
  -8  12   4      60139.02      63714.65      2317.23 o                         
  -7  12   4      12395.21      13002.02       570.45 o                         
  -6  12   4      14465.53      14656.14       505.72 o                         
  -5  12   4      28174.91      28555.58       807.08 o                         
  -4  12   4       3802.62       9156.27      1757.46 o                         
  -3  12   4       7715.36       8409.21       862.51 o                         
  -2  12   4       6774.71       7036.69       288.59 o                         
  -1  12   4      29976.38      28231.29      1110.48 o                         
   0  12   4      60399.74      61242.48      2226.41 o                         
   1  12   4      20376.38      20296.71       780.59 o                         
   2  12   4      18566.50      20018.03       949.09 o                         
   3  12   4       5954.12       5380.05       305.77 o                         
   4  12   4       9403.80      12132.83      1386.46 o                         
   5  12   4      27443.78      26769.12       951.71 o                         
   6  12   4      16665.94      16799.62       536.62 o                         
   7  12   4       5912.35       6019.37       588.57 o                         
   8  12   4      31413.71      33499.12      1054.41 o                         
   9  12   4      27145.41      23156.86      1177.26 o                         
  10  12   4      13038.73      13088.22       638.00 o                         
  11  12   4       2159.14       2437.14       634.28 o                         
  12  12   4       5020.03       4632.22      1180.00 o                         
  13  12   4       7796.84       7591.97       660.03 o                         
 -13  13   4        185.38       1747.72      2492.85 o                         
 -12  13   4        817.30       1358.59       580.43 o                         
 -11  13   4       5505.96       5921.01       620.38 o                         
 -10  13   4        829.05       1192.07       640.68 o                         
  -9  13   4       1090.16        635.51       411.43 o                         
  -8  13   4       4774.07       6301.39      1271.42 o                         
  -7  13   4      39078.21      37863.58      1991.42 o                         
  -6  13   4      21421.90      20376.27      1081.43 o                         
  -5  13   4        910.48       1149.50       301.84 o                         
  -4  13   4       1141.21       1532.91       250.50 o                         
  -3  13   4       2068.95       2913.28       256.87 o                         
  -2  13   4        156.24       1103.88       310.70 o                         
  -1  13   4      15688.16      15207.01       782.85 o                         
   0  13   4         18.16         27.78       414.28 o                         
   1  13   4      18159.14      16867.42       662.85 o                         
   2  13   4      24317.06      30456.29      2188.56 o                         
   3  13   4      26293.79      25863.00       879.73 o                         
   4  13   4        720.46       1047.46       410.53 o                         
   5  13   4       5197.10       4835.48       639.37 o                         
   6  13   4       4943.67       4999.31       593.43 o                         
   7  13   4      13147.72      13958.74      1617.14 o                         
   8  13   4       1273.09       1499.55       732.85 o                         
   9  13   4       2880.98       2386.42      1120.00 o                         
  10  13   4        954.63       1501.65      1057.14 o                         
  11  13   4      19692.78      22340.78      1715.80 o                         
  12  13   4        919.26       2114.28      1057.14 o                         
  13  13   4       2000.81       1616.12      1147.77 o                         
 -13  14   4       2894.85       4368.56      1765.71 o                         
 -12  14   4        563.64       -112.74       450.97 o                         
 -11  14   4       1325.31        150.81      1028.57 o                         
 -10  14   4        301.23       2519.99       680.00 o                         
  -9  14   4      41317.09      38806.32      1805.71 o                         
  -8  14   4        167.11       1520.82       482.91 o                         
  -7  14   4       5815.45       5099.89       695.71 o                         
  -6  14   4         73.48        960.37       348.27 o                         
  -5  14   4      14243.72      12543.11      1008.73 o                         
  -4  14   4       1968.90       4244.34      1095.71 o                         
  -3  14   4       3325.34       3164.06       242.16 o                         
  -2  14   4       2127.72       2082.85       262.86 o                         
  -1  14   4      24378.44      22528.50      1471.42 o                         
   0  14   4      25263.77      28171.34      1588.57 o                         
   1  14   4      33948.75      39104.04      4562.84 o                         
   2  14   4        734.30        865.02       317.14 o                         
   3  14   4      11280.55      10329.20      1574.28 o                         
   4  14   4       9886.46      13504.72      1305.56 o                         
   5  14   4       6080.63       6783.07       423.59 o                         
   6  14   4       4499.40       4800.87       336.26 o                         
   7  14   4       1991.45       3579.75       593.66 o                         
   8  14   4        302.31        330.95       514.28 o                         
   9  14   4      28269.55      28624.14      1603.80 o                         
  10  14   4        587.05       1000.00       480.00 o                         
  11  14   4       1375.50       2257.14       705.71 o                         
  12  14   4       1644.78         28.57      1068.57 o                         
 -12  15   4       1156.34       1558.35       659.54 o                         
 -11  15   4      10306.30       9645.68      1194.28 o                         
 -10  15   4       1496.36       2235.13       697.20 o                         
  -9  15   4        116.30        -78.00       702.86 o                         
  -8  15   4        211.10        657.71       360.79 o                         
  -7  15   4      26519.56      27976.77      2651.42 o                         
  -6  15   4      25559.54      26670.06      2509.99 o                         
  -5  15   4       4282.00       3798.23       311.51 o                         
  -4  15   4       3462.03       3539.99       462.86 o                         
  -3  15   4      41518.11      40427.83      1535.07 o                         
  -2  15   4       9252.00      10251.40      1197.14 o                         
   0  15   4         43.78        -79.77       329.80 o                         
   1  15   4      12793.68      14362.81       891.43 o                         
   2  15   4      10953.70      15604.30       880.51 o                         
   3  15   4      39965.36      39394.45      1519.56 o                         
   4  15   4       6610.92       6407.89       822.50 o                         
   5  15   4       2588.82       2246.50       500.17 o                         
   6  15   4        494.26        631.86       371.43 o                         
   7  15   4      18556.25      16988.72       744.09 o                         
   8  15   4       1051.31        785.53       340.87 o                         
   9  15   4       1953.41       2029.06       454.28 o                         
  10  15   4       4621.70       3847.63       620.00 o                         
  11  15   4      11436.23      11128.39      1152.85 o                         
  12  15   4       1679.77       4467.47      1189.09 o                         
 -12  16   4         33.87       1193.22      1128.95 o                         
 -11  16   4         12.16       -198.57       794.28 o                         
 -10  16   4       5699.93       5479.98       877.14 o                         
  -9  16   4       8726.09      10272.31       797.83 o                         
  -8  16   4       3727.92       4542.69       608.92 o                         
  -7  16   4       5730.22       5062.84       794.28 o                         
  -6  16   4       6537.77       7475.74       688.57 o                         
  -5  16   4      22380.09      25567.03      1613.29 o                         
  -4  16   4      11785.13      12108.53       705.71 o                         
  -3  16   4       7614.11       7934.26       571.43 o                         
  -2  16   4       1152.82       2011.01       644.28 o                         
  -1  16   4       6835.86       8579.97       845.71 o                         
   0  16   4       3529.14       4257.13       508.57 o                         
   2  16   4       2183.56       2265.35       452.14 o                         
   3  16   4       3710.65       4571.41       480.00 o                         
   4  16   4      38562.61      42805.58      3777.13 o                         
   5  16   4      10659.37      11341.01       685.01 o                         
   6  16   4        179.25        181.72       489.91 o                         
   7  16   4        585.79       1557.77       806.25 o                         
   8  16   4       5999.21       6916.47       702.19 o                         
   9  16   4      12731.83       9950.33      1042.62 o                         
  10  16   4      20142.77      17739.94      1485.71 o                         
  11  16   4        247.37       -155.77       770.00 o                         
 -11  17   4      12998.34      10319.97      1545.71 o                         
 -10  17   4       5472.58       7459.98      1460.00 o                         
  -9  17   4         57.17       -207.14       828.57 o                         
  -8  17   4      13755.21      13017.10      1234.28 o                         
  -5  17   4       2024.02       2368.56       888.57 o                         
  -2  17   4      24002.26      24925.63      1654.28 o                         
   0  17   4          4.99       -135.71       542.86 o                         
   1  17   4      13731.38      15645.66      1014.28 o                         
   2  17   4      63569.14      63091.23      3311.42 o                         
   4  17   4       2017.48       2145.71       891.43 o                         
   5  17   4       1879.44       1577.14       482.86 o                         
   7  17   4      13115.76      12931.99      1802.85 o                         
   8  17   4      24157.48      23557.07      1711.42 o                         
   9  17   4       4010.30       2657.13       905.71 o                         
  10  17   4      19762.81      18148.51      1274.28 o                         
  11  17   4       7269.13       5451.04       941.78 o                         
 -10  18   4      10882.67      11848.00      1417.14 o                         
  -9  18   4       2953.33       2437.14       885.71 o                         
  -7  18   4        369.75       1085.71      1682.85 o                         
  -3  18   4      13238.84      14239.95      1168.57 o                         
  -2  18   4        554.00       -128.57       514.28 o                         
   0  18   4      60851.61      56962.67      3228.56 o                         
   1  18   4       2110.21       2855.28       442.09 o                         
   2  18   4       1327.25       2691.42       737.14 o                         
   4  18   4      22346.15      26605.63      1654.28 o                         
   5  18   4      24399.05      26551.34      2094.28 o                         
   8  18   4      21372.30      18422.80      1422.85 o                         
   9  18   4       4552.10       5505.70      1154.28 o                         
  10  18   4      20171.01      19825.65      2188.56 o                         
 -10  19   4       3791.77      10457.11      7088.55 o                         
  -9  19   4         80.58       -300.00      1200.00 o                         
  -8  19   4       7215.92       6499.98       845.71 o                         
  -7  19   4       3199.87       4594.27      2245.71 o                         
  -6  19   4      29292.21      30665.62      1954.28 o                         
  -3  19   4      42414.18      38577.02      2322.85 o                         
  -2  19   4      20159.11      22528.50      1674.28 o                         
  -1  19   4       4600.58       3682.85       862.85 o                         
   1  19   4        555.08       1221.65      1272.85 o                         
   2  19   4      44286.22      41485.58      2479.99 o                         
   5  19   4       8136.07       8299.97      1017.14 o                         
   6  19   4       1053.46       1885.71       880.00 o                         
   8  19   4      23245.60      21034.22      1911.42 o                         
   9  19   4       1829.92       3931.42      1228.57 o                         
  -9  20   4       3407.80       2022.85      1945.71 o                         
  -8  20   4      21118.51      21279.93      2268.56 o                         
  -6  20   4       3178.40       2605.71       657.14 o                         
  -4  20   4        889.33       2222.85       877.14 o                         
  -2  20   4        665.30         57.14       688.57 o                         
  -1  20   4       5736.37       5811.41       825.71 o                         
   1  20   4       1778.03       1511.42       540.00 o                         
   2  20   4       3368.48       3322.85       602.86 o                         
   3  20   4       5741.91       6019.98       971.43 o                         
   8  20   4      18701.15      18057.08      1908.57 o                         
  -8  21   4       9078.80      12979.96      1579.99 o                         
  -6  21   4      13257.99      12445.67      1394.28 o                         
  -5  21   4        913.08        508.79       422.68 o                         
  -3  21   4      15123.45      14247.12       953.38 o                         
   1  21   4       6071.67       5657.12      1525.71 o                         
   2  21   4      17979.83      19919.94      1480.00 o                         
   5  21   4       1813.53       1054.28       714.28 o                         
   6  21   4        183.71        825.71       882.85 o                         
  -4  22   4        366.83       1222.85      1194.28 o                         
   0  22   4       3416.04       3519.99       722.85 o                         
   1  22   4       5246.59       5382.84       942.85 o                         
   4  22   4       6219.05       7085.69      1054.28 o                         
  -2  23   4        414.49       2257.14      1140.00 o                         
  -1  23   4       2033.42       9777.11     20859.93 o                         
   0  23   4          2.69        542.86      1428.57 o                         
   1  23   4       3993.41       3322.85       682.85 o                         
 -16   1   5       3635.17       6280.65      1012.39 o                         
 -15   1   5      14910.54      13514.73      1877.14 o                         
 -14   1   5       1306.77       2119.57       540.73 o                         
 -13   1   5        933.22       1573.94       538.12 o                         
 -12   1   5       3190.09       4085.28       553.01 o                         
 -11   1   5       6430.11       7381.39       572.75 o                         
 -10   1   5          9.90       1838.30      1182.15 o                         
  -9   1   5       2337.05       2604.74       294.73 o                         
  -8   1   5       2915.04       4420.35       721.17 o                         
  -7   1   5     128745.72     128933.26      2817.17 o                         
  -1   0   6      43743.21      36863.66       873.63 o                         
  -3   0   8      43595.43      42646.58       887.88 o                         
  -5   0  10      99845.23      97730.45      1903.98 o                         
  -7   0  12       8823.76       8454.42       791.43 o                         
  -9   0  14      17306.99      15972.35      1518.57 o                         
 -11   0  16         41.22         57.14       517.14 o                         
 -13   0  18      23871.90      23602.78      1628.14 o                         
 -15   0  20       1026.60       1605.71      1260.00 o                         
  -6   1   5      70245.95      68017.65      1230.16 o                         
  -5   1   5       2045.74       2274.59       107.98 o                         
  -4   1   5       3192.34       2942.48       137.74 o                         
  -3   1   5     130656.59     135012.14      2702.56 o                         
  -2   1   5       8620.57       6820.92       152.31 o                         
  -1   1   5       1902.97       1072.32       143.51 o                         
   0   1   5        592.59        161.03        98.56 o                         
   1   1   5      12418.99      12722.19       222.63 o                         
   2   1   5       9673.48      10207.48       317.95 o                         
   3   1   5      76232.27      70707.27      1091.61 o                         
   4   1   5       7768.81       7098.90       296.92 o                         
   5   1   5      18006.58      16676.22       291.28 o                         
   6   1   5       7451.42       8048.30       194.72 o                         
   7   1   5      38113.58      35117.69       635.98 o                         
   8   1   5       9779.72      10729.19       322.49 o                         
   9   1   5       1871.19       1717.18       431.01 o                         
  10   1   5       1956.13       2915.81       350.44 o                         
  11   1   5      30789.60      28971.28      2529.99 o                         
  12   1   5      10292.48       9933.89       536.16 o                         
  13   1   5       1470.55         57.14       688.57 o                         
 -16   2   5       1423.94       2004.15       997.14 o                         
 -15   2   5       3076.43       3448.19       746.52 o                         
 -14   2   5      23095.23      19740.69      1875.71 o                         
 -13   2   5      14765.92      15812.52      1290.31 o                         
 -12   2   5       3952.88       5223.80      1003.64 o                         
 -11   2   5        938.21        788.37       275.73 o                         
 -10   2   5        505.89       1023.35       490.33 o                         
  -9   2   5      19452.22      19666.44       561.03 o                         
  -8   2   5       7222.59       7530.08       400.81 o                         
  -7   2   5       7258.22       8060.34       503.12 o                         
  -6   2   5      38718.84      41069.51       991.80 o                         
  -5   2   5      25869.91      26538.43       553.03 o                         
  -4   2   5      18089.04      22178.82       598.89 o                         
  -3   2   5     100968.51      97792.74      1674.57 o                         
  -2   2   5        162.98        666.23        90.31 o                         
  -1   2   5      24456.73      21311.21       430.12 o                         
   0   2   5      55493.01      51567.34      1093.80 o                         
   2   2   5      18798.60      20108.50       270.12 o                         
   3   2   5       9292.15       9987.53       175.27 o                         
   4   2   5     112600.47     118115.63      1474.47 o                         
   5   2   5      58557.30      56312.17       709.34 o                         
   6   2   5      20482.01      20350.11       351.38 o                         
   7   2   5      10339.15       9404.80       472.60 o                         
   8   2   5       3937.65       3456.68       248.60 o                         
   9   2   5      55561.72      54551.14      1781.26 o                         
  10   2   5       7909.95       7534.06       751.43 o                         
  11   2   5       1623.59       1028.92       324.25 o                         
  12   2   5      13349.78      13072.35       955.71 o                         
  13   2   5      17247.46      12614.83      1193.86 o                         
  14   2   5      12216.30      12559.96      1288.57 o                         
  15   2   5        331.16       1282.85      2882.85 o                         
 -16   3   5      18698.30      16028.52      1625.71 o                         
 -15   3   5       6464.39       9708.62      1046.81 o                         
 -14   3   5      14913.31      16244.53      1057.02 o                         
 -13   3   5       1275.44       2098.30       761.02 o                         
 -12   3   5      10213.58      10602.45       545.11 o                         
 -11   3   5      30340.68      32580.11      1345.71 o                         
 -10   3   5        846.02       1238.23       245.83 o                         
  -9   3   5       5162.06       4782.95       357.51 o                         
  -8   3   5      22682.19      23667.57       562.68 o                         
  -7   3   5      82071.10      81408.69      1632.96 o                         
  -6   3   5      91009.12      94349.88      2518.48 o                         
  -5   3   5       5342.61       4952.36       219.67 o                         
  -4   3   5       1044.52        975.66       264.34 o                         
  -3   3   5      47376.07      49375.21      1181.09 o                         
  -2   3   5       1407.43       1737.21       258.55 o                         
  -1   3   5     544107.81     497511.59     18003.47 o                         
   0   3   5       7286.60       6737.98       189.04 o                         
   1   3   5     349371.53     333650.00      5255.52 o                         
   2   3   5      93864.69      98156.64      1750.19 o                         
   3   3   5      21538.14      21694.78       307.32 o                         
   4   3   5       1164.00       1361.59       102.73 o                         
   5   3   5       6234.37       6341.13       221.87 o                         
   6   3   5       6482.32       7138.58       200.73 o                         
   7   3   5      52064.45      48942.23      1091.77 o                         
   8   3   5        205.55        187.38       125.04 o                         
   9   3   5       8403.86       9652.15      1008.63 o                         
  10   3   5      27958.40      28446.71      1263.78 o                         
  11   3   5      16803.42      18074.97       863.17 o                         
  12   3   5      32461.99      36100.51      1296.85 o                         
  13   3   5        979.47       1612.24       904.14 o                         
  14   3   5       3356.61        740.00      1031.43 o                         
  15   3   5       5139.69       6859.98      1877.14 o                         
 -16   4   5       1064.74       1866.07       732.42 o                         
 -15   4   5        159.06       -114.29      1080.00 o                         
 -14   4   5      42845.43      43204.72      3621.42 o                         
 -13   4   5      11820.91      12094.58      4438.56 o                         
 -12   4   5      15420.83      15203.85       847.14 o                         
 -11   4   5       4300.72       4976.30       451.10 o                         
 -10   4   5        335.07        872.74       342.14 o                         
  -9   4   5      95762.91      99500.87      3249.58 o                         
  -8   4   5      35024.09      37445.88      1334.50 o                         
  -7   4   5        496.64        701.49       130.91 o                         
  -6   4   5      19830.95      20891.73       561.27 o                         
  -5   4   5      16441.77      14841.56       539.41 o                         
  -4   4   5      52464.40      55822.74       879.59 o                         
  -3   4   5      72166.12      73092.90      1587.63 o                         
  -2   4   5       2373.94       2651.88       148.94 o                         
  -1   4   5     214575.53     211416.88      7560.54 o                         
   0   4   5     158001.72     166775.83      3336.40 o                         
   1   4   5      66344.81      66545.27      1035.93 o                         
   2   4   5       9860.35      10134.33       173.62 o                         
   3   4   5       1537.89       1436.14        78.86 o                         
   4   4   5      94217.08      95708.43      1684.98 o                         
   5   4   5      67840.34      63783.85       964.88 o                         
   6   4   5        506.27        685.63       116.74 o                         
   7   4   5       2415.03       2468.12       274.66 o                         
   8   4   5       1335.91       1704.53       159.90 o                         
   9   4   5      67293.95      66993.49      3033.00 o                         
  10   4   5      16792.98      16024.99       994.28 o                         
  11   4   5       1140.29       1855.63       348.48 o                         
  12   4   5      23048.47      23534.61       696.76 o                         
  13   4   5       3172.14       3942.37       988.57 o                         
  14   4   5      19669.88      16721.37      1371.42 o                         
  15   4   5        499.15       1232.84       714.46 o                         
 -16   5   5      33892.73      29899.90      2337.14 o                         
 -15   5   5         22.98        -31.99       772.85 o                         
 -14   5   5      20550.63      20939.19      5729.98 o                         
 -13   5   5       1938.34       2000.10      8428.54 o                         
 -12   5   5       7343.03       7563.25      1530.61 o                         
 -11   5   5      30503.74      31380.92      1116.34 o                         
 -10   5   5        193.60       1427.83       423.42 o                         
  -9   5   5       1941.07       2208.99       545.38 o                         
  -8   5   5       2420.55       2849.90       254.24 o                         
  -7   5   5      34450.70      34542.73       784.03 o                         
  -6   5   5     104250.39     106984.04      1894.94 o                         
  -5   5   5       5503.26       6118.47       197.77 o                         
  -4   5   5       5865.10       6028.31       171.11 o                         
  -3   5   5      59442.74      58478.19      1297.38 o                         
  -2   5   5     107928.38     109411.37      3858.84 o                         
  -1   5   5      89962.84      95910.28      3063.66 o                         
   0   5   5       4064.71       4671.67       167.43 o                         
   1   5   5      15051.49      14906.70       259.12 o                         
   2   5   5      82786.50      89360.45      1257.53 o                         
   3   5   5       3262.84       3507.57       114.40 o                         
   4   5   5        354.53        629.24       218.98 o                         
   5   5   5       2304.92       2181.19       123.40 o                         
   6   5   5      22629.87      23033.86       524.56 o                         
   7   5   5      97177.49      94278.09      2232.64 o                         
   8   5   5       8860.80       7960.51       459.15 o                         
   9   5   5        923.98       1167.57       405.64 o                         
  10   5   5       1493.04       3010.73       400.85 o                         
  11   5   5       7176.35       6922.03       461.11 o                         
  12   5   5      57238.96      55146.97      1873.11 o                         
  13   5   5       4384.93       4084.35       607.45 o                         
  14   5   5       4929.04       3497.94       469.30 o                         
  15   5   5      11580.17      13056.83      1306.34 o                         
 -16   6   5        805.77        798.18       553.26 o                         
 -15   6   5        416.59        687.99       674.45 o                         
 -14   6   5      33426.91      30616.04       967.28 o                         
 -13   6   5      11712.57      11201.33       817.14 o                         
 -12   6   5        266.88        476.92       550.12 o                         
 -11   6   5       3952.80       4785.19       536.85 o                         
 -10   6   5         15.55        163.14       361.30 o                         
  -9   6   5      75082.48      76362.01      1809.00 o                         
  -8   6   5      65939.34      71804.82      1386.52 o                         
  -7   6   5       5483.22       6530.70       323.93 o                         
  -6   6   5      42751.88      43961.32       903.42 o                         
  -5   6   5      21899.67      23013.60       640.95 o                         
  -4   6   5      81421.25      87714.48      1825.75 o                         
  -3   6   5      27727.58      27030.80       510.16 o                         
  -2   6   5        134.32        401.83       115.82 o                         
  -1   6   5     195122.45     188767.38      4212.58 o                         
   0   6   5       4301.41       5193.16       347.23 o                         
   1   6   5     129471.52     129689.44      1954.44 o                         
   2   6   5      26429.11      28413.98       452.81 o                         
   3   6   5      26593.58      27043.37       468.47 o                         
   4   6   5      83326.20      81440.00      1125.43 o                         
   5   6   5      95695.82      92897.27      2065.30 o                         
   6   6   5        581.16        358.30       154.44 o                         
   7   6   5       5140.57       4405.10       226.24 o                         
   8   6   5       1494.13       1208.31       229.22 o                         
   9   6   5      53739.45      51180.16      3087.09 o                         
  10   6   5       5180.94       5973.75       396.85 o                         
  11   6   5        641.20        268.39       585.71 o                         
  12   6   5      26681.27      24392.87      1306.34 o                         
  13   6   5       4311.71       3941.82      1601.42 o                         
  14   6   5      14212.58      15157.21       962.01 o                         
  15   6   5        397.17       2353.82      1311.86 o                         
 -15   7   5       3699.64       3816.45       745.42 o                         
 -14   7   5      16373.80      18217.98      3324.28 o                         
 -13   7   5       1237.19        968.57       745.71 o                         
 -12   7   5       4360.61       3742.85       722.85 o                         
 -11   7   5      26980.10      26949.31      1101.66 o                         
 -10   7   5        488.93        918.53       319.12 o                         
  -9   7   5       1145.08       1128.11       495.54 o                         
  -8   7   5      16942.63      18987.76      1605.71 o                         
  -7   7   5      35561.29      34505.48       871.14 o                         
  -6   7   5      68904.76      72182.02      1743.85 o                         
  -5   7   5       6848.90       6397.17       244.47 o                         
  -4   7   5        983.27       1234.94       169.07 o                         
  -3   7   5      50324.29      47003.04      2634.39 o                         
  -2   7   5      19353.39      19423.44       558.79 o                         
  -1   7   5      69383.96      69194.10      2061.95 o                         
   0   7   5        147.34        151.18       143.56 o                         
   1   7   5      39373.18      36537.97       787.39 o                         
   2   7   5      31250.61      33471.69       616.22 o                         
   3   7   5      42516.02      42828.63       739.65 o                         
   4   7   5       8302.23       8022.05       290.92 o                         
   5   7   5      12523.51      11879.63       576.11 o                         
   6   7   5      27422.00      24871.95       571.99 o                         
   7   7   5      43594.53      44713.45      2722.85 o                         
   8   7   5      12365.60      11575.76       879.82 o                         
   9   7   5       2058.82       1977.14       274.47 o                         
  10   7   5      10043.78      11102.21       736.59 o                         
  11   7   5      14880.52      15047.11       908.79 o                         
  12   7   5      24299.52      26314.43       957.47 o                         
  13   7   5       3075.73       3222.65       790.66 o                         
  14   7   5        975.41       1559.45       660.00 o                         
  15   7   5       3951.41       5122.27      1592.60 o                         
 -15   8   5       2289.82       2537.13      1140.00 o                         
 -14   8   5       4496.83       5249.32       514.68 o                         
 -13   8   5      16449.54      18341.21      2242.85 o                         
 -12   8   5       1894.48       3031.37      1617.14 o                         
 -11   8   5       2746.53       3103.12       436.09 o                         
 -10   8   5        603.71       1103.52       440.94 o                         
  -9   8   5      31429.61      33697.46       882.52 o                         
  -8   8   5      31646.32      32809.88       945.17 o                         
  -7   8   5       8886.21       8554.46       710.00 o                         
  -6   8   5      40063.66      42248.31       967.70 o                         
  -5   8   5      70071.26      63714.96      1421.52 o                         
  -4   8   5        699.47       1254.03       276.05 o                         
  -3   8   5       6945.77       6723.96       244.57 o                         
  -2   8   5       9767.05      12356.88       402.21 o                         
  -1   8   5      65024.01      54998.03      5337.38 o                         
   0   8   5      35139.43      34204.25       729.87 o                         
   1   8   5      35800.26      34614.43       676.97 o                         
   2   8   5         89.10        -27.47       109.88 o                         
   3   8   5      37270.56      34953.42       655.87 o                         
   4   8   5       6723.54       6609.90       423.11 o                         
   5   8   5      50306.81      46702.88       883.09 o                         
   6   8   5        983.01       1227.02       424.76 o                         
   7   8   5        259.16        369.25       323.76 o                         
   8   8   5       1470.37        898.10       643.35 o                         
   9   8   5      16116.05      15594.10       580.99 o                         
  10   8   5       1237.63       1345.40       331.81 o                         
  11   8   5        748.57       1008.17       407.33 o                         
  12   8   5      12411.61      11675.38       561.38 o                         
  13   8   5       9965.65       9224.66       709.46 o                         
  14   8   5       3966.00       3812.53       728.57 o                         
 -15   9   5      15279.64      14441.58      1909.99 o                         
 -14   9   5       2755.40       2549.59       642.86 o                         
 -13   9   5       1581.09       1730.67      1458.57 o                         
 -12   9   5       1635.10       4814.34      1875.53 o                         
 -11   9   5       6077.99       6723.68      1299.93 o                         
 -10   9   5       1457.80       1446.24       383.85 o                         
  -9   9   5       5477.65       5916.20       588.75 o                         
  -8   9   5        914.41       3975.42      1872.55 o                         
  -7   9   5      38696.13      41048.74      1335.71 o                         
  -6   9   5      10391.41      12545.71      4264.17 o                         
  -5   9   5      21955.16      22494.21       570.51 o                         
  -4   9   5      15159.98      16445.37       714.28 o                         
  -3   9   5      12621.68      12218.18      1155.71 o                         
  -2   9   5       2668.92       4137.70       417.14 o                         
  -1   9   5       4302.10       3887.77      1061.43 o                         
   0   9   5        102.79        170.08       174.06 o                         
   1   9   5      21935.03      22135.74       498.97 o                         
   2   9   5      10275.29      11163.12       250.73 o                         
   3   9   5      55029.18      50478.34       877.88 o                         
   4   9   5      10963.51      11172.81       326.61 o                         
   5   9   5       3430.25       3017.53       406.62 o                         
   6   9   5        871.54       2163.43       792.09 o                         
   7   9   5       3204.63       3380.10       531.99 o                         
   8   9   5      21129.04      21153.95       658.98 o                         
   9   9   5       5553.46       5292.77       824.28 o                         
  10   9   5        619.90        603.55       421.66 o                         
  11   9   5      21212.86      20110.39      1892.79 o                         
  12   9   5       2422.31       3556.27      1509.37 o                         
  13   9   5       1242.48       1599.87       435.95 o                         
  14   9   5         12.15       -121.09      1358.57 o                         
 -15  10   5       3090.69       2278.21       762.70 o                         
 -14  10   5       1717.46       3470.98      1384.01 o                         
 -13  10   5      20018.90      17572.76      2302.85 o                         
 -12  10   5       5066.92       5560.30       942.85 o                         
 -11  10   5       2206.74       2578.63       704.76 o                         
 -10  10   5        344.13        889.30       950.71 o                         
  -9  10   5       4691.17       5633.34      2175.71 o                         
  -8  10   5        971.19       6331.56      2678.21 o                         
  -7  10   5       3583.96       2839.34       304.05 o                         
  -6  10   5       7656.33       8858.45      1700.10 o                         
  -5  10   5      30424.13      30458.36       918.18 o                         
  -4  10   5      26256.38      25099.68       594.13 o                         
  -3  10   5       4366.60       3432.92       251.25 o                         
  -2  10   5       1750.43       1828.57       260.00 o                         
  -1  10   5      10864.62      11286.13       374.84 o                         
   0  10   5        909.17       2038.80       305.43 o                         
   1  10   5      12906.60      12884.99       372.73 o                         
   2  10   5       6405.74       6920.58       230.46 o                         
   3  10   5       9656.60       9200.71       268.57 o                         
   4  10   5       8887.52       8498.38       683.33 o                         
   5  10   5      26430.34      25373.72      1029.56 o                         
   6  10   5      10223.79      12203.41       590.15 o                         
   7  10   5       5732.71       5903.12      1025.71 o                         
   8  10   5        406.68        968.39       326.62 o                         
   9  10   5      22622.83      23681.18      1162.05 o                         
  10  10   5      13442.47      11263.10       504.99 o                         
  11  10   5        960.37         28.57       548.57 o                         
  12  10   5         97.53       -131.04       524.14 o                         
  13  10   5      13080.80      13676.11      1290.46 o                         
  14  10   5        785.98       1017.62       567.74 o                         
 -14  11   5        160.21       -202.86      1522.85 o                         
 -13  11   5       2280.76       1299.49       497.54 o                         
 -12  11   5      12878.59      11172.21       987.20 o                         
 -11  11   5      17883.47      19195.57       752.11 o                         
 -10  11   5        643.22        432.24       598.49 o                         
  -9  11   5        968.76       1852.61       487.80 o                         
  -8  11   5      10510.89      13419.93      2989.99 o                         
  -7  11   5      22346.06      23576.21       922.64 o                         
  -6  11   5      36363.89      39004.00      1100.09 o                         
  -5  11   5       1612.47       2375.08       682.85 o                         
  -4  11   5      10356.32      10998.53       561.31 o                         
  -3  11   5      70817.05      71189.47      3584.95 o                         
  -2  11   5        475.61       1884.01       311.43 o                         
  -1  11   5       5294.80       5201.75       429.63 o                         
   0  11   5         44.24          7.45       158.52 o                         
   1  11   5      34121.56      34839.84      3339.99 o                         
   2  11   5      22116.06      22167.73      1265.71 o                         
   3  11   5       8540.07       8732.74       316.95 o                         
   4  11   5      21962.37      23319.97       986.44 o                         
   5  11   5      11073.18      10816.16       635.94 o                         
   6  11   5       7633.81      10323.70       534.89 o                         
   7  11   5      19185.44      18312.56       599.37 o                         
   8  11   5      22835.89      22358.54      1667.14 o                         
   9  11   5       6122.97       6873.19       445.47 o                         
  10  11   5       7896.98       7694.25      1048.57 o                         
  11  11   5      19084.18      20062.79      1531.42 o                         
  12  11   5       2086.70       2310.23       520.66 o                         
  13  11   5        134.78        -98.27       393.08 o                         
  14  11   5       4361.69       2256.06       548.63 o                         
 -14  12   5      27379.93      26081.32      1650.92 o                         
 -13  12   5      12494.76      13369.89      1634.74 o                         
 -12  12   5       7564.28       8767.50       694.70 o                         
 -11  12   5        628.59       1523.76       517.43 o                         
 -10  12   5          7.52        933.96      1044.28 o                         
  -9  12   5      19826.47      20824.86       930.25 o                         
  -8  12   5      18409.89      22130.28      1999.99 o                         
  -7  12   5       1557.86       2003.90      1118.57 o                         
  -6  12   5       2237.95       2854.98       424.28 o                         
  -5  12   5      12371.49      13942.05       615.34 o                         
  -4  12   5      50548.36      50224.49      1514.64 o                         
  -3  12   5       9312.40       9904.66       448.94 o                         
  -2  12   5       1268.00       1551.84       870.00 o                         
  -1  12   5      27521.49      28070.59       779.00 o                         
   0  12   5       4508.47       4300.17       470.00 o                         
   1  12   5      24800.95      23017.07       714.85 o                         
   2  12   5       3369.49       3818.80       477.14 o                         
   3  12   5       4066.62       4223.70       226.13 o                         
   4  12   5      94864.27      96079.91      1995.51 o                         
   5  12   5       4897.70       5044.46       754.63 o                         
   6  12   5      12918.95      13174.39       603.98 o                         
   7  12   5       5242.70       5626.35       418.18 o                         
   8  12   5       5747.81       4856.80       447.59 o                         
   9  12   5      22917.60      25745.60      1120.53 o                         
  10  12   5      10029.09       9739.93       684.20 o                         
  11  12   5       2509.91       2999.99       628.57 o                         
  12  12   5       6927.12       6499.98      1091.43 o                         
  13  12   5       5890.89       9356.80      1577.14 o                         
 -13  13   5        865.93        354.76       612.96 o                         
 -12  13   5      15772.04      14155.45      1063.40 o                         
 -11  13   5      38032.92      37330.59      1818.68 o                         
 -10  13   5         94.59        969.26       496.32 o                         
  -9  13   5       1469.51       1872.25       695.71 o                         
  -8  13   5      13112.38      14657.83       765.57 o                         
  -7  13   5      12711.73      16413.34      3271.42 o                         
  -6  13   5      43159.41      45351.14      1366.10 o                         
  -5  13   5        581.78        726.11       400.79 o                         
  -4  13   5      13169.28      13249.31       670.37 o                         
  -3  13   5      44460.89      44588.94      2123.21 o                         
  -2  13   5       7511.83       8263.57       401.57 o                         
  -1  13   5      23908.72      21711.70       794.57 o                         
   0  13   5          0.68       -139.29       557.14 o                         
   1  13   5      22615.39      22747.99       840.45 o                         
   2  13   5     103452.77     108406.29      7358.54 o                         
   3  13   5       2855.00       3051.31       364.41 o                         
   4  13   5      10613.78      10690.04       548.07 o                         
   5  13   5        710.68        745.69       332.14 o                         
   6  13   5      13525.51      13452.40       980.76 o                         
   7  13   5      36209.26      36928.25      1147.02 o                         
   8  13   5      11698.29      11645.93       713.78 o                         
   9  13   5       2424.00       2699.75       760.00 o                         
  10  13   5      12146.93      12102.36       727.52 o                         
  11  13   5       9100.91      10217.11      1297.14 o                         
  12  13   5      10776.48      10650.30       747.09 o                         
  13  13   5         48.22        936.15       604.78 o                         
 -13  14   5       5963.61       4656.09       712.70 o                         
 -12  14   5       7990.38       9082.72      1168.57 o                         
 -11  14   5       2673.22       2623.47       636.44 o                         
 -10  14   5        276.05        720.25      1127.14 o                         
  -9  14   5      55474.85      50784.93      2047.60 o                         
  -8  14   5      25407.58      26527.66      1130.47 o                         
  -7  14   5        434.55       1742.22       400.81 o                         
  -6  14   5       5204.91       4908.06       507.14 o                         
  -5  14   5        412.28       2615.15       395.84 o                         
  -4  14   5      57854.52      57085.16      1753.53 o                         
  -3  14   5      23708.75      21512.99       894.36 o                         
  -2  14   5       8567.27       8638.63       642.02 o                         
  -1  14   5      45916.22      45607.46      1727.21 o                         
   0  14   5      54397.82      54052.33      1976.53 o                         
   1  14   5      23987.22      23605.00      1528.57 o                         
   2  14   5       1464.17       1474.31       292.94 o                         
   3  14   5        109.28       1057.70       542.86 o                         
   4  14   5      99835.98     105446.66      2965.69 o                         
   5  14   5      10915.54      11345.98       551.53 o                         
   6  14   5       2665.67       2748.39       315.91 o                         
   7  14   5        556.37       1556.98       701.57 o                         
   8  14   5       1814.58       1968.73       329.38 o                         
   9  14   5      36166.71      34841.10      1851.89 o                         
  10  14   5      16719.60      15234.30       907.10 o                         
  11  14   5       1331.31       1945.89       623.47 o                         
  12  14   5      20324.39      21577.07      1788.57 o                         
 -12  15   5       8182.37       6303.01       831.69 o                         
 -11  15   5      18244.06      21377.07      2917.13 o                         
 -10  15   5        343.05       1159.26      1297.14 o                         
  -9  15   5        113.15         45.06       657.87 o                         
  -8  15   5       3351.47       4369.23       524.19 o                         
  -7  15   5       9785.71      10882.61       700.49 o                         
  -6  15   5      35474.44      36770.15      1315.21 o                         
  -5  15   5       1984.62       2241.04       778.74 o                         
  -4  15   5       7840.62       9282.83       651.43 o                         
  -3  15   5      49895.68      48628.04      2153.57 o                         
  -2  15   5       9500.43      10700.49       430.95 o                         
  -1  15   5      17365.55      18148.51      1365.71 o                         
   0  15   5        506.95        176.54       372.25 o                         
   1  15   5       8505.92       8004.77       485.92 o                         
   2  15   5      63560.64      65272.23      2674.44 o                         
   3  15   5      15819.92      15352.06       895.83 o                         
   4  15   5       1053.47       1848.82       445.14 o                         
   5  15   5         71.40        777.55       582.86 o                         
   6  15   5       9658.73      10228.26       461.44 o                         
   7  15   5      43989.46      44063.84      1799.00 o                         
   8  15   5       3620.43       5087.99       474.77 o                         
   9  15   5        773.14       -132.05       528.18 o                         
  10  15   5       9527.96       8674.26       882.85 o                         
  11  15   5       5112.25       5300.12       534.66 o                         
  12  15   5      10964.77       9297.26       794.55 o                         
 -12  16   5       1021.55       2325.72       753.01 o                         
 -11  16   5        311.62       -348.57      1394.28 o                         
 -10  16   5        208.74        849.73       649.21 o                         
  -9  16   5      10900.81      12392.45       998.73 o                         
  -8  16   5      15538.43      14565.63      2118.56 o                         
  -7  16   5       1878.53       2873.84       557.30 o                         
  -6  16   5        347.78         40.63      1052.85 o                         
  -5  16   5      20309.48      18632.20      1062.85 o                         
  -4  16   5      25875.38      27834.20      1465.71 o                         
  -3  16   5       4644.19       4805.87       468.57 o                         
  -2  16   5       1091.86       1537.14       571.43 o                         
  -1  16   5      11767.59      13106.00       943.92 o                         
   1  16   5       8467.70       7459.98       788.57 o                         
   2  16   5       1674.00        768.57       600.00 o                         
   3  16   5       2702.55       3891.42       800.00 o                         
   4  16   5      40814.53      44571.29      2282.85 o                         
   5  16   5      22624.58      22277.07      1411.42 o                         
   6  16   5       3581.57       5310.44       717.14 o                         
   7  16   5       2349.09       3483.73       517.66 o                         
   8  16   5       4785.90       5152.90       540.69 o                         
   9  16   5      18362.18      16677.10      1543.49 o                         
  10  16   5       3688.35       5405.70       994.28 o                         
  11  16   5        371.05       1200.86       994.28 o                         
 -11  17   5       4025.51       8362.83      2814.28 o                         
 -10  17   5        301.19         85.71       774.28 o                         
  -9  17   5         76.85       3742.85      1591.42 o                         
  -8  17   5        779.42       2691.42      1174.28 o                         
  -7  17   5       7055.73       9414.26      1180.00 o                         
  -3  17   5      13798.00      15899.95      1405.71 o                         
  -1  17   5      13792.94      12371.39      1165.71 o                         
   2  17   5       5574.07       9845.68      1477.14 o                         
   4  17   5        626.89        -57.14       688.57 o                         
   5  17   5       2577.53       4779.98       725.71 o                         
   6  17   5       4890.18       7114.26      1111.43 o                         
   7  17   5      10888.79      10775.38      2104.28 o                         
   8  17   5       1802.02       2834.28      1008.57 o                         
   9  17   5       1677.49       1659.99       880.00 o                         
  10  17   5       3419.31       5974.04       988.57 o                         
  11  17   5      11921.18      12255.63      1185.57 o                         
 -10  18   5        760.86       1282.85       968.57 o                         
  -9  18   5       2512.26       5994.27       968.57 o                         
  -8  18   5       2140.85       2402.85      1094.28 o                         
  -7  18   5       1788.11       2799.99       805.71 o                         
  -5  18   5      23087.68      22682.78      2291.42 o                         
  -3  18   5       3246.14       3588.56       526.18 o                         
   0  18   5       1424.83       2614.79       759.94 o                         
   1  18   5       6853.15       7519.98       762.85 o                         
   2  18   5       2474.37       3662.85       717.14 o                         
   3  18   5       5501.84       6499.98       845.71 o                         
   4  18   5        518.80        568.57       571.43 o                         
   6  18   5        190.15        114.29       711.43 o                         
   8  18   5        669.67        345.71       774.28 o                         
   9  18   5      13240.25      10319.97      1134.28 o                         
  10  18   5       1829.18        454.28      1022.85 o                         
 -10  19   5         18.57      11377.11      5734.27 o                         
  -9  19   5        108.63        -85.71      1062.85 o                         
  -7  19   5       8987.86       9478.91      1829.99 o                         
  -4  19   5        793.37       3037.13      1602.85 o                         
  -1  19   5        752.68       1511.42       828.57 o                         
   8  19   5       1567.44       2114.28       885.71 o                         
   9  19   5        531.21       2942.85      1394.28 o                         
  -9  20   5       4347.29       5708.55      2197.14 o                         
  -8  20   5        107.74       2082.85      2777.13 o                         
  -7  20   5       2329.04       2745.71       831.43 o                         
  -4  20   5      10400.40      13682.81      1582.85 o                         
  -2  20   5       1646.06       1577.14       740.00 o                         
   5  20   5      13753.23      13288.53      1402.85 o                         
   7  20   5         66.62       2854.28      1968.57 o                         
   8  20   5        630.71       1054.28      1337.14 o                         
  -8  21   5       3105.79       3722.85      1134.28 o                         
  -6  21   5      11170.64      11159.96      1214.28 o                         
  -5  21   5       2069.59       3805.70       897.14 o                         
  -4  21   5       2521.71       6231.41      1919.99 o                         
  -3  21   5      17857.03      20208.51      1922.85 o                         
   4  21   5       1301.46       2368.56       691.43 o                         
  -6  22   5       4230.93       3931.42      1165.71 o                         
  -5  22   5        999.46       3205.70       994.28 o                         
  -4  22   5      38059.68      41968.44      2771.42 o                         
   5  22   5       3347.78       5257.13      1422.85 o                         
  -2  23   5       1386.43        114.29       711.43 o                         
  -1  23   5       5249.29       4685.70       857.14 o                         
   0  23   5         18.02        142.86       860.00 o                         
   3  23   5        183.10       5382.84      2405.71 o                         
 -16   0   6        535.58       -170.00       680.00 o                         
 -15   0   6       2520.21       1917.14      1037.14 o                         
 -14   0   6      35421.13      33328.18      1345.18 o                         
 -13   0   6       8218.76       6255.12       588.57 o                         
 -12   0   6      29207.87      30342.83      1938.57 o                         
 -11   0   6        786.29        363.47       363.65 o                         
 -10   0   6      74116.47      82085.45      3679.99 o                         
  -9   0   6      66762.62      70038.49      3011.42 o                         
  -8   0   6       3774.69       4086.43       722.85 o                         
  -7   0   6       3529.10       3289.44       262.86 o                         
  -6   0   6      50258.89      50629.89      1059.89 o                         
  -5   0   6       6799.46       7081.11       250.79 o                         
  -4   0   6     368708.28     424698.91     11132.83 o                         
  -3   0   6      45765.64      42247.95      1079.29 o                         
  -2   0   6      30927.95      33892.88       962.85 o                         
  -1   0   6      59426.80      47331.46      1671.42 o                         
   0   0   6     242933.97     213096.47     17477.08 o                         
   1   0   6      14657.52      15898.93       640.00 o                         
   2   0   6      24356.54      27924.11       569.78 o                         
   3   0   6      11976.99      10436.44       435.71 o                         
   4   0   6     514018.00     538688.19     10157.55 o                         
   5   0   6       3978.53       3419.01       598.57 o                         
   6   0   6      14689.39      14388.00      1214.28 o                         
   7   0   6         25.96        114.29       142.86 o                         
   8   0   6      18710.19      17471.37       671.43 o                         
   9   0   6      66938.64      64628.36      2751.42 o                         
  10   0   6      11722.22       9845.68       571.43 o                         
  11   0   6        577.19        454.28       368.57 o                         
  12   0   6      15835.28      16765.66       831.43 o                         
  13   0   6       6382.78       5734.27      1100.00 o                         
  14   0   6      47749.96      43085.58      3157.13 o                         
  15   0   6        209.49       -175.11       700.43 o                         
 -16   1   6       2792.27       3015.47       760.25 o                         
 -15   1   6      23278.49      23314.71      2204.28 o                         
 -14   1   6       4551.72       3496.75       658.67 o                         
 -13   1   6       2643.57       2512.92       645.89 o                         
 -12   1   6     111299.02     107778.68      4552.84 o                         
 -11   1   6       7253.61       7637.30       383.35 o                         
 -10   1   6      27599.75      28910.73       758.08 o                         
  -9   1   6      14883.25      13848.61       648.28 o                         
  -8   1   6      34271.68      36312.56       801.40 o                         
  -7   1   6     154198.72     153987.41      3023.83 o                         
  -6   1   6      53913.70      58803.64       971.25 o                         
  -5   1   6      16390.41      18301.39       324.71 o                         
  -4   1   6     146033.84     162093.39      3123.98 o                         
  -3   1   6      46862.12      49359.93       899.27 o                         
  -2   1   6     341192.38     360933.72      7515.45 o                         
  -1   1   6      16348.50      16088.41       352.86 o                         
   1   1   6      33283.90      27612.71       452.35 o                         
   2   1   6       3443.11       3215.63        97.08 o                         
   3   1   6      95530.80      91499.66      1729.16 o                         
   4   1   6       5621.81       5332.31       114.18 o                         
   5   1   6       8236.05       8440.35       192.28 o                         
   6   1   6     159569.16     154955.64      2305.53 o                         
   7   1   6      21044.63      19994.94       962.17 o                         
   8   1   6      72893.29      71081.63      1601.03 o                         
   9   1   6        480.75        600.24       161.10 o                         
  10   1   6        274.43        -16.95       204.24 o                         
  11   1   6      42703.85      39180.18      3848.56 o                         
  12   1   6      24507.74      23276.73       727.16 o                         
  13   1   6       3073.96       1371.42       940.00 o                         
  14   1   6       2979.79       3043.12       611.51 o                         
  15   1   6       1508.94         28.57       840.00 o                         
 -16   2   6       1119.20       1082.38      1285.71 o                         
 -15   2   6       3059.22       2485.23       561.79 o                         
 -14   2   6      33258.49      31559.90      1802.85 o                         
 -13   2   6      20664.51      20716.22      1419.17 o                         
 -12   2   6       5128.86       4985.38       478.77 o                         
 -11   2   6        926.46       1384.12       374.82 o                         
 -10   2   6      27688.15      28027.33       867.11 o                         
  -9   2   6      28677.93      30596.26      1071.92 o                         
  -8   2   6        183.46        372.70       198.55 o                         
  -7   2   6       6293.30       7374.87       227.75 o                         
  -6   2   6     130925.76     137688.09      3500.38 o                         
  -5   2   6      46762.80      49337.81       889.28 o                         
  -4   2   6     236691.23     255731.98      6681.98 o                         
  -3   2   6      38669.22      37975.71       837.93 o                         
  -2   2   6     198586.73     205141.25      5169.33 o                         
  -1   2   6      34256.84      26616.44       905.43 o                         
   0   2   6       1135.12       2191.78       101.97 o                         
   1   2   6      36676.56      34404.80       511.14 o                         
   2   2   6      29226.56      29924.65       440.43 o                         
   3   2   6       2118.21       2289.42        96.25 o                         
   4   2   6     105569.19     108601.02      1260.74 o                         
   5   2   6      85348.84      80590.00      1883.81 o                         
   6   2   6      22093.87      20995.91       398.05 o                         
   7   2   6       9283.73       8890.51       522.24 o                         
   8   2   6      25864.51      25808.75       906.50 o                         
   9   2   6      16783.20      15358.51       435.48 o                         
  10   2   6       6353.22       5972.13       319.93 o                         
  11   2   6       1681.33       1837.42       341.15 o                         
  12   2   6       7166.01       7162.05       538.56 o                         
  13   2   6      17749.90      14674.80      1517.14 o                         
  15   2   6       1339.23        -57.14      1005.71 o                         
 -16   3   6       1927.46       1857.14      1062.85 o                         
 -15   3   6      10429.75      10317.04       779.04 o                         
 -14   3   6       5331.37       5106.85      1318.57 o                         
 -13   3   6        201.74        322.17       523.74 o                         
 -12   3   6        552.30        548.39       451.80 o                         
 -11   3   6      22545.49      22882.12      1495.71 o                         
 -10   3   6       3776.55       4909.98       405.07 o                         
  -9   3   6      11047.34      11573.26       388.98 o                         
  -8   3   6      18289.47      21097.22       617.35 o                         
  -7   3   6      37572.12      40124.64       872.67 o                         
  -6   3   6      84854.89      86179.62      2308.57 o                         
  -5   3   6       7931.57       8472.97       277.50 o                         
  -4   3   6        329.75        265.90        80.47 o                         
  -3   3   6      16083.15      15321.28       318.08 o                         
  -2   3   6      58445.56      66411.84      1146.80 o                         
  -1   3   6     258988.25     251698.20      6781.08 o                         
   0   3   6       1107.22        662.22        67.45 o                         
   1   3   6      15157.62      17131.36       534.46 o                         
   2   3   6     100703.24     105848.67      1429.96 o                         
   3   3   6       8638.27      10126.73       170.16 o                         
   4   3   6      19633.43      18860.30       256.00 o                         
   5   3   6      13897.62      14660.16       349.94 o                         
   6   3   6      97184.75     101199.54      1469.73 o                         
   7   3   6      30989.74      28620.50       870.65 o                         
   8   3   6       6084.79       4998.46       231.56 o                         
   9   3   6       8480.01       7039.28       388.06 o                         
  10   3   6        390.14        398.18       210.77 o                         
  11   3   6       8666.91       9017.50       510.05 o                         
  12   3   6      13913.33      15328.81       731.65 o                         
  13   3   6       4749.35       3635.84       468.76 o                         
  14   3   6        354.73       -213.21       852.85 o                         
  15   3   6       5295.21       4797.39      1258.58 o                         
 -16   4   6        523.25        609.05       988.21 o                         
 -15   4   6       2384.28       2911.57       516.93 o                         
 -14   4   6       2059.81       3518.91       817.14 o                         
 -13   4   6      23457.06      22547.80      1240.81 o                         
 -12   4   6        340.09       1624.47       902.85 o                         
 -11   4   6       3379.87       3643.50       439.04 o                         
 -10   4   6       5534.68       6125.67       446.69 o                         
  -9   4   6      31720.84      34756.31      1315.26 o                         
  -8   4   6       3637.95       4173.25       397.55 o                         
  -7   4   6       1454.48       1248.43       298.57 o                         
  -6   4   6      76101.06      82139.15      1649.57 o                         
  -5   4   6      36295.66      34571.80       725.24 o                         
  -4   4   6        230.84        255.95        98.36 o                         
  -3   4   6      82354.84      84477.35      2199.76 o                         
  -2   4   6       6147.10       5647.40       148.44 o                         
  -1   4   6      53411.63      50988.66      1182.49 o                         
   0   4   6     148963.30     152286.44      2549.01 o                         
   1   4   6      18289.53      17157.36       366.62 o                         
   2   4   6        883.31        674.57       125.04 o                         
   3   4   6      21028.42      20454.82       293.02 o                         
   4   4   6      21575.77      21939.34       285.10 o                         
   5   4   6      71840.60      65299.71      1325.76 o                         
   6   4   6       6676.73       8226.89       232.05 o                         
   7   4   6       1569.04       2085.97       156.65 o                         
   8   4   6       1997.96       1618.63       362.90 o                         
   9   4   6      11417.16      10922.05       657.45 o                         
  10   4   6       1416.23       1596.35       434.28 o                         
  11   4   6       2658.20       2458.88       312.77 o                         
  12   4   6       2295.32       2730.10       792.32 o                         
  13   4   6      22922.06      20447.82      1534.27 o                         
  14   4   6        231.32       -122.86       759.21 o                         
  15   4   6       3782.32       3412.02      1022.41 o                         
 -16   5   6        506.15        825.71       825.71 o                         
 -15   5   6       4860.98       4825.70      1151.42 o                         
 -14   5   6       1078.95       2113.46      1366.20 o                         
 -13   5   6        716.44       1486.01      1187.14 o                         
 -12   5   6       3558.50       4523.98       521.23 o                         
 -11   5   6      22476.19      27700.91      2297.14 o                         
 -10   5   6        262.80        431.23       227.55 o                         
  -9   5   6       2157.40       2454.78       473.54 o                         
  -8   5   6        223.02         49.08       588.70 o                         
  -7   5   6       5195.19       6533.10       254.33 o                         
  -6   5   6       2850.25       3577.22      1089.13 o                         
  -5   5   6        982.27       1529.13       225.99 o                         
  -4   5   6      45555.25      47173.14       720.93 o                         
  -3   5   6      86023.96      83297.70      1893.36 o                         
  -2   5   6       6116.83       6754.05       222.96 o                         
  -1   5   6      11095.08       9855.31       259.86 o                         
   0   5   6       8406.45       9592.69       198.11 o                         
   1   5   6       1520.35       2057.24       208.29 o                         
   2   5   6       4174.44       4389.96       136.50 o                         
   3   5   6      47108.75      41081.44       618.02 o                         
   4   5   6        690.22        947.68       172.79 o                         
   5   5   6       5389.91       5374.33       482.91 o                         
   6   5   6       6907.06       7923.07       344.69 o                         
   7   5   6      78200.20      75287.95      1883.29 o                         
   8   5   6       1221.42       1722.94       362.33 o                         
   9   5   6       5846.76       4912.63       556.73 o                         
  10   5   6       2857.55       3349.76       383.47 o                         
  11   5   6       2636.88       3618.61      1258.57 o                         
  12   5   6        771.83        623.57       411.03 o                         
  13   5   6      10939.75       8025.72       892.66 o                         
  14   5   6        771.12        936.65      1126.09 o                         
  15   5   6       7190.19       7572.96      2268.49 o                         
 -16   6   6         14.16       1829.85      1258.57 o                         
 -15   6   6       1374.87       2138.24       652.64 o                         
 -14   6   6       4693.72       6570.42       792.24 o                         
 -13   6   6      11536.25       9645.68      1791.42 o                         
 -12   6   6      23502.32      24969.52       852.37 o                         
 -11   6   6       3310.23       3851.02       694.40 o                         
 -10   6   6       2697.37       2742.70       338.10 o                         
  -9   6   6      31544.95      36031.03      1956.80 o                         
  -8   6   6       6542.87       7957.33       730.62 o                         
  -7   6   6       3452.28       4118.20       463.53 o                         
  -6   6   6      10581.90      12107.22       415.72 o                         
  -5   6   6      81860.59      82293.35      1650.87 o                         
  -4   6   6      38242.92      40393.70      1878.99 o                         
  -3   6   6      28535.32      28428.78       719.11 o                         
  -2   6   6       2742.29       2503.27       154.15 o                         
  -1   6   6     104830.77     103124.66      2145.50 o                         
   0   6   6       1531.12       1557.49       218.57 o                         
   1   6   6      30605.54      29675.50       950.60 o                         
   2   6   6       1260.08       1272.39       159.05 o                         
   3   6   6      46539.92      45875.93       678.69 o                         
   4   6   6      29334.60      28996.52       493.43 o                         
   5   6   6     111258.77     100450.20      2323.33 o                         
   6   6   6      19742.04      20876.65       515.86 o                         
   7   6   6       2314.10       2444.03       174.73 o                         
   8   6   6      13847.91      14979.53       485.45 o                         
   9   6   6      28205.12      27321.65       909.63 o                         
  10   6   6         72.24        293.96       272.38 o                         
  11   6   6        407.61        629.33       944.33 o                         
  12   6   6       8235.84       7279.14      1470.98 o                         
  13   6   6      20340.73      16388.31      1889.70 o                         
  14   6   6       6164.56       5503.88      1351.42 o                         
  15   6   6       2181.64       2962.85      1251.42 o                         
 -15   7   6       4980.34       4582.87       701.51 o                         
 -14   7   6        635.56        608.04       496.76 o                         
 -13   7   6       1183.35       2110.47       688.47 o                         
 -12   7   6      20176.77      22893.24      1309.63 o                         
 -11   7   6      20863.40      21476.14      1616.02 o                         
 -10   7   6       2202.49       3055.35       373.03 o                         
  -9   7   6        925.17        767.82       281.06 o                         
  -8   7   6        425.15       1925.72       595.32 o                         
  -7   7   6      28376.22      28729.13       856.54 o                         
  -6   7   6       3872.17       3997.24      1086.89 o                         
  -5   7   6       9121.47       9365.40       278.93 o                         
  -4   7   6      11742.37      11622.61       328.57 o                         
  -3   7   6      34032.88      37318.68      1137.77 o                         
  -2   7   6      98591.95     102314.27      1946.36 o                         
  -1   7   6      35152.74      32045.70       765.59 o                         
   0   7   6       1244.93       1063.84       103.09 o                         
   1   7   6      50032.94      49775.25       719.25 o                         
   2   7   6      29170.26      27610.68       418.05 o                         
   3   7   6      36249.29      34261.54       578.66 o                         
   4   7   6       2334.72       2416.44       190.11 o                         
   5   7   6      14504.61      13790.72       393.62 o                         
   6   7   6      42562.34      42658.02      1759.44 o                         
   7   7   6      44357.03      40719.85      1319.25 o                         
   8   7   6      20303.08      20465.92      1037.70 o                         
   9   7   6       2136.43       2682.89       319.56 o                         
  10   7   6       1434.66       2393.83       261.69 o                         
  11   7   6      17017.27      15182.44       628.14 o                         
  12   7   6       4654.61       4943.06       477.52 o                         
  13   7   6       4585.04       3221.49       861.64 o                         
  14   7   6       4667.90       3650.49      3912.84 o                         
  15   7   6       2063.50       2156.20      1487.14 o                         
 -15   8   6       4977.01       4513.03       773.10 o                         
 -14   8   6      32035.61      34280.86      2559.49 o                         
 -13   8   6       5458.52       6421.24       648.49 o                         
 -12   8   6       6621.66       7628.45      1040.43 o                         
 -11   8   6       2026.82       2122.46       390.49 o                         
 -10   8   6      23001.12      22553.70       656.71 o                         
  -9   8   6      45398.92      46875.63      1134.47 o                         
  -8   8   6       3008.82       5013.84       593.02 o                         
  -7   8   6      12475.44      12329.62       442.04 o                         
  -6   8   6       3915.58       5361.35      1252.85 o                         
  -5   8   6      52819.29      51998.13      1464.99 o                         
  -4   8   6     184196.34     189227.22      4472.15 o                         
  -3   8   6        312.12         92.61       400.00 o                         
  -2   8   6        419.09        632.56       371.43 o                         
  -1   8   6      30451.25      31439.90      1857.14 o                         
   0   8   6       5073.58       4763.33       313.26 o                         
   1   8   6      34669.98      35216.80       605.39 o                         
   2   8   6       3220.21       3433.14       292.80 o                         
   3   8   6      36570.57      36574.05       642.88 o                         
   4   8   6      75275.17      73014.84      1269.64 o                         
   5   8   6      18315.25      17134.00       383.77 o                         
   6   8   6      47175.30      48919.13      1635.60 o                         
   7   8   6       1128.43       1395.12       196.40 o                         
   8   8   6      35627.87      38754.25      1808.82 o                         
   9   8   6      31194.55      31124.87      1087.67 o                         
  10   8   6        680.61       1470.21       324.00 o                         
  11   8   6        222.33        515.13       707.98 o                         
  12   8   6       5767.49       5883.60      1389.47 o                         
  13   8   6      11255.98      11346.51      1039.58 o                         
  14   8   6      32362.18      33967.85      1602.30 o                         
 -15   9   6      12326.00      11135.92      1235.71 o                         
 -14   9   6       5165.07       5100.90       627.39 o                         
 -13   9   6        555.70       2931.40       894.31 o                         
 -12   9   6      52042.52      56053.44      4449.99 o                         
 -11   9   6       7930.08       7942.74       626.27 o                         
 -10   9   6      18069.72      20155.27       668.29 o                         
  -9   9   6        935.13       1675.15       251.15 o                         
  -8   9   6         64.54        -40.37       161.48 o                         
  -7   9   6      65178.86      70167.57      1701.32 o                         
  -6   9   6      26913.07      27775.34       608.44 o                         
  -5   9   6      13054.38      14372.01       427.14 o                         
  -4   9   6      12256.42      11923.45       435.25 o                         
  -3   9   6       7894.17       8450.57       395.50 o                         
  -2   9   6     252238.06     244375.47     12669.96 o                         
  -1   9   6      26021.83      28380.20      2548.56 o                         
   0   9   6          4.50        -26.03       104.11 o                         
   1   9   6      39012.46      38864.38       788.42 o                         
   2   9   6       7908.17       8018.37       193.58 o                         
   3   9   6      44534.79      41595.96       801.16 o                         
   4   9   6      47814.91      49946.07      1135.73 o                         
   5   9   6        803.14       1115.57       247.02 o                         
   6   9   6     147429.89     142805.98      2903.91 o                         
   7   9   6      11187.48      11193.97      1298.99 o                         
   8   9   6      25312.86      25596.00       631.63 o                         
   9   9   6       7442.29       7879.41       360.92 o                         
  10   9   6        162.01        400.91       317.94 o                         
  11   9   6      33034.25      34115.66      2198.43 o                         
  12   9   6      20809.91      21890.17      1193.96 o                         
  13   9   6       2021.55       2325.30       515.19 o                         
  14   9   6       6928.49       7702.39       687.29 o                         
 -15  10   6       2092.62       1910.56       931.53 o                         
 -14  10   6      28116.66      28892.66      1440.79 o                         
 -13  10   6       3900.41       4040.69       755.29 o                         
 -12  10   6       9890.59      12342.66      1428.57 o                         
 -11  10   6       1695.65       1976.20       558.50 o                         
 -10  10   6      16893.76      17864.24       742.30 o                         
  -9  10   6      44895.25      47775.18      1720.91 o                         
  -8  10   6       2767.08       3275.86       273.95 o                         
  -7  10   6       4913.64       4417.14       402.04 o                         
  -6  10   6      11423.03      11460.06       355.16 o                         
  -5  10   6      10914.02      11676.09       845.71 o                         
  -4  10   6      78681.09      78057.55      1833.40 o                         
  -3  10   6        749.52        956.62       501.43 o                         
  -2  10   6        146.02        131.32       427.14 o                         
  -1  10   6      16293.54      17032.94       917.14 o                         
   0  10   6      78239.01      77923.62      1942.05 o                         
   1  10   6      25826.95      24172.04       658.26 o                         
   2  10   6       7743.38       8553.48       563.17 o                         
   3  10   6       7159.59       6657.16       429.30 o                         
   4  10   6      78300.94      77098.34      1546.51 o                         
   5  10   6       5185.76       5010.25       511.41 o                         
   6  10   6      29079.05      29437.28       915.25 o                         
   7  10   6       3236.67       3449.35       351.87 o                         
   8  10   6      28368.73      29433.13       916.26 o                         
   9  10   6      49546.68      51484.88      1816.13 o                         
  10  10   6       3964.97       3301.12       409.13 o                         
  11  10   6       1106.97       1694.04       470.45 o                         
  12  10   6       4663.75       4413.29       632.59 o                         
  13  10   6       5014.76       6068.70      1149.00 o                         
  14  10   6      25411.84      24129.28       989.54 o                         
 -14  11   6       3828.85       4088.02       571.20 o                         
 -13  11   6       2442.27       3507.56       540.15 o                         
 -12  11   6      19478.71      20206.67      3205.70 o                         
 -11  11   6      16518.96      16696.62       807.85 o                         
 -10  11   6      15420.68      16900.38       648.07 o                         
  -9  11   6        230.43        549.16       640.00 o                         
  -8  11   6       5624.24       6666.02       338.20 o                         
  -7  11   6      41865.36      43840.62      1775.71 o                         
  -6  11   6      18801.16      18961.90      1978.56 o                         
  -5  11   6       2737.21       3441.87       498.57 o                         
  -4  11   6       5654.57       6725.68       362.31 o                         
  -3  11   6      55087.26      54445.79      2288.22 o                         
  -2  11   6      79000.03      80157.26      2141.30 o                         
  -1  11   6      45460.70      42849.82       983.48 o                         
   0  11   6        175.91        163.29       355.71 o                         
   1  11   6      56946.98      55578.84      1418.02 o                         
   2  11   6      11069.83      12075.62       370.22 o                         
   3  11   6      25713.33      24766.14      1228.93 o                         
   4  11   6      14585.00      14327.83       399.39 o                         
   5  11   6      14059.28      13102.85       469.00 o                         
   6  11   6      43028.20      45884.13      1009.85 o                         
   7  11   6      14923.94      15856.09       863.78 o                         
   8  11   6      38641.36      41858.64      1940.45 o                         
   9  11   6       1285.47       1340.32       372.98 o                         
  10  11   6        100.77        139.14       441.43 o                         
  11  11   6      20124.77      21547.90      1782.85 o                         
  12  11   6      24019.96      25901.98      1260.60 o                         
  13  11   6        602.87        655.01       724.69 o                         
 -14  12   6      10920.03      11922.82      1845.71 o                         
 -13  12   6      14608.75      16429.47      1484.94 o                         
 -12  12   6       2288.77       3928.04      1004.56 o                         
 -11  12   6        552.13        910.32       384.20 o                         
 -10  12   6       7434.98       8763.72       727.52 o                         
  -9  12   6      12500.31      13802.71      2334.28 o                         
  -8  12   6       5164.44       6463.50       466.71 o                         
  -7  12   6       3875.15       4236.68       760.00 o                         
  -6  12   6      29802.48      29182.98       861.61 o                         
  -5  12   6      29294.29      29233.34       980.73 o                         
  -4  12   6      49642.84      52772.85      1164.27 o                         
  -3  12   6       7814.21       6721.62       897.14 o                         
  -2  12   6      18705.54      19417.70       782.99 o                         
  -1  12   6      25448.46      24583.27      1011.95 o                         
   0  12   6      21908.65      24983.68       877.83 o                         
   1  12   6      33809.84      32457.49      1821.42 o                         
   2  12   6       2168.60       2862.32       332.80 o                         
   3  12   6       5433.92       5289.72       235.93 o                         
   4  12   6      23637.12      24251.78       689.32 o                         
   5  12   6      37326.71      37303.55      2328.54 o                         
   6  12   6      18011.11      18199.31       558.49 o                         
   7  12   6       3564.83       3987.78       625.71 o                         
   8  12   6      33228.99      31955.30      1598.57 o                         
   9  12   6       5151.29       6468.90       497.56 o                         
  10  12   6       3198.73       4402.29       885.43 o                         
  11  12   6        729.01        981.96       530.00 o                         
  12  12   6        676.44       1499.88       562.17 o                         
  13  12   6       7240.98       6802.11      8174.97 o                         
 -13  13   6       2577.25       4391.91      2134.28 o                         
 -12  13   6         93.52       1111.22       467.42 o                         
 -11  13   6      28322.70      23765.79      3212.91 o                         
 -10  13   6        645.17       2001.80      1011.43 o                         
  -9  13   6        322.72        -92.80       371.21 o                         
  -8  13   6        907.23        812.85       375.46 o                         
  -7  13   6      13914.45      16078.50       564.00 o                         
  -6  13   6      20064.59      21146.61      2674.28 o                         
  -5  13   6        915.48        720.21       218.29 o                         
  -4  13   6       2011.26       2970.17       511.43 o                         
  -3  13   6      43799.19      45522.34      1523.16 o                         
  -2  13   6      23867.96      22404.50      3862.84 o                         
  -1  13   6      16846.76      19298.60      3275.70 o                         
   0  13   6        195.87        366.86       355.71 o                         
   1  13   6       5065.60       4857.44       428.57 o                         
   2  13   6        169.48        896.12       563.90 o                         
   3  13   6      18266.98      17932.93      2034.28 o                         
   4  13   6       3374.46       3463.82       330.61 o                         
   5  13   6       3716.45       3857.07      1145.50 o                         
   6  13   6      17256.77      18970.87       902.52 o                         
   7  13   6      22464.81      21642.57       912.57 o                         
   8  13   6       6297.36       5610.48       713.62 o                         
   9  13   6       2395.70       2382.22       636.54 o                         
  10  13   6        474.80       -122.14       488.57 o                         
  15   0  -8        119.98       1371.42      1000.00 o                         
  13   0  -6       6050.11       6393.25      1156.57 o                         
  11   0  -4       1208.90       1142.85       491.43 o                         
   9   0  -2      95155.48      98889.85      4079.17 o                         
   7   0   0         47.03        314.00       270.00 o                         
   5   0   2       6638.46       6059.67       260.60 o                         
   3   0   4      50845.11      54168.64      1891.42 o                         
   1   0   6      10788.70      12840.49       515.51 o                         
  11  13   6       6244.19       5405.70       968.57 o                         
  12  13   6       8414.46       9485.02      1525.71 o                         
  13  13   6        410.41       1137.06      1041.04 o                         
 -13  14   6      13456.75      12275.78      1322.98 o                         
 -12  14   6       1003.07       3019.33       810.10 o                         
 -11  14   6       1988.53       2623.13       923.88 o                         
 -10  14   6        256.74       1762.18       521.12 o                         
  -9  14   6      13311.04      12999.45      1036.76 o                         
  -8  14   6        180.60       1891.72       451.26 o                         
  -7  14   6       1758.62       2073.04       346.53 o                         
  -6  14   6       2388.81       2931.44       575.71 o                         
  -5  14   6      20154.69      20766.47       873.80 o                         
  -4  14   6       6223.29      10882.92      1905.71 o                         
  -3  14   6      25102.03      21059.43      2196.86 o                         
  -2  14   6        882.40        898.66       234.30 o                         
  -1  14   6      17673.22      16406.62       955.87 o                         
   0  14   6       3593.73      10607.20      3638.87 o                         
   1  14   6        285.43        922.74       262.94 o                         
   2  14   6       3374.26       4416.93       392.55 o                         
   3  14   6      14060.46      12914.64       557.57 o                         
   4  14   6        480.66       1210.74       838.57 o                         
   5  14   6      43380.73      43581.05      3982.40 o                         
   6  14   6        140.04        968.86       470.80 o                         
   7  14   6       1126.76       1503.78       448.12 o                         
   8  14   6       1997.16       2170.37       331.18 o                         
   9  14   6       4491.37       4199.64       537.90 o                         
  10  14   6       1146.23        650.44       595.71 o                         
  11  14   6       1131.58       1716.43       733.80 o                         
  12  14   6        757.02          0.00       285.71 o                         
 -12  15   6       7953.84       7690.59       805.23 o                         
 -11  15   6      13574.43      12809.23      1400.36 o                         
 -10  15   6       1480.79       1927.52       587.14 o                         
  -9  15   6        333.63       1890.34       648.57 o                         
  -8  15   6        605.35       1302.98       582.05 o                         
  -7  15   6       4158.15       4170.46       444.44 o                         
  -6  15   6      14077.59      13503.12       867.14 o                         
  -5  15   6        434.92        877.30       308.03 o                         
  -4  15   6      10598.76      10813.24       825.87 o                         
  -3  15   6      45573.41      43115.36      1211.19 o                         
  -2  15   6      12183.84      14313.88      1021.42 o                         
  -1  15   6       6338.75       5605.70       480.00 o                         
   0  15   6        140.96        314.28       257.14 o                         
   1  15   6       1960.08       1771.42       314.28 o                         
   2  15   6       4336.65       4962.81       884.23 o                         
   3  15   6      10069.73       9996.06      1502.85 o                         
   4  15   6       2207.65       4548.56       888.57 o                         
   5  15   6       3271.62       3003.01       412.07 o                         
   6  15   6      12821.00      14307.86       598.75 o                         
   7  15   6      28034.20      26068.73      1042.52 o                         
   8  15   6        956.76       1283.20       394.69 o                         
   9  15   6        737.07        966.68       821.82 o                         
  10  15   6        547.98       2451.42      1137.14 o                         
  11  15   6       4722.32       5382.32       987.14 o                         
  12  15   6        468.37       1760.35      1016.97 o                         
 -12  16   6       7836.67       8567.43      4488.56 o                         
 -11  16   6        286.73       1659.99      1142.85 o                         
 -10  16   6       6400.11       5137.13       638.26 o                         
  -9  16   6       7094.11       7055.78       728.16 o                         
  -8  16   6        566.85        660.00       711.43 o                         
  -7  16   6        998.67       1694.69       602.79 o                         
  -6  16   6       2514.02       3931.42      1145.71 o                         
  -5  16   6      30475.62      30797.96      1350.97 o                         
  -4  16   6      28343.08      27105.63      1837.14 o                         
  -3  16   6       3779.24       3137.04       277.67 o                         
  -2  16   6       2926.00       2898.00       329.02 o                         
  -1  16   6       8328.23       9518.35       708.57 o                         
   0  16   6        236.41        885.71       482.86 o                         
   1  16   6       8796.62      10319.97       788.57 o                         
   2  16   6       4119.20       5467.62       678.57 o                         
   3  16   6       5701.75       6257.12       748.57 o                         
   5  16   6      46253.15      44002.71      2837.13 o                         
   6  16   6       9049.03       9645.68       997.14 o                         
   7  16   6       1736.05       1340.63      1589.83 o                         
   8  16   6       7152.04       9438.27       831.12 o                         
   9  16   6      17380.50      16268.06      1168.86 o                         
  10  16   6        359.62        925.71       699.35 o                         
  11  16   6        495.55        303.36       729.91 o                         
 -11  17   6       4105.96       3148.56      1291.42 o                         
 -10  17   6       5349.04       5965.69      1174.28 o                         
  -9  17   6        457.10       5405.70      1788.57 o                         
  -8  17   6        466.77       -228.57       914.28 o                         
  -3  17   6       6350.51       6221.13       710.97 o                         
  -2  17   6      63741.27      60568.38      3742.84 o                         
   2  17   6      15857.53      19305.65      1362.85 o                         
   3  17   6       8434.08      10805.68      2074.28 o                         
   4  17   6        412.17        625.71       600.00 o                         
   5  17   6       1336.83       1222.85       685.71 o                         
   6  17   6      14597.98      14648.52      1145.71 o                         
   7  17   6       6413.54       6361.90       797.05 o                         
   8  17   6       4168.11       5382.84       817.14 o                         
   9  17   6        442.62       1371.42      1000.00 o                         
  10  17   6          7.44       1701.31       753.79 o                         
 -10  18   6      10606.33       9577.11      1619.99 o                         
  -9  18   6      14770.50      17739.94      1531.42 o                         
  -7  18   6       3022.32       2642.37       668.71 o                         
  -6  18   6        347.08       1054.28      1085.71 o                         
  -3  18   6       2264.60       3109.75       581.43 o                         
  -1  18   6       8634.15       9185.69       842.85 o                         
   0  18   6       5197.19       5759.98       691.43 o                         
   1  18   6      15177.06      16019.97      1088.57 o                         
   8  18   6       4815.03       5738.05      1514.28 o                         
   9  18   6      27853.96      26385.63      2085.71 o                         
 -10  19   6       3698.71       3662.85      1637.14 o                         
  -9  19   6        507.34       5039.98      2208.56 o                         
  -8  19   6        228.19      24551.35     21611.36 o                         
  -7  19   6      14136.95      15185.11      1222.85 o                         
  -4  19   6      21449.57      20594.22      1697.14 o                         
  -2  19   6      43590.90      42317.01      3059.99 o                         
   0  19   6         22.22        -28.57       491.43 o                         
   1  19   6       8740.58       9677.11       965.71 o                         
   4  19   6       3043.19       3765.70       540.00 o                         
   7  19   6       8251.98       7199.98      1031.43 o                         
   8  19   6       2677.58       2222.85       860.00 o                         
   9  19   6        906.63       2879.22      2225.71 o                         
  -9  20   6       9463.66       7374.26      1277.14 o                         
  -8  20   6        619.20       1714.28      2142.85 o                         
  -5  20   6      13429.91      14728.52      1559.99 o                         
  -1  20   6       7197.61       6582.84       905.71 o                         
  -7  21   6       7767.02       8991.40      2019.99 o                         
  -6  21   6       1991.62       2337.14      1142.85 o                         
  -5  21   6       2241.80       1200.00       737.14 o                         
  -3  21   6      15326.13      16417.09      1905.71 o                         
  -2  21   6      18145.86      23762.78      1928.57 o                         
   3  21   6       7128.81       8862.83       891.43 o                         
   5  21   6       2552.01       2962.85       680.00 o                         
  -6  22   6        193.85       2082.85      1142.85 o                         
  -5  22   6       8202.08       7314.26      1591.42 o                         
  -4  22   6       6119.15       4479.99      1108.57 o                         
   3  22   6        625.42       1799.99       688.57 o                         
  -2  23   6        174.45       1685.71      1028.57 o                         
  -1  23   6       2735.73       1917.14       948.57 o                         
 -16   1   7       4515.36       3127.11       845.52 o                         
 -15   1   7      10365.61       9295.27       627.58 o                         
 -14   1   7         66.93        914.28       622.86 o                         
 -13   1   7       3486.66       3991.56       917.14 o                         
 -11   1   7      12296.75      14199.07      1836.92 o                         
 -10   1   7       8541.47       9457.54       520.75 o                         
  -9   1   7       1599.16       2879.41       669.93 o                         
  -8   1   7       2943.24       2608.76       408.27 o                         
  -7   1   7      47341.02      53028.22      1658.64 o                         
  -6   1   7      16876.68      19998.66       798.39 o                         
  -5   1   7       5561.00       6511.73       232.59 o                         
  -4   1   7      40663.09      43013.70       726.80 o                         
  -3   1   7      44541.62      43511.60      1057.37 o                         
  -2   1   7       8581.84       9713.92       196.50 o                         
  -1   1   7      25983.92      22460.42       583.33 o                         
   0   1   7        418.06        160.50        90.31 o                         
   1   1   7      13177.26      12545.44       383.94 o                         
   2   1   7      32019.95      33238.61       451.77 o                         
   3   1   7      37668.71      37257.48       548.52 o                         
   4   1   7       7678.76       7058.39       325.38 o                         
   5   1   7        467.62        544.64        95.36 o                         
   6   1   7      24490.65      25028.37       398.52 o                         
   7   1   7      53054.72      48652.42      1230.15 o                         
   8   1   7       3369.15       3019.18       214.29 o                         
   9   1   7        802.25        825.23       372.86 o                         
  10   1   7        656.98        296.68       457.14 o                         
  11   1   7      10365.19       9383.52      1071.42 o                         
  12   1   7        378.32        453.74       390.72 o                         
  13   1   7       7050.71       5868.83       553.26 o                         
  14   1   7        577.66        257.14       602.86 o                         
  15   1   7       4872.88       4812.96       633.68 o                         
 -16   2   7         23.97       3970.87      1391.42 o                         
 -15   2   7      10850.65      10045.25       925.50 o                         
 -13   2   7      26802.46      24188.46      1022.85 o                         
 -12   2   7       4356.75       5098.36       488.50 o                         
 -11   2   7       2211.42       2313.58       571.91 o                         
 -10   2   7      18526.20      18979.62       626.09 o                         
  -9   2   7      43893.07      46081.51      1462.55 o                         
  -8   2   7      35712.25      35834.57       742.05 o                         
  -7   2   7       1326.99       1522.89       218.98 o                         
  -6   2   7      21651.62      22863.94       632.00 o                         
  -5   2   7      93404.34      93560.73      2014.83 o                         
  -4   2   7      24785.93      27471.03       507.65 o                         
  -3   2   7      24373.20      25003.92       562.58 o                         
  -2   2   7      18220.67      18539.50       438.25 o                         
  -1   2   7      42673.36      40599.39       932.01 o                         
   0   2   7      14334.60      14678.39       397.13 o                         
   1   2   7       7601.87       7069.84       202.94 o                         
   2   2   7      10877.83       9431.91       321.81 o                         
   3   2   7       2906.51       2593.43       124.95 o                         
   4   2   7       1706.08       2157.03        84.13 o                         
   5   2   7     148252.08     140349.94      2320.89 o                         
   6   2   7      17896.82      16887.73       332.83 o                         
   7   2   7      15605.67      15206.93       448.57 o                         
   8   2   7      63719.12      60441.84      1110.30 o                         
   9   2   7      13141.10      11171.07       595.39 o                         
  10   2   7      10157.51      11399.41       533.73 o                         
  11   2   7       3050.44       2924.66       396.90 o                         
  12   2   7       1047.44        473.85       971.43 o                         
  13   2   7      18317.48      20788.51      2048.56 o                         
  14   2   7       6955.67       6835.23       757.88 o                         
  15   2   7       3392.09       2500.71       688.91 o                         
 -16   3   7       9570.32       8079.95      1167.55 o                         
 -15   3   7      22219.12      21477.07      1185.94 o                         
 -14   3   7        733.59        885.71       542.86 o                         
 -13   3   7        200.02        137.44       488.98 o                         
 -12   3   7      10227.84      11121.65       525.58 o                         
 -11   3   7       5827.52       5963.52       388.74 o                         
 -10   3   7      43230.23      43550.37      1130.77 o                         
  -9   3   7       2889.61       3623.96       281.82 o                         
  -8   3   7      19229.45      20283.35       496.77 o                         
  -7   3   7      44668.83      44160.79      2069.11 o                         
  -6   3   7      15102.09      16700.38       656.94 o                         
  -5   3   7       2656.36       2733.13       217.74 o                         
  -4   3   7       2450.32       3251.16       103.94 o                         
  -3   3   7      19925.04      20478.08       438.55 o                         
  -2   3   7      97329.20      99953.04      1862.48 o                         
  -1   3   7      11768.48      14029.33       463.94 o                         
   0   3   7       4671.94       5330.87       104.70 o                         
   1   3   7      72884.12      70931.66       968.82 o                         
   2   3   7       7719.73       8304.02       137.35 o                         
   3   3   7      94264.29      91593.38      1208.33 o                         
   4   3   7       3797.91       4063.91       103.80 o                         
   5   3   7      21842.11      21219.66       435.62 o                         
   6   3   7      36248.56      37404.36      1149.34 o                         
   7   3   7      14669.10      13561.08       445.40 o                         
   8   3   7      32892.42      32358.77       809.34 o                         
   9   3   7       4993.91       4721.02       578.72 o                         
  10   3   7      10511.96      11425.30       433.18 o                         
  11   3   7      32556.04      35867.93      1808.53 o                         
  12   3   7       1167.18       1163.67       385.68 o                         
  13   3   7       7661.46      19634.22      4785.70 o                         
  14   3   7        649.81       -200.00       800.00 o                         
  15   3   7       4993.21       6041.61      1002.32 o                         
 -16   4   7        328.54       2020.62      1785.71 o                         
 -15   4   7       9925.85      11161.75      1612.85 o                         
 -14   4   7        126.23        823.46       560.78 o                         
 -13   4   7      31855.85      31870.23      2675.71 o                         
 -12   4   7      15386.50      14453.71      3554.27 o                         
 -11   4   7       1763.56       1551.80       370.66 o                         
 -10   4   7      27007.62      27125.13      1189.61 o                         
  -9   4   7       6869.10       7954.65       684.57 o                         
  -8   4   7      89889.66      92881.34      1957.56 o                         
  -7   4   7       1374.47       1621.81       295.68 o                         
  -6   4   7        513.40       1405.35       490.75 o                         
  -5   4   7      66132.48      64987.05      1672.66 o                         
  -4   4   7      19785.37      21388.39       407.17 o                         
  -3   4   7      36247.62      37798.34       811.58 o                         
  -2   4   7       9357.52      10110.86       251.68 o                         
  -1   4   7      15519.47      14055.09       402.91 o                         
   0   4   7     156915.19     169238.02      2838.67 o                         
   1   4   7      69455.27      65733.51       910.07 o                         
   2   4   7        803.81        931.53       101.86 o                         
   3   4   7      64770.87      63213.02       838.85 o                         
   4   4   7       5794.28       5535.22       128.12 o                         
   5   4   7      42314.74      37892.50       919.22 o                         
   6   4   7       6837.22       6326.43       305.99 o                         
   7   4   7       1856.96       3074.37       489.61 o                         
   8   4   7      53720.19      54672.68      1465.05 o                         
   9   4   7        804.33       1038.05       142.08 o                         
  10   4   7      13256.38      13202.39       474.61 o                         
  11   4   7       1219.84       1250.50       207.26 o                         
  12   4   7       3576.10       3025.43       429.00 o                         
  13   4   7      41947.87      36611.31      2782.85 o                         
  14   4   7       9574.00       8984.60      1136.55 o                         
  15   4   7       2378.15       2556.92       795.70 o                         
 -16   5   7      12684.61      10747.04      1309.06 o                         
 -15   5   7      28445.86      26179.44      1905.25 o                         
 -14   5   7        420.58        -89.97       565.00 o                         
 -13   5   7        955.65       1629.63       424.42 o                         
 -12   5   7       7796.69       8302.42       442.35 o                         
 -11   5   7       5490.78       7837.25       813.54 o                         
 -10   5   7      41635.40      41402.58      1141.46 o                         
  -9   5   7       4273.41       4042.41       338.16 o                         
  -8   5   7      33783.34      36313.45      1201.91 o                         
  -7   5   7      71159.54      68356.83      1583.07 o                         
  -6   5   7      18718.03      18571.33       483.32 o                         
  -5   5   7       7174.95       6673.45       238.98 o                         
  -4   5   7       4697.75       5330.59       515.90 o                         
  -3   5   7      47478.41      45528.97      1295.58 o                         
  -2   5   7      79135.61      84024.02      3180.29 o                         
  -1   5   7       1697.04       1734.67       121.30 o                         
   0   5   7       7677.07       8939.16       213.85 o                         
   1   5   7      14480.80      13512.88       411.57 o                         
   2   5   7      82814.13      88147.37      1153.67 o                         
   3   5   7      76040.27      66786.70       910.89 o                         
   4   5   7        464.16        494.02        96.16 o                         
   5   5   7      10283.82      10021.73       332.90 o                         
   6   5   7      70423.95      67655.73      1063.11 o                         
   7   5   7      29223.40      27886.25      1526.82 o                         
   8   5   7      10043.05      10491.59       378.51 o                         
   9   5   7       6025.55       6409.46       437.95 o                         
  10   5   7      12174.61      12415.60      1248.19 o                         
  11   5   7      27117.91      27972.44      1751.42 o                         
  12   5   7        651.04        814.31      5268.94 o                         
  13   5   7       6010.46       6384.11       778.19 o                         
  14   5   7       1093.78         96.97       274.04 o                         
  15   5   7       5147.29       4373.20       880.30 o                         
 -16   6   7        996.39       1022.53      1047.24 o                         
 -15   6   7       6558.89       5905.08      1115.71 o                         
 -14   6   7        476.67        552.06       394.50 o                         
 -13   6   7      14907.43      14894.24      1031.43 o                         
 -12   6   7        307.11       2114.28       514.28 o                         
 -11   6   7        323.99       1076.54       771.61 o                         
 -10   6   7      22456.47      22219.61       614.84 o                         
  -9   6   7       5776.59       5973.83       994.76 o                         
  -8   6   7     120834.12     122833.95      3941.23 o                         
  -7   6   7      14872.38      16456.64       728.00 o                         
  -6   6   7       1135.58       1133.92       161.63 o                         
  -5   6   7     135983.36     131294.25      3426.13 o                         
  -4   6   7      51405.70      55759.15      1304.23 o                         
  -3   6   7      31551.91      31704.03       546.61 o                         
  -2   6   7      27514.47      29450.64      1424.82 o                         
  -1   0   8       1512.10       1516.35       132.86 o                         
  -3   0  10      16640.60      16030.19       625.71 o                         
  -5   0  12      73109.84      68523.48      4242.84 o                         
  -7   0  14       4362.82       3891.42       294.28 o                         
  -9   0  16      47342.02      44785.57      2002.85 o                         
 -11   0  18         18.05        425.71       425.71 o                         
  -1   6   7      23150.42      21727.24       681.68 o                         
   0   6   7     182401.94     203890.28      3804.76 o                         
   1   6   7      70701.34      70678.96      1515.95 o                         
   2   6   7        367.88        387.35        76.28 o                         
   3   6   7      50778.98      49389.61       762.15 o                         
   4   6   7      23672.03      24395.95       423.84 o                         
   5   6   7      82530.88      78820.63      1669.46 o                         
   6   6   7      26704.89      28182.59       592.68 o                         
   7   6   7         73.60        399.00       356.48 o                         
   8   6   7      49936.12      47768.45      1590.64 o                         
   9   6   7      12572.77      12923.33       710.32 o                         
  10   6   7      15676.51      14863.52       477.70 o                         
  11   6   7         52.58        291.75       462.57 o                         
  12   6   7       4516.23       3884.58       524.58 o                         
  13   6   7      28816.58      30078.68      1729.06 o                         
  14   6   7       8608.51       9597.74      1015.96 o                         
  15   6   7       2314.54       2621.02       735.55 o                         
 -15   7   7      17060.74      13328.53      1131.42 o                         
 -14   7   7        147.16       1076.84       490.47 o                         
 -13   7   7       1539.12       1326.90       442.02 o                         
 -12   7   7       4426.63       5317.33       553.61 o                         
 -11   7   7      15957.80      19137.71      1469.58 o                         
 -10   7   7      28653.71      29319.27      1547.40 o                         
  -9   7   7       1532.59       1563.83       351.25 o                         
  -8   7   7      38195.26      40135.32       902.25 o                         
  -7   7   7      58229.46      58746.89      1575.36 o                         
  -6   7   7       3310.50       3767.48       326.20 o                         
  -5   7   7       6701.91       6905.36       368.96 o                         
  -4   7   7        324.22        294.36       474.11 o                         
  -3   7   7      68280.59      72594.05      3005.70 o                         
  -2   7   7      33499.41      34018.17       703.37 o                         
  -1   7   7      38151.13      37296.38       803.08 o                         
   0   7   7          9.79        -25.88       103.51 o                         
   1   7   7      23174.34      22557.97       457.49 o                         
   2   7   7      26495.68      27657.96       419.79 o                         
   3   7   7      69849.94      67769.45      1028.52 o                         
   4   7   7        321.56        803.55       243.31 o                         
   5   7   7      26269.51      24020.70       506.36 o                         
   6   7   7      38577.27      39848.14       816.58 o                         
   7   7   7      28046.99      25796.79      1128.06 o                         
   8   7   7      18697.35      19885.82       639.05 o                         
   9   7   7       1562.53       1875.54       282.76 o                         
  10   7   7       1587.24       2229.36       398.19 o                         
  11   7   7      16353.24      18044.76       805.12 o                         
  12   7   7       2570.16       1509.73       455.05 o                         
  13   7   7       2006.74       3424.54       538.21 o                         
  14   7   7        601.59       2090.35       966.46 o                         
 -15   8   7       1824.18       1176.94      1445.14 o                         
 -14   8   7        630.19       2061.77       560.40 o                         
 -13   8   7       5916.17       6274.59      1532.85 o                         
 -12   8   7       1820.70       1795.49       618.57 o                         
 -11   8   7        535.90       1214.34       403.34 o                         
 -10   8   7       2024.14       3243.58       591.43 o                         
  -9   8   7      33231.44      37457.34      1551.80 o                         
  -8   8   7      16277.09      17624.32       698.57 o                         
  -7   8   7       4703.55       4310.91       360.00 o                         
  -6   8   7       2120.46       2209.62       398.57 o                         
  -5   8   7       2681.08       3443.93       564.08 o                         
  -4   8   7       6936.94       7654.70      1616.81 o                         
  -3   8   7      12364.40      13839.87       501.43 o                         
  -2   8   7         86.14        189.40       217.32 o                         
  -1   8   7      26934.28      26879.29       880.55 o                         
   0   8   7       9397.81      11903.49       301.66 o                         
   1   8   7      29230.82      27686.26       610.65 o                         
   2   8   7       4810.56       4783.45       156.68 o                         
   3   8   7       4049.81       3945.18       145.72 o                         
   4   8   7       1540.20       1553.67       173.62 o                         
   5   8   7      18252.55      16889.26       495.81 o                         
   6   8   7      18888.84      21961.63       912.77 o                         
   7   8   7       3257.53       2883.16       437.81 o                         
   8   8   7      15481.79      16818.55      1041.43 o                         
   9   8   7      22991.26      24459.31      1044.44 o                         
  10   8   7       4613.53       5174.25       453.15 o                         
  11   8   7        155.96       -152.38       609.52 o                         
  12   8   7       1402.25        560.74       351.53 o                         
  13   8   7       9553.93       8268.02       761.10 o                         
  14   8   7       1364.98        265.47      1234.34 o                         
 -15   9   7       6504.23       7596.50      2450.77 o                         
 -14   9   7         23.91        420.33      1057.14 o                         
 -13   9   7        602.61        885.30       680.68 o                         
 -12   9   7       1435.44       5336.30      1894.84 o                         
 -11   9   7      15708.72      16422.56       942.62 o                         
 -10   9   7       1864.81       3158.35       886.52 o                         
  -9   9   7       2666.68       3143.18       302.93 o                         
  -8   9   7       6095.18       6106.88       278.43 o                         
  -7   9   7      30552.47      31974.42      2278.56 o                         
  -6   9   7       6653.75       6616.26       547.03 o                         
  -5   9   7        821.90       1345.66       430.00 o                         
  -4   9   7        654.64       1085.71       260.29 o                         
  -3   9   7      25192.71      23784.71      1404.28 o                         
  -2   9   7      10548.40      12708.33      4055.70 o                         
  -1   9   7      32827.29      33110.44       871.75 o                         
   0   9   7        164.85        199.83       120.10 o                         
   1   9   7      10993.42      10621.10       260.67 o                         
   2   9   7        359.04        396.52       190.06 o                         
   3   9   7       6480.89       6226.64       196.73 o                         
   4   9   7       6479.91       7296.24       238.77 o                         
   5   9   7       1672.01       1517.09       248.26 o                         
   6   9   7       5878.09       6492.92       315.09 o                         
   7   9   7      38852.49      38939.08      2021.83 o                         
   8   9   7       3696.12       3787.05       322.56 o                         
   9   9   7       8171.55       7885.17       398.32 o                         
  10   9   7       2047.43       2495.13       385.71 o                         
  11   9   7       6385.50       5888.55       597.14 o                         
  12   9   7       3578.10       3063.45       784.28 o                         
  13   9   7       2653.94       2288.01       543.79 o                         
  14   9   7        885.26       1368.21      1207.90 o                         
 -15  10   7        627.83       1606.80       638.41 o                         
 -14  10   7        435.85       1784.53       629.92 o                         
 -13  10   7       4194.92       4258.56       712.83 o                         
 -12  10   7       5247.43       6266.88       866.43 o                         
 -11  10   7        490.04       1092.17       528.87 o                         
 -10  10   7       6266.47       8587.21      3134.47 o                         
  -9  10   7      38294.31      39840.43      1333.03 o                         
  -8  10   7         95.58        336.54       157.39 o                         
  -7  10   7       1029.31        858.91       180.47 o                         
  -6  10   7       1716.77       2755.20       920.00 o                         
  -5  10   7       8217.46       8882.15       319.92 o                         
  -4  10   7      12459.82      14061.41      2868.56 o                         
  -3  10   7       6684.40       5987.79       526.81 o                         
  -2  10   7       5794.37       6149.84       418.57 o                         
  -1  10   7      20704.24      20717.45       706.60 o                         
   0  10   7      24373.82      27235.42      1024.58 o                         
   1  10   7      20880.62      18588.73       558.90 o                         
   2  10   7       2954.02       2998.26       213.89 o                         
   3  10   7        451.96        960.80       205.37 o                         
   4  10   7      21030.20      22399.70       678.04 o                         
   5  10   7      24792.55      24581.45       999.64 o                         
   6  10   7       2211.47       2374.05       351.84 o                         
   7  10   7       1411.74       1814.46       322.86 o                         
   8  10   7       3248.20       3532.94       780.00 o                         
   9  10   7      31182.55      31967.62      1635.71 o                         
  10  10   7       1628.88       2224.43       470.00 o                         
  11  10   7        672.59        -93.91       375.66 o                         
  12  10   7        497.78       1246.89      1000.33 o                         
  13  10   7       2473.80       3695.87      1328.57 o                         
  14  10   7        489.39        501.83       649.50 o                         
 -14  11   7         52.00       2737.29       914.79 o                         
 -13  11   7       3271.39       3590.43       433.01 o                         
 -12  11   7      12463.96      11843.29       669.63 o                         
 -11  11   7      12502.30      13791.68       942.05 o                         
 -10  11   7      12018.79      13275.63       598.63 o                         
  -9  11   7        912.10       1120.69       571.43 o                         
  -8  11   7        752.01       1812.60       461.58 o                         
  -7  11   7      18582.14      20264.49       675.11 o                         
  -6  11   7       3217.04       3254.18       635.71 o                         
  -5  11   7       4314.51       5063.35       780.00 o                         
  -4  11   7       4041.21       3618.61       269.86 o                         
  -3  11   7      22958.46      24956.26      1024.71 o                         
  -2  11   7      21675.68      21459.44      1662.85 o                         
  -1  11   7      43924.04      43718.15      1027.82 o                         
   0  11   7        172.23        244.15       119.76 o                         
   1  11   7      14389.17      12606.26       470.19 o                         
   2  11   7       1915.06       1995.86      1011.80 o                         
   3  11   7      15960.64      15279.48       631.23 o                         
   4  11   7       1745.16       1932.20       197.40 o                         
   5  11   7       6169.98       5506.61       527.76 o                         
   6  11   7      20651.69      20385.04       781.04 o                         
   7  11   7      18644.43      18575.33       876.29 o                         
   8  11   7      17105.37      16997.20       606.94 o                         
   9  11   7        915.42       1636.53       601.52 o                         
  10  11   7       7188.84       6928.27       649.97 o                         
  11  11   7       5962.94       6613.77      1203.98 o                         
  12  11   7        508.19       -180.06       720.25 o                         
  13  11   7       1864.68       1718.70      2517.60 o                         
 -14  12   7        222.48        421.30      1711.56 o                         
 -13  12   7      19809.85      18010.35      1093.75 o                         
 -12  12   7       7703.14       7586.93       769.44 o                         
 -11  12   7       1270.28       1270.18       514.10 o                         
 -10  12   7       9571.23       9559.40       478.68 o                         
  -9  12   7       9009.36       9197.63      2561.42 o                         
  -8  12   7      11614.73      11206.44       612.86 o                         
  -7  12   7      18344.86      20472.08      2005.71 o                         
  -6  12   7       7724.55       8953.93       473.50 o                         
  -5  12   7      78049.90      82389.09      5298.55 o                         
  -4  12   7      33243.47      36464.91       973.87 o                         
  -3  12   7       5846.64       5184.82       318.45 o                         
  -2  12   7       3197.05       4873.36      1200.00 o                         
  -1  12   7      25384.07      25245.63      1342.85 o                         
   0  12   7      52854.80      51785.04      2398.56 o                         
   1  12   7      34329.17      32634.97      1332.24 o                         
   2  12   7       1331.55       1687.49       262.22 o                         
   3  12   7       9481.28       9263.96       922.34 o                         
   4  12   7        504.76        358.67       242.90 o                         
   5  12   7      82392.84      83067.27      2115.95 o                         
   6  12   7       5541.27       5829.50       278.63 o                         
   7  12   7       9982.92      10090.71       910.64 o                         
   8  12   7      59119.92      57815.49      1551.55 o                         
   9  12   7      13222.72      11862.40       572.27 o                         
  10  12   7      18497.99      18241.39       867.25 o                         
  11  12   7        213.83       1405.93       704.28 o                         
  12  12   7       1438.00       2384.18      1342.85 o                         
  13  12   7       8525.41       8827.00      1134.11 o                         
 -13  13   7       3402.23       2454.90       630.32 o                         
 -12  13   7      16713.38      14969.10      1892.85 o                         
 -11  13   7       7372.52       9418.90      1445.71 o                         
 -10  13   7      21079.72      22007.89      1057.50 o                         
  -9  13   7       3955.11       4538.72      1554.28 o                         
  -8  13   7       5051.76       6074.87      1314.28 o                         
  -7  13   7      44679.93      47430.63      3058.58 o                         
  -6  13   7       4151.22       5371.49       578.57 o                         
  -5  13   7       4257.46       4789.78       931.43 o                         
  -4  13   7       2706.80       3497.25       828.57 o                         
  -3  13   7      34720.20      33511.18       959.31 o                         
  -2  13   7     102768.50     102155.41      3984.40 o                         
  -1  13   7       4052.88       3379.27       440.33 o                         
   0  13   7        312.34        -50.00       200.00 o                         
   1  13   7      22418.10      24297.09      2014.28 o                         
   2  13   7      24744.03      25980.40       905.65 o                         
   3  13   7      31496.14      30940.00      2052.65 o                         
   4  13   7        337.94        691.87       248.96 o                         
   5  13   7      16399.26      16502.91       725.09 o                         
   6  13   7      31789.87      31869.39       970.60 o                         
   7  13   7      10246.80       9573.31       679.94 o                         
   8  13   7      39977.74      39985.59      1374.38 o                         
   9  13   7        169.11        667.63       326.19 o                         
  10  13   7      18870.27      18691.92       842.59 o                         
  11  13   7      23220.59      20497.08      1171.77 o                         
  12  13   7        326.56       -116.66       466.64 o                         
  13  13   7       1863.52       1311.13      3131.39 o                         
 -13  14   7      17898.14      15439.62      1126.42 o                         
 -12  14   7       8891.25       9372.17       722.48 o                         
 -11  14   7       1613.80        832.51       565.53 o                         
 -10  14   7      39306.62      40378.10      1774.78 o                         
  -9  14   7       3583.59       5190.75      1808.57 o                         
  -8  14   7      21145.75      21681.55      1674.28 o                         
  -7  14   7       3651.79       2866.21       338.80 o                         
  -6  14   7        467.82        587.95       774.28 o                         
  -5  14   7      65578.89      65249.55      2065.30 o                         
  -4  14   7       6682.00       7370.36       511.71 o                         
  -3  14   7      14840.91      14236.42       519.34 o                         
  -2  14   7       1405.81       1537.14       940.00 o                         
  -1  14   7        289.45       2669.93      1808.57 o                         
   0  14   7     160605.12     155528.91      4903.13 o                         
   1  14   7      16129.46      16536.29      1060.17 o                         
   2  14   7       4213.30       4855.53       397.03 o                         
   3  14   7      28371.78      25568.95      1174.72 o                         
   4  14   7       1786.75       1681.88       593.52 o                         
   5  14   7      64669.50      63077.66      9546.08 o                         
   6  14   7      26271.38      24944.74       750.28 o                         
   7  14   7         75.59        291.42       519.22 o                         
   8  14   7      21119.41      21153.61       679.98 o                         
   9  14   7       4710.06       6625.63       800.00 o                         
  10  14   7      14633.78      13346.42      1445.71 o                         
  11  14   7       1510.56       1821.30       523.11 o                         
  12  14   7        773.82        486.86       665.64 o                         
 -12  15   7       9278.94       8378.38       827.26 o                         
 -11  15   7       8858.69       9683.29      1058.11 o                         
 -10  15   7      13412.93      13424.11      1707.14 o                         
  -9  15   7         58.80        509.11       640.73 o                         
  -8  15   7       3184.17       4142.30       487.52 o                         
  -7  15   7      33177.93      31504.59      1570.04 o                         
  -6  15   7       2916.01       3942.71       454.28 o                         
  -5  15   7       5314.44       6364.47       967.14 o                         
  -4  15   7       4417.46       4538.28       481.89 o                         
  -3  15   7      38938.11      40597.01      1771.42 o                         
  -2  15   7      62991.00      61398.48      2744.76 o                         
  -1  15   7       1592.94       2002.25       358.13 o                         
   0  15   7          1.61        -63.21       252.83 o                         
   1  15   7      18418.44      17444.27       913.70 o                         
   2  15   7       7451.28       9050.36      1431.47 o                         
   3  15   7      15213.00      14332.69      2438.56 o                         
   4  15   7         32.15        600.00       514.28 o                         
   5  15   7      16947.39      17172.99       892.68 o                         
   6  15   7      36245.18      38112.72      1035.41 o                         
   7  15   7      15089.31      13210.13       549.78 o                         
   8  15   7      15192.93      15797.58       721.69 o                         
   9  15   7        190.58       1085.71       514.03 o                         
  10  15   7      16740.13      14562.03      2465.71 o                         
  11  15   7      17743.61      14989.32      1392.34 o                         
  12  15   7        814.06       1926.36      1410.00 o                         
 -12  16   7       1308.96       3020.58       917.08 o                         
 -11  16   7         13.00       -285.71      1628.57 o                         
 -10  16   7       7397.23       6093.00      1568.57 o                         
  -9  16   7       4357.18       4848.81       665.86 o                         
  -8  16   7      16745.52      18194.23      1414.28 o                         
  -7  16   7       5865.17       6546.55      1075.71 o                         
  -6  16   7        891.62       2124.43       379.44 o                         
  -5  16   7      51675.48      50311.27      2351.42 o                         
  -4  16   7       1744.34       3780.62       567.85 o                         
  -3  16   7       4138.89       3706.21       339.11 o                         
  -2  16   7       1664.08       1885.71       265.71 o                         
  -1  16   7       6727.57       7082.33      1664.28 o                         
   0  16   7      37466.83      37358.36      4029.99 o                         
   2  16   7       2054.40       3099.74       882.85 o                         
   3  16   7       1922.42       2145.71       580.00 o                         
   4  16   7        634.63       1108.57       517.14 o                         
   5  16   7      39018.12      35902.74      2371.42 o                         
   6  16   7       6903.97       7880.36       849.11 o                         
   7  16   7        837.34        651.55       409.34 o                         
   8  16   7      12026.34      11405.74      1114.28 o                         
   9  16   7       8047.55       8394.26      1082.85 o                         
  10  16   7       5793.85       4986.51      1492.85 o                         
  11  16   7        218.18       1160.69       817.66 o                         
 -11  17   7       9574.16       7785.69      1671.42 o                         
 -10  17   7       1033.60       2962.85      1140.00 o                         
  -9  17   7        623.33       1917.14       800.00 o                         
  -8  17   7       1585.44       3519.99      1002.85 o                         
  -5  17   7       2273.42       3148.56      1177.14 o                         
  -4  17   7        996.56       1204.85       414.73 o                         
  -3  17   7      11497.64      13959.96      1157.14 o                         
  -1  17   7      25826.73      23659.92      1508.57 o                         
   2  17   7        320.28       2711.42      1565.71 o                         
   3  17   7       7108.48      10982.82       957.14 o                         
   4  17   7        704.50        740.00       597.14 o                         
   5  17   7       2712.08       2451.42       602.86 o                         
   6  17   7       1768.62       2504.44       614.17 o                         
   7  17   7      12145.06      12245.53       985.85 o                         
   8  17   7       4552.71       5329.32       658.08 o                         
   9  17   7        154.43        -87.21       765.66 o                         
  10  17   7       3575.02       4323.50      1688.57 o                         
 -10  18   7        395.48       1945.71      1222.85 o                         
  -9  18   7      13585.04      14159.96      2091.42 o                         
  -7  18   7       2677.44       3049.62       618.98 o                         
  -6  18   7         84.11       -213.57       854.28 o                         
  -4  18   7       2842.43       4267.97       605.44 o                         
   0  18   7       3757.55       7557.71      2709.99 o                         
   1  18   7       8135.29       9509.54       696.99 o                         
   4  18   7       1900.33       1108.57       765.71 o                         
   5  18   7       2791.72       2402.85       862.85 o                         
   6  18   7        280.38       1742.85       974.28 o                         
   7  18   7         48.16       -282.50      1130.00 o                         
   8  18   7        970.71        836.21       685.71 o                         
   9  18   7      13621.21      37785.59     25168.49 o                         
  10  18   7       1652.11       2908.56      1202.85 o                         
 -10  19   7       2189.00       7754.26      2114.28 o                         
  -9  19   7         44.66       1434.28       882.85 o                         
  -8  19   7        791.46       2657.13      1254.28 o                         
  -7  19   7       3705.05       3765.70      1080.00 o                         
  -6  19   7        380.18       1200.00       971.43 o                         
  -4  19   7          2.44        483.05       434.01 o                         
  -2  19   7        100.52       1054.28       680.00 o                         
   4  19   7        216.15       -170.71       682.85 o                         
   6  19   7       1884.79       1260.00       971.43 o                         
   7  19   7      17508.60      15142.81      2037.14 o                         
   8  19   7        620.21        454.28       625.71 o                         
   9  19   7       1410.16       1165.71      1594.28 o                         
  -9  20   7       7995.24       8928.54      1819.99 o                         
  -8  20   7       2371.42       5531.41      1708.57 o                         
  -7  20   7       1317.87       -142.86       945.71 o                         
  -6  20   7       3913.72       2605.71       914.28 o                         
  -3  20   7       5305.80       5308.55      1551.42 o                         
   0  20   7       8886.79      11922.82      1254.28 o                         
   1  20   7      15865.04      13839.96      1154.28 o                         
   2  20   7        353.67       -114.29       711.43 o                         
  -7  21   7       5304.42       4168.56      1134.28 o                         
  -6  21   7       1130.73       2451.42      1205.71 o                         
  -5  21   7       3414.60       2852.99       807.14 o                         
  -2  21   7      27827.57      24817.06      1757.14 o                         
  -1  21   7       5890.45       5208.55      1171.42 o                         
   1  21   7       4607.98       3262.85       771.43 o                         
   2  21   7       6676.55       7874.26       931.43 o                         
  -6  22   7       6444.68       8799.97      1491.42 o                         
  -4  22   7       5212.29       4095.83       788.75 o                         
   2  22   7         52.01       -171.43       685.71 o                         
   4  22   7         55.70        225.71      1140.00 o                         
  -4  23   7       1874.44       2999.99      2999.99 o                         
   2  23   7       8316.37       8642.83       942.85 o                         
 -16   0   8        917.03       -285.71      1228.57 o                         
 -15   0   8        162.99        356.41       553.45 o                         
 -14   0   8      31851.33      29739.91      1551.32 o                         
 -13   0   8      42187.95      32512.15      1422.85 o                         
 -12   0   8      20736.00      20837.08      1999.99 o                         
 -11   0   8        782.31       2519.99       882.85 o                         
 -10   0   8      25662.83      27711.17       944.99 o                         
  -9   0   8      65800.05      65316.93      1896.76 o                         
  -8   0   8     174918.09     174247.69      4936.54 o                         
  -7   0   8       1767.44       1286.30       471.43 o                         
  -6   0   8      26549.26      25798.40      1135.71 o                         
  -5   0   8      73154.91      76232.59      4325.70 o                         
  -4   0   8      76390.41      87532.90      2399.00 o                         
  -3   0   8      59241.86      60935.73      1683.85 o                         
  -2   0   8      26330.76      29449.39       934.28 o                         
  -1   0   8       2055.32       2337.14       277.14 o                         
   1   0   8       2919.46       2701.60       124.14 o                         
   2   0   8      51616.83      54164.27      1052.70 o                         
   3   0   8      76113.45      69597.85      1178.65 o                         
   4   0   8     130165.31     133493.39      2390.54 o                         
   5   0   8     190470.77     180885.67      4494.31 o                         
   6   0   8      98341.72      96950.34      1841.67 o                         
   7   0   8       5164.75       4457.13       225.71 o                         
   8   0   8      40852.80      41279.87      1305.71 o                         
   9   0   8      22400.38      19731.37       997.14 o                         
  10   0   8      93592.83      86899.72      3188.56 o                         
  11   0   8          5.02        -85.00       340.00 o                         
  12   0   8      41886.39      41622.72      1931.42 o                         
  14   0   8       7451.12       8198.38      1545.71 o                         
 -16   1   8      45849.12      43783.24      2639.73 o                         
 -15   1   8      10902.82      13218.91      1042.47 o                         
 -14   1   8       4182.28       4487.08       562.86 o                         
 -13   1   8        965.64       1317.92       471.43 o                         
 -12   1   8        759.33       1920.68       939.60 o                         
 -11   1   8      21370.46      20542.15      1937.14 o                         
 -10   1   8      36563.13      35480.31       952.55 o                         
  -9   1   8      18462.88      18494.47       632.13 o                         
  -8   1   8      35988.06      38654.20       684.70 o                         
  -7   1   8      13823.07      14773.38       396.59 o                         
  -6   1   8      86446.29      93128.69      2457.15 o                         
  -5   1   8      29502.64      29054.29       573.36 o                         
  -4   1   8       8740.02       9593.16       187.10 o                         
  -3   1   8      99693.28      98014.98      1821.18 o                         
  -2   1   8       2763.42       2844.38        88.99 o                         
  -1   1   8      15990.26      15588.20       511.57 o                         
   0   1   8       1509.42       2735.17       103.58 o                         
   1   1   8       4353.02       5019.58       138.56 o                         
   2   1   8     789529.38     816041.50     13979.50 o                         
   3   1   8      12898.82      11848.26       212.48 o                         
   4   1   8      44858.07      48194.43       959.64 o                         
   5   1   8      10832.13       9969.35       190.34 o                         
   6   1   8        666.15        960.68        96.85 o                         
   7   1   8      58702.11      57823.63      2668.56 o                         
   8   1   8      21842.71      22085.39       542.76 o                         
   9   1   8        510.44        807.06       161.59 o                         
  10   1   8      18948.63      18965.03       574.72 o                         
  11   1   8       6689.96       6145.18      1144.28 o                         
  12   1   8      51945.45      51464.22      3271.18 o                         
  13   1   8       6425.31       5679.01       464.21 o                         
  14   1   8        488.37        180.97       605.84 o                         
  15   1   8       7911.24       6585.01      1047.03 o                         
 -16   2   8         52.48        957.98       692.33 o                         
 -15   2   8       8065.13       6135.38       613.17 o                         
 -14   2   8      31771.50      31142.81      1070.02 o                         
 -13   2   8      16820.02      18663.37       782.44 o                         
 -12   2   8       7522.06       6246.72       403.60 o                         
 -11   2   8       3930.75       4926.67       591.50 o                         
 -10   2   8       3368.91       4008.42       288.24 o                         
  -9   2   8      58261.91      58907.26      1229.65 o                         
  -8   2   8      72197.59      71680.03      1743.59 o                         
  -7   2   8       1344.99       1444.22       251.56 o                         
  -6   2   8      46109.01      49409.45      1177.49 o                         
  -5   2   8     127871.55     127705.71      2300.99 o                         
  -4   2   8       2242.73       2674.22       178.15 o                         
  -3   2   8       7029.54       7555.77       233.00 o                         
  -2   2   8      30753.56      31632.49       552.49 o                         
  -1   2   8       9912.09       8832.26       303.93 o                         
   0   2   8      29510.62      30621.92       670.90 o                         
   1   2   8     125829.73     123902.80      2084.30 o                         
   2   2   8       3051.42       2811.14       170.81 o                         
   3   2   8       3082.86       3116.93       117.05 o                         
   4   2   8      31268.14      29669.02       451.52 o                         
   5   2   8      88892.18      82088.08      1912.74 o                         
   6   2   8      11946.52      11971.48       281.55 o                         
   7   2   8      28817.49      27083.53       699.52 o                         
   8   2   8      25802.65      26469.59       772.41 o                         
   9   2   8      23070.12      21469.84      1272.85 o                         
  10   2   8      28040.61      27847.84       853.05 o                         
  11   2   8       1158.14       1098.03       472.86 o                         
  12   2   8      12505.00      12925.84       660.54 o                         
  13   2   8      21121.90      24643.12      2589.99 o                         
  15   2   8       1870.39       2485.71      1197.14 o                         
 -16   3   8      10412.71      12443.16      1421.42 o                         
 -15   3   8      17488.67      18184.39      1733.79 o                         
 -14   3   8       5038.41       4391.90       626.60 o                         
 -13   3   8       1582.61       2190.67       374.05 o                         
 -12   3   8       1231.31       1129.36       475.26 o                         
 -11   3   8       6946.21       6427.61       529.77 o                         
 -10   3   8      13183.31      16280.35      1338.02 o                         
  -9   3   8       4757.23       4596.30       418.58 o                         
  -8   3   8       7229.46       7873.21       293.10 o                         
  -7   3   8      66313.20      65162.88      1675.18 o                         
  -6   3   8      83014.95      90294.04      2536.21 o                         
  -5   3   8       5595.15       6517.85       232.97 o                         
  -4   3   8       5479.15       5052.25       248.91 o                         
  -3   3   8      20048.39      21030.22       388.39 o                         
  -2   3   8      96740.95     100238.79      2055.71 o                         
  -1   3   8      60785.25      59937.54      1757.61 o                         
   0   3   8       1006.43        903.84        62.93 o                         
   1   3   8      23636.18      22925.55       682.92 o                         
   2   3   8      14324.61      13475.17       233.83 o                         
   3   3   8      78562.85      72340.46       939.23 o                         
   4   3   8      23401.54      22865.17       315.57 o                         
   5   3   8      11280.15       9976.58       209.91 o                         
   6   3   8        748.70        717.43       106.40 o                         
   7   3   8      10348.21      10066.93       407.05 o                         
   8   3   8        417.99        502.48       282.08 o                         
   9   3   8       5785.67       5489.41       870.28 o                         
  10   3   8       3631.43       3016.05       444.28 o                         
  11   3   8      37908.60      34507.14      4794.27 o                         
  12   3   8      14413.77      14390.73      1268.23 o                         
  13   3   8       3403.81       3233.38       753.72 o                         
  14   3   8       1322.99        161.06       440.21 o                         
  15   3   8        385.35        145.05       621.97 o                         
 -16   4   8        649.09       1925.03       882.77 o                         
 -15   4   8       7307.76       7540.89      1123.81 o                         
 -14   4   8       1683.52       2322.45       561.56 o                         
 -13   4   8       8733.67       8238.50       652.88 o                         
 -12   4   8        838.84       1220.42       748.28 o                         
 -11   4   8        202.36        177.30       515.49 o                         
 -10   4   8        272.12       1039.18       440.23 o                         
  -9   4   8      41620.00      45743.70      1428.11 o                         
  -8   4   8       5198.44       6182.20       747.03 o                         
  -7   4   8        433.66        413.91       222.69 o                         
  -6   4   8       3880.83       3559.26       204.13 o                         
  -5   4   8      33758.61      35629.89       828.36 o                         
  -4   4   8       5652.83       6337.16       193.68 o                         
  -3   4   8       1326.89       1168.96       100.47 o                         
  -2   4   8       1150.38        872.40        94.03 o                         
  -1   4   8      52143.15      51881.93      1555.13 o                         
   0   4   8     230127.06     217532.84      4006.32 o                         
   1   4   8      78144.41      70949.06      2061.34 o                         
   2   4   8       4101.64       4155.50       126.66 o                         
   3   4   8      46071.72      46235.36       686.63 o                         
   4   4   8      31450.08      31746.37       439.25 o                         
   5   4   8       4251.98       4905.52       156.01 o                         
   6   4   8      15622.44      17547.72      1083.77 o                         
   7   4   8       1664.97       1469.43       186.09 o                         
   8   4   8        342.07        222.62       210.84 o                         
   9   4   8      20805.89      20237.58      1878.57 o                         
  10   4   8      12122.58      12110.07       498.90 o                         
  11   4   8        735.52       1131.54       283.19 o                         
  12   4   8       4976.65       4972.61      1291.42 o                         
  13   4   8      10372.68      10114.25      1497.14 o                         
  14   4   8        184.66       1138.50       490.89 o                         
  15   4   8        100.81        352.58       998.07 o                         
 -16   5   8        378.54       1602.99       619.65 o                         
 -15   5   8      20966.75      19784.58      1485.71 o                         
 -14   5   8       1094.37       -135.05       540.21 o                         
 -13   5   8       2454.81       1914.94       631.04 o                         
 -12   5   8        164.43       1189.46       630.95 o                         
 -11   5   8       2382.60       2984.22       524.66 o                         
 -10   5   8       5223.11       6728.63      1536.12 o                         
  -9   5   8       2329.58       2751.17       545.54 o                         
  -8   5   8       2038.14       3019.43       629.97 o                         
  -7   5   8      78759.42      81773.13      2346.49 o                         
  -6   5   8      33410.26      34796.63      1463.99 o                         
  -5   5   8      31140.87      30306.24      1282.36 o                         
  -4   5   8       1856.03       1741.55       178.98 o                         
  -3   5   8       3436.92       3710.04       247.01 o                         
  -2   5   8       3764.94       4079.90       179.79 o                         
  -1   5   8      11441.11      10349.33       235.22 o                         
   0   5   8       5184.50       5855.12       141.09 o                         
   1   5   8      57721.19      54480.06       848.32 o                         
   2   5   8        361.61        453.95        69.49 o                         
   3   5   8      30559.54      26862.28       387.00 o                         
   4   5   8       2780.75       3332.84       123.30 o                         
   5   5   8       8260.13       8267.58       211.02 o                         
   6   5   8       3759.29       4044.88       221.37 o                         
   7   5   8       9334.35       9127.46       498.60 o                         
   8   5   8       9056.61       8663.24       362.40 o                         
   9   5   8       4313.65       4515.04       837.26 o                         
  10   5   8       1301.06       1692.16       245.54 o                         
  11   5   8      40575.14      44864.92      1807.67 o                         
  12   5   8       1374.46       2120.25      1888.57 o                         
  13   5   8        599.34        105.49       784.28 o                         
  14   5   8         54.81       -154.88       619.54 o                         
  15   5   8       2256.47       2649.40       700.42 o                         
 -16   6   8         50.47        122.46       711.43 o                         
 -15   6   8       4832.94       4513.47       827.57 o                         
 -14   6   8       5235.98       4914.60       935.32 o                         
 -13   6   8      11382.37      12584.18      1099.06 o                         
 -12   6   8        738.43        118.13       500.00 o                         
 -11   6   8       1105.67       1034.02      1458.57 o                         
 -10   6   8       1382.59       2382.38       459.84 o                         
  -9   6   8      30118.22      32411.06      1705.87 o                         
  -8   6   8      21896.86      23170.70      1210.68 o                         
  -7   6   8      13836.10      15475.02       516.66 o                         
  -6   6   8      36930.46      40225.95      1480.49 o                         
  -5   6   8      34514.86      37452.83      1649.33 o                         
  -4   6   8      76086.83      80339.27      2316.50 o                         
  -3   6   8      35620.02      34118.75      1250.83 o                         
  -2   6   8        953.89        947.38       349.12 o                         
  -1   6   8      60373.12      60024.20      1231.11 o                         
   0   6   8      47638.02      45241.39       889.65 o                         
   1   6   8      90299.27      84024.97      1380.55 o                         
   2   6   8      19022.99      20520.61       385.17 o                         
   3   6   8      39130.77      38904.30       545.73 o                         
   4   6   8      32904.12      33180.23       826.85 o                         
   5   6   8       5363.07       5258.33       244.96 o                         
   6   6   8       5678.49       5200.96       227.65 o                         
   7   6   8       2151.52       2561.77       182.32 o                         
   8   6   8       2299.79       2256.50       214.67 o                         
   9   6   8      14544.86      13838.14       777.14 o                         
  10   6   8      11485.39      11924.23       438.28 o                         
  11   6   8       1297.67        623.00       468.17 o                         
  12   6   8       2345.76       2841.51       540.00 o                         
  13   6   8       9175.36       8650.72       747.78 o                         
  14   6   8         68.60        514.39      1884.28 o                         
  15   6   8        527.87       1945.71      1088.57 o                         
 -15   7   8      12796.56      12674.36      1515.19 o                         
 -14   7   8        647.61        631.39       451.87 o                         
 -13   7   8       1408.69       2152.67       705.46 o                         
 -12   7   8        576.21        675.68       454.24 o                         
 -11   7   8      32379.82      33404.82      1564.87 o                         
 -10   7   8      18191.97      19970.64       543.84 o                         
  -9   7   8       4470.11       4368.56       363.94 o                         
  -8   7   8      53786.99      57007.08      1369.60 o                         
  -7   7   8      50609.12      51555.39      1487.30 o                         
  -6   7   8      48369.47      48748.95      2604.29 o                         
  -5   7   8       4140.83       4161.32       262.20 o                         
  -4   7   8        798.47       1016.96       326.66 o                         
  -3   7   8      47841.98      50521.10      1441.41 o                         
  -2   7   8      28078.55      27624.40       907.14 o                         
  -1   7   8      25582.69      24399.95       474.96 o                         
   0   7   8       3680.98       3568.16       195.06 o                         
   1   7   8      27151.18      25247.75       802.10 o                         
   2   7   8     114345.25     118157.80      1887.20 o                         
   3   7   8      61448.43      57101.60       929.79 o                         
   4   7   8       6785.17       6292.31       206.87 o                         
   5   7   8      18309.06      16274.43       685.75 o                         
   6   7   8       7037.49       6484.91       340.28 o                         
   7   7   8      34882.93      33139.24       712.61 o                         
   8   7   8      11145.63      11306.34       570.55 o                         
   9   7   8       3463.38       3036.94       354.28 o                         
  10   7   8      20035.66      21186.74       940.00 o                         
  11   7   8      18393.62      19399.83      1070.78 o                         
  12   7   8       6414.60       6608.02       498.19 o                         
  13   7   8        285.98        -14.00       427.02 o                         
  14   7   8         19.82        286.64      1128.57 o                         
 -15   8   8       1518.66       2109.40      5284.27 o                         
 -14   8   8      31730.04      32641.99      1703.86 o                         
 -13   8   8      21460.08      24573.17      1146.63 o                         
 -12   8   8       1041.23       2447.12       624.80 o                         
 -11   8   8       2862.96       2295.70       884.55 o                         
 -10   8   8       5394.20       6296.10       377.82 o                         
  -9   8   8      20354.40      24242.88      1195.37 o                         
  -8   8   8      55772.10      53901.29      1448.94 o                         
  -7   8   8        598.41        667.56       217.28 o                         
  -6   8   8      34445.65      37389.34      3069.99 o                         
  -5   8   8      24213.32      23211.02      1313.11 o                         
  -4   8   8      28109.70      30370.71       607.49 o                         
  -3   8   8      50488.00      47855.36      1293.73 o                         
  -2   8   8       2599.62       3272.82       550.00 o                         
  -1   8   8      38296.73      36160.10      1070.71 o                         
   0   8   8     192908.92     188234.20      3581.13 o                         
   1   8   8      16576.98      16654.70       615.41 o                         
   2   8   8        457.20        323.90       176.69 o                         
   3   8   8        737.41        701.72       213.95 o                         
   4   8   8     100506.17     100110.23      2006.15 o                         
   5   8   8      70672.36      67766.85      1659.10 o                         
  15   0  -6       1855.28       2599.47      1125.71 o                         
  13   0  -4      19252.75      19634.22      3079.99 o                         
  11   0  -2       5553.76       5321.54       594.81 o                         
   9   0   0       2519.64       4878.41       615.47 o                         
   7   0   2        674.18        319.90       189.90 o                         
   5   0   4     126614.16     116237.42     17148.52 o                         
   3   0   6       8816.87       7925.12       294.91 o                         
   1   0   8       2149.54       2082.85       294.28 o                         
   6   8   8       1572.76       1228.93       278.36 o                         
   7   8   8       2471.59       2445.24       178.87 o                         
   8   8   8      30830.82      31801.08       937.39 o                         
   9   8   8      13412.62      13898.41       844.28 o                         
  10   8   8      48243.11      49924.30      1467.14 o                         
  11   8   8        371.69       1353.27       576.02 o                         
  12   8   8       6274.02       6606.36      1130.00 o                         
  13   8   8      10611.28      11356.45       880.47 o                         
  14   8   8       3283.08       5008.65      1056.56 o                         
 -15   9   8       5962.49       7650.11       780.11 o                         
 -14   9   8       5037.59       4909.85      7726.60 o                         
 -13   9   8       2123.24       1536.77       545.47 o                         
 -12   9   8        989.01       1379.71       449.62 o                         
 -11   9   8      13476.10      15441.62      1098.37 o                         
 -10   9   8       9874.77      11133.34       486.62 o                         
  -9   9   8       2254.07       2963.35       566.48 o                         
  -8   9   8      27076.82      30050.75      1554.28 o                         
  -7   9   8       1662.01       4798.92       598.57 o                         
  -6   9   8     101859.68     104385.29      3428.56 o                         
  -5   9   8       2640.79       2399.72       277.18 o                         
  -4   9   8       1684.13        971.83       457.14 o                         
  -3   9   8      72203.64      71513.27      2779.53 o                         
  -2   9   8       9234.16       9324.03       321.96 o                         
  -1   9   8      13389.84      13694.50       436.54 o                         
   0   9   8        125.35        151.34       156.22 o                         
   1   9   8        232.43        305.52       186.49 o                         
   2   9   8     289720.25     286766.12      5509.53 o                         
   3   9   8      36363.21      35330.03       855.30 o                         
   4   9   8       6059.16       6014.59       265.52 o                         
   5   9   8      13583.91      13322.76       482.84 o                         
   6   9   8        385.59        452.51       166.83 o                         
   7   9   8      52666.57      51465.12      2526.15 o                         
   8   9   8       5379.88       5466.82       705.71 o                         
   9   9   8       1284.13       1257.61       276.43 o                         
  10   9   8      32476.75      30441.88      1442.03 o                         
  11   9   8        163.31       -122.14       488.57 o                         
  12   9   8      30675.16      29601.03      2648.56 o                         
  13   9   8        963.94        990.44       766.81 o                         
  14   9   8        566.14       1945.71      1088.57 o                         
 -15  10   8        586.39        978.10       830.00 o                         
 -14  10   8      27844.90      30104.28      3814.27 o                         
 -13  10   8      26924.40      24484.27      1216.50 o                         
 -12  10   8        580.56        -82.35       546.56 o                         
 -11  10   8        858.44        488.88       572.86 o                         
 -10  10   8      22751.33      23245.06      1098.91 o                         
  -9  10   8      16961.10      19374.24       653.34 o                         
  -8  10   8      65291.70      68064.38      2029.99 o                         
  -7  10   8        236.44        294.43       158.57 o                         
  -6  10   8      34695.96      33840.93      1306.03 o                         
  -5  10   8      40026.85      37877.35      2248.56 o                         
  -4  10   8      25988.67      27832.07      1907.14 o                         
  -3  10   8      12805.84      12138.88       425.83 o                         
  -2  10   8       7151.48       7874.26       540.00 o                         
  -1  10   8      21544.89      19970.55       749.34 o                         
   0  10   8     139739.84     137136.88      3220.72 o                         
   1  10   8       6381.53       5583.18       468.63 o                         
   2  10   8       4062.15       3375.05       200.50 o                         
   3  10   8       4435.44       3500.25       228.22 o                         
   4  10   8     113826.22     110171.33      2016.86 o                         
   5  10   8      56703.06      57155.24      1205.56 o                         
   6  10   8       6750.82       6818.45       433.86 o                         
   7  10   8       3910.95       4039.53       842.85 o                         
   8  10   8      23118.57      25617.43      1072.85 o                         
   9  10   8      12704.18      12996.23       675.54 o                         
  10  10   8      46913.08      45718.84      2237.14 o                         
  11  10   8        441.52        416.00       427.91 o                         
  12  10   8      10713.22      10996.52       796.14 o                         
  13  10   8      12583.32      13455.76       936.43 o                         
  14  10   8       3712.99       3000.35      1917.14 o                         
 -14  11   8       3707.87       3674.50      2132.85 o                         
 -13  11   8       1699.51       2170.51       812.49 o                         
 -12  11   8       1578.73       3547.08       715.41 o                         
 -11  11   8       8587.67      10837.88       948.81 o                         
 -10  11   8      13139.50      13412.75       652.02 o                         
  -9  11   8        375.89        264.24       339.74 o                         
  -8  11   8      44619.87      47322.37      1373.05 o                         
  -7  11   8       6200.48       6457.31       398.63 o                         
  -6  11   8      62449.28      69167.48      2763.27 o                         
  -5  11   8       1158.72       1359.59       262.17 o                         
  -4  11   8        487.03       1082.41       238.86 o                         
  -3  11   8      11593.88      11249.87       536.41 o                         
  -2  11   8      11831.57      14343.69       581.63 o                         
  -1  11   8      16891.13      17117.09       751.43 o                         
   0  11   8       1395.44       1501.13       166.61 o                         
   1  11   8       6614.19       5816.44       345.63 o                         
   2  11   8     106566.98      99831.00      2880.80 o                         
   3  11   8       2210.26       2355.16       256.79 o                         
   4  11   8      11488.29      11478.86       323.12 o                         
   5  11   8       3782.86       2764.80      1483.36 o                         
   6  11   8       1788.45       2280.90       375.99 o                         
   7  11   8      25761.41      24940.86       961.17 o                         
   8  11   8       6378.17       6244.75       442.77 o                         
   9  11   8        300.95       1025.71       511.43 o                         
  10  11   8      24247.04      23367.34       970.73 o                         
  11  11   8       4535.90       4687.82       471.46 o                         
  12  11   8      24149.23      23024.62       893.83 o                         
  13  11   8       2632.70       3911.10       920.00 o                         
 -14  12   8      10021.26      10640.46      1808.57 o                         
 -13  12   8      13513.22      12647.38      1139.77 o                         
 -12  12   8        985.11       4794.58      1077.14 o                         
 -11  12   8        163.34        682.50       499.77 o                         
 -10  12   8       3991.04       5521.27       659.59 o                         
  -9  12   8      18536.38      19076.47      1382.85 o                         
  -8  12   8      39062.96      42450.08      2695.71 o                         
  -7  12   8      11641.85      10843.30       558.74 o                         
  -6  12   8      27702.80      27525.23       768.97 o                         
  -5  12   8      64962.98      65914.58      1679.93 o                         
  -4  12   8       9364.84      12257.10       785.71 o                         
  -3  12   8       4704.34       5823.23       830.92 o                         
  -2  12   8       1692.26       1902.85       230.00 o                         
  -1  12   8      35688.84      34498.50       781.13 o                         
   0  12   8      39171.04      40587.71      1260.17 o                         
   1  12   8      42744.82      39320.59      1222.11 o                         
   2  12   8      10180.71      10107.12       786.91 o                         
   3  12   8       9970.73       9498.32       428.56 o                         
   4  12   8      22804.12      24768.23      1050.85 o                         
   5  12   8      43909.70      43051.76      2226.26 o                         
   6  12   8        914.24       1330.69       287.85 o                         
   7  12   8      10344.95      10610.22       462.92 o                         
   8  12   8      21620.37      23470.13      1248.57 o                         
   9  12   8      28574.13      27280.10      1294.28 o                         
  10  12   8      13451.41      14039.95      1042.85 o                         
  11  12   8       1429.61       1694.73       941.43 o                         
  12  12   8       9739.07       8483.66       920.01 o                         
  13  12   8       6684.03       6423.71      1058.84 o                         
 -13  13   8        639.67       2174.36       954.21 o                         
 -12  13   8        838.73       1910.79       664.64 o                         
 -11  13   8        945.05       1243.40       439.55 o                         
 -10  13   8       1195.60       1530.92      1167.14 o                         
  -9  13   8       3336.29       3723.80       488.38 o                         
  -8  13   8       1223.26        812.79       417.76 o                         
  -7  13   8      37955.76      37278.22      1412.86 o                         
  -6  13   8      35608.63      34065.90      2302.85 o                         
  -5  13   8       9933.04      10004.30       454.69 o                         
  -4  13   8        703.55        418.13       400.00 o                         
  -3  13   8       3668.40       4535.41      1034.28 o                         
  -2  13   8        225.97       3645.48      1291.42 o                         
  -1  13   8      18217.86      17754.67       697.49 o                         
   0  13   8          3.51        -56.23       227.39 o                         
   1  13   8      29909.59      28684.41      1302.77 o                         
   2  13   8      18955.01      18146.37       745.49 o                         
   3  13   8      26548.48      23150.57      1370.25 o                         
   4  13   8       2520.68       2026.14       205.84 o                         
   5  13   8       3481.81       3215.29       330.08 o                         
   6  13   8        981.03       1803.19       601.43 o                         
   7  13   8       4024.07       3230.03       424.56 o                         
   8  13   8       4981.93       4374.57       601.43 o                         
   9  13   8        481.13       2127.84      1054.43 o                         
  10  13   8       1540.31       1885.66       630.34 o                         
  11  13   8      20862.63      19410.23      1526.70 o                         
  12  13   8       4306.49       3885.16       735.29 o                         
 -13  14   8       4439.39       6436.53      2234.59 o                         
 -12  14   8        644.66       1027.90      2068.56 o                         
 -11  14   8        546.45       -140.20       560.81 o                         
 -10  14   8       1138.61       2403.96       577.42 o                         
  -9  14   8      24616.53      26190.55      2025.71 o                         
  -8  14   8       1032.17       2584.28      4835.70 o                         
  -7  14   8       2310.07       1979.67       372.25 o                         
  -6  14   8        921.06       1418.80       472.86 o                         
  -5  14   8      33206.59      33931.79      1621.42 o                         
  -4  14   8      10164.92      10125.93      1248.57 o                         
  -3  14   8         96.82        695.86       232.51 o                         
  -2  14   8       3633.86       3707.86       847.14 o                         
  -1  14   8      11886.66      11773.16      1252.17 o                         
   0  14   8        357.81       1922.09      2048.76 o                         
   1  14   8      35305.26      32985.45      1631.68 o                         
   2  14   8        134.35        926.10       276.72 o                         
   3  14   8       9077.18       9252.06       582.36 o                         
   4  14   8        941.47       4635.17      1166.28 o                         
   5  14   8      19823.67      20133.16      1239.37 o                         
   6  14   8       7784.17       9234.38       543.95 o                         
   7  14   8       1195.94       1432.01       346.61 o                         
   8  14   8         13.06        374.50       365.02 o                         
   9  14   8      22946.32      18791.37      2594.28 o                         
  10  14   8        109.25       1013.99       715.93 o                         
  11  14   8       2065.76       1773.13       582.12 o                         
  12  14   8       2219.35       2627.88       815.37 o                         
 -12  15   8       1481.81       2561.63       755.30 o                         
 -11  15   8       7805.41       8019.57       913.94 o                         
 -10  15   8       2947.60       3544.37      1275.71 o                         
  -9  15   8         46.68        -13.75       530.32 o                         
  -8  15   8        762.45       1236.21       560.06 o                         
  -7  15   8      36325.69      36468.01      1578.61 o                         
  -6  15   8      25804.81      29328.70      3147.13 o                         
  -5  15   8       9765.34      11164.88      1058.44 o                         
  -4  15   8       7146.36       7365.21       912.85 o                         
  -3  15   8      20853.20      19117.08      1168.57 o                         
  -2  15   8       4695.62       6474.26       708.57 o                         
  -1  15   8      14894.93      14370.85      1377.04 o                         
   0  15   8        171.94        668.13       614.28 o                         
   1  15   8      18400.24      16577.09      3691.42 o                         
   2  15   8       8557.66      10143.58      1320.78 o                         
   3  15   8      15489.80      17124.47      2259.99 o                         
   4  15   8       5789.69       4279.99       551.43 o                         
   5  15   8       8573.08       8487.59       477.00 o                         
   6  15   8        176.23       2206.99       443.46 o                         
   7  15   8      11326.73      10098.45       578.97 o                         
   8  15   8       1888.83       1721.35       595.00 o                         
   9  15   8         89.79       -204.08       841.43 o                         
  10  15   8       1225.52       3282.85       948.57 o                         
  11  15   8      17012.52      17748.47      1790.60 o                         
 -12  16   8         45.16        410.34      1729.99 o                         
 -11  16   8        241.04       1622.68       915.71 o                         
 -10  16   8       3751.05       3734.69       924.02 o                         
  -9  16   8       4959.72       6360.95       788.05 o                         
  -8  16   8       4163.09       5589.05      1030.28 o                         
  -7  16   8       5907.01       5334.35      2012.85 o                         
  -6  16   8       9604.87       9777.11       668.57 o                         
  -5  16   8      32692.41      30782.76      2254.28 o                         
  -4  16   8      39456.51      38908.84      2145.71 o                         
  -3  16   8       3621.67       4160.81      2868.56 o                         
  -2  16   8       3473.31       2537.13       511.43 o                         
  -1  16   8       9073.46      11811.39      1725.71 o                         
   0  16   8      35558.88      40054.16      3451.42 o                         
   1  16   8      15487.56      13642.81       985.71 o                         
   2  16   8        905.58       1392.53       574.28 o                         
   3  16   8        968.75       2288.56      1002.85 o                         
   4  16   8      15802.79      20545.65      1697.14 o                         
   5  16   8       5568.25       8991.40      1282.85 o                         
   6  16   8       6289.80       6447.20      1828.57 o                         
   7  16   8        105.52        413.99       417.18 o                         
   8  16   8       8304.50       7484.80      1228.57 o                         
   9  16   8      14341.58      13522.81      1297.14 o                         
  10  16   8      11632.05      11448.58      1023.28 o                         
  11  16   8        216.91        128.22       312.86 o                         
 -11  17   8      19603.53      17382.80      1871.42 o                         
 -10  17   8       3984.10       2962.85      1085.71 o                         
  -9  17   8        805.71       1434.28      2008.56 o                         
  -8  17   8      18737.02      16765.66      1357.14 o                         
  -7  17   8      11639.29      13288.53      1442.85 o                         
  -5  17   8       1580.55       1345.71       571.43 o                         
  -3  17   8      16906.01      19025.65      1351.42 o                         
  -2  17   8      15340.22      17562.80      1208.57 o                         
   0  17   8         68.59        225.71       451.43 o                         
   1  17   8       3119.66       5759.98      4668.56 o                         
   3  17   8       7977.53       8148.55       822.85 o                         
   4  17   8        390.83        202.86       460.00 o                         
   5  17   8       4128.34       5479.98       877.14 o                         
   6  17   8        327.79       1541.87       518.53 o                         
   7  17   8      19852.39      17841.58      1244.56 o                         
   8  17   8      12647.16      11742.56      1531.42 o                         
   9  17   8       1793.82        797.14       974.28 o                         
  10  17   8      15139.46      15535.10      1000.31 o                         
 -10  18   8       4634.60       4945.70      1925.71 o                         
  -9  18   8       7070.50      39311.30     39479.87 o                         
  -8  18   8      23040.17      24394.21      2165.71 o                         
  -7  18   8        442.94        -57.14       834.28 o                         
  -6  18   8       9922.81      10911.39      1200.00 o                         
  -4  18   8      20887.73      23457.04      1318.69 o                         
  -2  18   8        483.04       1434.28       742.85 o                         
   1  18   8       3220.12       4017.13       857.14 o                         
   2  18   8        407.21        914.28       717.14 o                         
   3  18   8       3131.04       2691.42      1088.57 o                         
   5  18   8      11873.48      15099.95      1245.71 o                         
   6  18   8       2345.99        968.57       882.85 o                         
   7  18   8        688.15        824.61       750.67 o                         
   8  18   8      17029.50      11811.39      1360.00 o                         
   9  18   8       4800.43       3020.01      1532.85 o                         
 -10  19   8       5342.30       2605.71      1208.57 o                         
  -9  19   8        541.04       5862.84      3494.27 o                         
  -8  19   8      12599.73      12711.39      1525.71 o                         
  -7  19   8       1199.77        454.28       908.57 o                         
  -1  19   8       7783.53       5837.12       774.28 o                         
   0  19   8        157.83         85.71       574.28 o                         
   5  19   8       5466.39       8299.97      1694.28 o                         
   6  19   8        195.86        768.57       880.00 o                         
   8  19   8       6806.62       5939.98      1145.71 o                         
   9  19   8        912.25       1460.00      1225.71 o                         
  -9  20   8       3574.96       6611.41       988.57 o                         
  -8  20   8      25064.54      23919.92      1985.71 o                         
  -7  20   8         51.69       3479.99      1437.14 o                         
  -6  20   8      14957.51      14565.67      1388.57 o                         
  -3  20   8      10036.45       9845.68      1811.42 o                         
   6  20   8        381.22        768.57       937.14 o                         
   7  20   8         91.83       -292.86      1171.42 o                         
  -7  21   8       5157.89       3111.42      1111.43 o                         
  -6  21   8      12700.69      12445.67      1582.85 o                         
  -5  21   8        550.42       -256.78      1027.14 o                         
  -1  21   8       3751.57       4082.84       908.57 o                         
   0  21   8        332.79        825.71       602.86 o                         
   5  21   8        873.72        768.57       740.00 o                         
  -4  22   8       5464.69       8225.51       851.85 o                         
  -3  22   8       3997.64       4257.13      3111.42 o                         
  -2  22   8       1818.76       2605.71      1122.85 o                         
   1  22   8      13175.11      13134.25      1628.57 o                         
  -3  23   8        236.71        -57.14      1322.85 o                         
 -16   1   9       4767.16       8504.02       997.48 o                         
 -15   1   9      17311.50      18462.20       978.74 o                         
 -14   1   9       1383.65       1909.10       471.08 o                         
 -13   1   9         53.88        720.70       354.95 o                         
 -12   1   9       3173.54       4678.09       408.27 o                         
 -11   1   9      10286.41      12803.81       771.25 o                         
 -10   1   9        610.48       1721.18       311.41 o                         
  -9   1   9      21742.63      24077.03       844.58 o                         
  -8   1   9        859.57       1357.57       505.30 o                         
  -7   1   9      14577.41      14151.84       514.53 o                         
  -6   1   9      21070.69      21691.13       630.61 o                         
  -5   1   9      39096.80      41313.84      1039.33 o                         
  -4   1   9       8557.62       8759.58       322.08 o                         
  -3   1   9      70389.44      68162.34      1395.49 o                         
  -2   1   9      32792.38      34085.30       621.32 o                         
  -1   1   9       4811.51       5603.66       193.47 o                         
   0   1   9        671.96        521.26        88.93 o                         
   1   1   9      29566.16      31446.42       570.76 o                         
  -1   0  10       1498.00       1783.64       130.16 o                         
  -3   0  12      78808.16      73572.31      1835.71 o                         
  -5   0  14      63421.00      60322.80      1429.07 o                         
  -7   0  16       1964.68       1659.40       238.80 o                         
  -9   0  18       3097.60       2519.99       322.86 o                         
 -11   0  20        254.53       1308.57       402.86 o                         
 -15   0  24       1534.15       1376.88       845.71 o                         
   2   1   9       3316.50       4189.73       125.44 o                         
   3   1   9     115006.27     105872.13      1751.30 o                         
   4   1   9      32509.42      30891.84       759.21 o                         
   5   1   9       9808.06       9084.62       193.25 o                         
   6   1   9      21609.23      22709.09       395.96 o                         
   7   1   9      27790.50      28315.59       563.65 o                         
   8   1   9        180.20        373.55       108.98 o                         
   9   1   9        121.47        521.43       154.73 o                         
  10   1   9        306.22       1001.02       222.20 o                         
  11   1   9      34591.65      37878.28      1463.49 o                         
  12   1   9       8139.16       8939.33       846.39 o                         
  13   1   9       4889.93       4024.09       789.64 o                         
  14   1   9         41.99        202.86       974.28 o                         
  15   1   9       3178.21       2293.83       756.83 o                         
 -16   2   9         25.28        413.60       597.14 o                         
 -15   2   9       3233.56       2851.82       478.23 o                         
 -14   2   9      22757.30      23538.66      1187.24 o                         
 -13   2   9      11903.61      13594.69      1512.42 o                         
 -12   2   9       2031.10       5435.21      1123.61 o                         
 -11   2   9       9137.89       9864.49      1435.71 o                         
 -10   2   9        255.09        510.50       238.83 o                         
  -9   2   9      57544.62      60737.54      2997.67 o                         
  -8   2   9      26599.15      26568.57       576.60 o                         
  -7   2   9       6567.86       6760.92       326.61 o                         
  -6   2   9       3261.81       3690.48       216.51 o                         
  -5   2   9      92125.65      98844.42      2689.93 o                         
  -4   2   9     112154.72     122097.54      2363.01 o                         
  -3   2   9       2468.52       3000.43       120.83 o                         
  -2   2   9       9695.50       9052.05       210.73 o                         
  -1   2   9     167257.22     172593.45      3215.08 o                         
   0   2   9      50113.73      49135.55      1082.84 o                         
   1   2   9     360539.53     346664.62      5984.13 o                         
   2   2   9      51114.60      54086.44       760.55 o                         
   3   2   9      21303.00      21354.23       362.61 o                         
   4   2   9     152944.55     157108.33      2204.01 o                         
   5   2   9      34601.70      32326.55       525.98 o                         
   6   2   9        346.77        587.33       206.45 o                         
   7   2   9      16096.90      16659.06       394.73 o                         
   8   2   9        347.25        189.79       158.57 o                         
   9   2   9      22447.04      22006.09       710.48 o                         
  10   2   9        905.40       1367.94       207.19 o                         
  11   2   9         56.76        529.58       253.50 o                         
  12   2   9      22878.19      22416.81       866.33 o                         
  13   2   9      16472.22      16311.57      1255.45 o                         
  14   2   9      13515.48      13562.81      1260.00 o                         
  15   2   9        437.13        305.15       461.60 o                         
 -16   3   9      10094.82       7858.85       749.58 o                         
 -15   3   9       9058.06       9041.59       799.77 o                         
 -14   3   9      15124.16      13293.94      1168.57 o                         
 -13   3   9       1293.39       1227.68       615.71 o                         
 -12   3   9       9957.28       8463.04       537.35 o                         
 -11   3   9      32068.18      34065.02      2700.60 o                         
 -10   3   9       2154.19       2338.45       308.88 o                         
  -9   3   9      10973.38      10295.96       459.17 o                         
  -8   3   9       1014.96       1432.45       313.95 o                         
  -7   3   9      45503.46      46126.20       932.55 o                         
  -6   3   9      34077.52      35528.21      1028.50 o                         
  -5   3   9      12248.06      11669.02       313.28 o                         
  -4   3   9       1496.73       2009.41       128.50 o                         
  -3   3   9      10872.21      12343.99       417.27 o                         
  -2   3   9       8048.48       8395.68       195.02 o                         
  -1   3   9      25927.21      24850.60       564.15 o                         
   0   3   9       5987.40       5917.14       147.64 o                         
   1   3   9       6736.07       6094.07       151.88 o                         
   2   3   9     272146.41     277824.50      5267.07 o                         
   3   3   9      33707.39      32812.73       565.39 o                         
   4   3   9       2839.58       2659.34       148.26 o                         
   5   3   9       3992.02       3847.17       214.87 o                         
   6   3   9      30728.11      29953.36       511.15 o                         
   7   3   9      35593.82      34799.12      1301.93 o                         
   8   3   9        219.28        310.99       159.50 o                         
   9   3   9       3794.57       3030.29       216.67 o                         
  10   3   9      19775.10      22437.96      1672.85 o                         
  11   3   9      29074.90      30308.17      1668.70 o                         
  12   3   9      29260.70      27149.67       982.33 o                         
  13   3   9        460.43        253.13       713.57 o                         
  14   3   9       2227.93       2235.53       517.71 o                         
  15   3   9       2195.99       1958.86       725.72 o                         
 -16   4   9        414.30       1330.49       609.71 o                         
 -15   4   9       3236.13       3442.55      1514.28 o                         
 -14   4   9      42814.91      40930.74      3625.89 o                         
 -13   4   9       5406.36       5311.91       744.93 o                         
 -12   4   9      15226.56      15907.68      1351.38 o                         
 -11   4   9       8392.56       7669.29       423.81 o                         
 -10   4   9       4172.42       4551.40       291.15 o                         
  -9   4   9     104691.12     106242.72      2483.55 o                         
  -8   4   9      15458.84      15078.09       693.35 o                         
  -7   4   9         80.10         21.00       151.76 o                         
  -6   4   9      71473.71      76093.73      1521.73 o                         
  -5   4   9       5037.58       5261.94       473.01 o                         
  -4   4   9      95581.59      97494.62      1676.34 o                         
  -3   4   9      24035.55      23907.59       402.43 o                         
  -2   4   9        738.63        859.01        99.39 o                         
  -1   4   9     103703.89     101289.48      2055.05 o                         
   0   4   9        135.63         29.33        70.15 o                         
   1   4   9      50937.95      52543.75       990.56 o                         
   2   4   9      18302.99      18758.62       369.50 o                         
   3   4   9      26159.56      25511.49       400.28 o                         
   4   4   9     120830.89     122125.84      1583.82 o                         
   5   4   9      30953.91      29645.96       581.35 o                         
   6   4   9       2617.36       2576.08       134.34 o                         
   7   4   9       1127.46       1057.81       188.40 o                         
   8   4   9         84.10        281.58       283.82 o                         
   9   4   9      50512.72      48175.94      1583.24 o                         
  10   4   9      21350.63      21425.85      1164.32 o                         
  11   4   9       1266.46       2034.53      1282.85 o                         
  12   4   9      25851.71      25650.13       997.31 o                         
  13   4   9       2628.93        968.57       937.14 o                         
  14   4   9      19221.57      18100.93      1192.67 o                         
  15   4   9       1232.62        509.22       734.94 o                         
 -16   5   9      13611.18      14857.22      1439.83 o                         
 -15   5   9       6537.03       6105.55       813.64 o                         
 -14   5   9      20352.08      22132.56      2884.28 o                         
 -13   5   9       3819.46       4234.27       660.00 o                         
 -12   5   9       8709.13       9932.34      1215.71 o                         
 -11   5   9      27535.00      25416.41      1794.28 o                         
 -10   5   9       1172.68       1950.01       295.98 o                         
  -9   5   9        176.33        409.96       218.16 o                         
  -8   5   9        744.89        973.94       193.27 o                         
  -7   5   9      52396.14      50468.09      1152.78 o                         
  -6   5   9     105261.08     104620.80      2186.41 o                         
  -5   5   9      21811.61      20971.13      2787.36 o                         
  -4   5   9        360.76        302.66       190.11 o                         
  -3   5   9      60958.89      55658.00      1278.00 o                         
  -2   5   9      81248.25      87162.03      1521.89 o                         
  -1   5   9      73716.21      69415.80      2481.04 o                         
   0   5   9       4243.24       5023.35       132.10 o                         
   1   5   9     112976.59     103774.81      1426.15 o                         
   2   5   9      59903.58      62273.09       820.90 o                         
   3   5   9       1706.05       1533.64       169.91 o                         
   4   5   9      16884.00      17843.02       283.64 o                         
   5   5   9       3216.73       3482.41       204.13 o                         
   6   5   9      74773.08      74535.41      1161.44 o                         
   7   5   9      78617.90      76538.12      2213.56 o                         
   8   5   9      15916.60      16834.27       688.91 o                         
   9   5   9        591.35        751.09       452.47 o                         
  10   5   9       2488.57       1947.77       431.43 o                         
  11   5   9      34072.66      37254.34      1592.71 o                         
  12   5   9      45854.09      45513.20      2007.14 o                         
  13   5   9          3.20        141.18       540.18 o                         
  14   5   9       3311.27       4708.56       574.13 o                         
  15   5   9       3578.46       3863.07      2689.74 o                         
 -16   6   9       1076.18       2667.19      1085.71 o                         
 -15   6   9       1433.62       4835.78      1210.00 o                         
 -14   6   9      33271.46      33151.54      1375.10 o                         
 -13   6   9      10490.57       8991.40       737.14 o                         
 -12   6   9      10667.49      10131.87       666.97 o                         
 -11   6   9       3737.73       4227.48       533.89 o                         
 -10   6   9       4698.08       5533.30       338.96 o                         
  -9   6   9      93527.99      93518.41      3228.57 o                         
  -8   6   9      13870.82      15711.41       397.38 o                         
  -7   6   9       1651.32       1801.11       192.54 o                         
  -6   6   9      66423.80      70643.61      1627.02 o                         
  -5   6   9      11625.75      11385.22       462.91 o                         
  -4   6   9      82878.59      81435.01      2387.66 o                         
  -3   6   9      49729.05      47918.36      1948.57 o                         
  -2   6   9        426.70        575.69       109.82 o                         
  -1   6   9     120759.05     111244.43      1935.16 o                         
   0   6   9      39100.27      42072.12       836.58 o                         
   1   6   9      87690.06      83181.86      1211.07 o                         
   2   6   9       1443.65       1852.00       222.28 o                         
   3   6   9      28837.55      27320.72       394.47 o                         
   4   6   9     161808.70     159082.25      2402.77 o                         
   5   6   9      38316.39      38575.36       828.61 o                         
   6   6   9        422.55        520.75       239.19 o                         
   7   6   9       8233.97       7639.70       343.52 o                         
   8   6   9       2407.22       3133.18       211.50 o                         
   9   6   9      30083.00      26139.51      1341.42 o                         
  10   6   9       2933.13       3289.40       437.93 o                         
  11   6   9        201.61        658.41       412.86 o                         
  12   6   9      17482.86      18556.76      1032.85 o                         
  13   6   9       2622.86       2564.73      1280.00 o
[truncated: 1,125,820 more chars]
